# Supplementary material for: Single-cell and spatial sequencing identifies senescent and germinal tumor cells in adamantinomatous craniopharyngiomas
Source: Cell Biosci. 2024 Sep 2;14:112. doi: 10.1186/s13578-024-01299-1 (PMC11370139; doi:10.1186/s13578-024-01299-1)
Supplement: Supplementary file 2 — Additional file 2: Table S2. Marker genes for each cell type (Fig. 1b). [file 13578_2024_1299_MOESM2_ESM.xlsx]

## Sheet: group_genes
Suppl. Table 2 Marker genes for each cell type (Fig. 1b)
Gene Symbol	Cell Type
EPCAM	Tumor_others
DKK4	Whorl-like
RBP1	Whorl-like
CXCL14	Whorl-like
GPX2	Whorl-like
APCDD1	Whorl-like
FGF19	Whorl-like
FGF4	Whorl-like
NOTUM	Whorl-like
MUCL1	Whorl-like
CDH1	Tumor_others
KRT14	Tumor_others
KRT17	Tumor_others
CD3D	T cells
CD3E	T cells
PFN1	T cells
HLA-C	T cells
IL32	T cells
CORO1A	T cells
HMGB2	T cells
HIST1H4C	T cells
CD7	NK
NKG7	NK
KLRB1	NK
BTG1	NK
CXCR4	NK
IFITM1	NK
DUSP2	NK
FAM177A1	NK
TUBA4A	NK
TYROBP	NK
CD79A	B cells
MS4A1	B cells
BANK1	B cells
SSR4	Plasma
MZB1	Plasma
JCHAIN	Plasma
HERPUD1	Plasma
IGKC	Plasma
IGHG1	Plasma
IGHG3	Plasma
IGLC2	Plasma
DERL3	Plasma
XBP1	Plasma
TPSAB1	Mast
CPA3	Mast
TPSB2	Mast
GLUL	Mast
ALOX5AP	Mast
IL1RL1	Mast
HPGDS	Mast
MS4A2	Mast
TPSD1	Mast
KIT	Mast
P2RY12	Microglial
GPR34	Microglial
CCL4	Microglial
CCL3	Microglial
CCL4L2	Microglial
CCL3L1	Microglial
IL1B	Microglial
C1QA	Microglial
C1QB	Microglial
C1QC	Microglial
OLR1	Microglial
MS4A7	Microglial
TREM2	Microglial
CD68	Mon/Mac
CD86	Mon/Mac
PSAP	Mon/Mac
FCER1G	Mon/Mac
AIF1	Mon/Mac
MS4A6A	Mon/Mac
CD163	Mon/Mac
EREG	Mon/Mac
MS4A4A	Mon/Mac
FCGR2B	Mon/Mac
HLA-DPB1	cDC1
HLA-DPA1	cDC1
HLA-DRB5	cDC1
HLA-DQA1	cDC1
HLA-DQB1	cDC1
CPVL	cDC1
SNX3	cDC1
LYZ	cDC1
CPNE3	cDC1
GZMB	pDCs
JCHAIN	pDCs
CTSB	pDCs
NR3C1	pDCs
IRF4	pDCs
IRF7	pDCs
CLIC3	pDCs
ITM2C	pDCs
C12orf75	pDCs
IL3RA	pDCs
TXN	mDCs
BIRC3	mDCs
IL7R	mDCs
CCR7	mDCs
CCL22	mDCs
FSCN1	mDCs
LAMP3	mDCs
TMEM176A	mDCs
GRSF1	mDCs
TM4SF1	Endothelial
VWF	Endothelial
PLVAP	Endothelial
PECAM1	Endothelial
HSPG2	Endothelial
PCSK1N	Pituitary
GNAS	Pituitary
PRL	Pituitary
CHGB	Pituitary
SCG5	Pituitary
CHGA	Pituitary
BEX1	Pituitary
PEG10	Pituitary
SCG2	Pituitary
TAGLN	Fibroblasts
FAP	Fibroblasts
DCN	Fibroblasts
LUM	Fibroblasts
POSTN	Fibroblasts
MGP	Fibroblasts
TIMP1	Fibroblasts
PCOLCE	Fibroblasts
COL1A1	Fibroblasts
COL1A2	Fibroblasts
COL3A1	Fibroblasts
COL6A3	Fibroblasts
IGFBP6	Muller
CLU	Muller
WIF1	Astrocytes
MT3	Astrocytes
MGST1	Astrocytes
CRYM	Astrocytes
SOX2	Astrocytes
GFAP	Astrocytes
SOX9	Astrocytes
TUBB2B	Astrocytes
ATP1B2	Astrocytes
TRDN	Astrocytes
PLP1	OGC
TUBB4A	OGC
