# Supplementary material for: Single-cell and spatial sequencing identifies senescent and germinal tumor cells in adamantinomatous craniopharyngiomas
Source: Cell Biosci. 2024 Sep 2;14:112. doi: 10.1186/s13578-024-01299-1 (PMC11370139; doi:10.1186/s13578-024-01299-1)
Supplement: Supplementary file 3 — Additional file 3: Table S3 a Marker genes for tumor clusters; b Numbers of cells each tumor cluster (T1–T6) in each specimen. [file 13578_2024_1299_MOESM3_ESM.xlsx]

## Sheet: Suppl_Table_3
Suppl. Table 3 (a) Marker genes for tumor clusters; (b) Numbers of cells each tumor cluster (T1~T6) in each specimen

## Sheet: Tumor marker genes
Suppl. Table 3 Marker genes for tumor clusters
Gene Symbol	Tumor cell cluster	marker_score	mean_expression	fraction_expressing	specificity	pseudo_R2	marker_test_p_value	marker_test_q_value
RPL22	4	0.306605	12.6278	0.932624	0.328756	0.159627	2.71422318458776e-54	5.46177702988226e-49
RPL11	4	0.320099	32.7975	0.978723	0.327057	0.234225	6.93516905093827e-80	1.39555019778221e-74
HMGN2	6	0.42976	8.7676	0.96875	0.443624	0.286497	2.49653561047752e-38	5.02372867825171e-33
CDC20	6	0.486737	1.10729	0.572917	0.849577	0.399154	4.01431176212418e-53	8.07791927268725e-48
RPS8	4	0.314394	53.7553	0.992908	0.31664	0.271078	8.62935824921922e-93	1.73646850177389e-87
TSPAN1	5	0.445981	1.33095	0.65625	0.67959	0.42991	5.52917903726163e-144	1.11262563931008e-138
PDZK1IP1	5	0.463757	1.19934	0.615234	0.753789	0.435782	4.37439516184569e-146	8.80250789627885e-141
JUN	1	0.289883	33.9304	0.981502	0.295346	0.181963	5.80177503622835e-93	1.16747958699016e-87
CYR61	1	0.258297	5.75485	0.811099	0.318453	0.200235	1.24657583783249e-102	2.50845962695356e-97
RPL5	1	0.237244	15.4075	0.993834	0.238716	0.137488	7.65633031422572e-70	1.54066803647101e-64
S100A9	5	0.575614	27.3361	0.820312	0.701701	0.577829	1.81974843083712e-198	3.66184337240493e-193
S100A8	5	0.551257	31.0497	0.769531	0.716355	0.51516	5.51826397002351e-175	1.11042922215989e-169
S100A6	5	0.496031	33.6448	0.984375	0.503904	0.523004	6.85135567138719e-178	1.3786845990419e-172
S100A2	5	0.494603	26.8545	0.935547	0.528678	0.415124	1.03286531309144e-138	2.07841421222765e-133
RPS27	4	0.354386	32.8271	0.973404	0.364068	0.222612	7.42871432977249e-76	1.49486532715146e-70
CKS1B	6	0.428384	1.44692	0.791667	0.541116	0.339612	2.81451270428771e-45	5.66358762458406e-40
NUF2	6	0.425663	0.536815	0.520833	0.817272	0.412617	6.62122149966689e-55	1.33237515993497e-49
ASCL5	3	0.632868	1.72125	0.82646	0.765757	0.647151	1.28500849268226e-239	2.58579688965467e-234
UBE2T	6	0.486939	0.860133	0.71875	0.67748	0.451229	4.896437369734e-60	9.85300299036833e-55
CENPF	6	0.462028	1.44381	0.604167	0.764737	0.375463	5.40531873172639e-50	1.08770147774784e-44
HNRNPU	2	0.215525	4.363	0.566613	0.380374	0.019149	6.0219305103266e-08	0.0121178
IL1RN	5	0.484537	2.12743	0.773438	0.626472	0.472296	2.89057609164614e-159	5.81664845769769e-154
FRZB	1	0.263196	1.94112	0.765695	0.343735	0.281676	5.31366812462466e-147	1.06925880938197e-141
RPL37A	4	0.304714	19.68	0.921986	0.330497	0.113274	1.00779715033971e-38	2.02797004968559e-33
EFHD1	3	0.592531	1.97815	0.847079	0.699499	0.633734	5.27451328794788e-234	1.06137975990718e-228
RPL32	4	0.321629	42.8945	0.985816	0.326257	0.26059	4.2362244709665e-89	8.52446977843647e-84
NKTR	2	0.193714	2.17618	0.414125	0.467766	0.0536781	8.98686128966926e-20	1.80840812359757e-14
RBP1	3	0.589052	15.2211	0.946735	0.622193	0.573562	3.0108878179873e-209	6.05874933837948e-204
TNFSF10	5	0.456497	2.33463	0.814453	0.560495	0.425025	3.0723160004729e-142	6.18236004143161e-137
RPL35A	4	0.31714	26.2119	0.973404	0.325805	0.236892	8.18317617859261e-81	1.64668417606583e-75
RPL9	4	0.305034	17.4948	0.957447	0.318591	0.163718	1.11607351808122e-55	2.24585241896448e-50
FDCSP	5	0.543881	643.317	0.835938	0.650624	0.502976	1.7286840929021e-170	3.47859642646503e-165
RPL34	4	0.337834	39.6236	0.985816	0.342695	0.277637	4.1734918833668e-95	8.39823424706134e-90
MAD2L1	6	0.549854	1.03592	0.739583	0.743464	0.426032	1.09983389449878e-56	2.213173749222e-51
CCNA2	6	0.417366	0.6388	0.479167	0.871024	0.336023	8.32523685913914e-45	1.67527076269085e-39
HMGB2	6	0.553108	3.26673	0.895833	0.617423	0.475819	2.55845626827507e-63	5.14833037952455e-58
RPL37	4	0.325157	28.1695	0.952128	0.341506	0.166897	9.31881373169763e-57	1.87520624960205e-51
CENPK	6	0.403584	0.548318	0.59375	0.67972	0.374402	7.46034331797389e-50	1.50122996518925e-44
CXCL14	3	0.541419	18.5513	0.926117	0.584612	0.51283	6.3042946282304e-185	1.26860059944955e-179
EGR1	1	0.249172	10.5176	0.917601	0.271547	0.127155	1.49604541804072e-64	3.01046227381498e-59
RPS14	4	0.307745	34.3641	0.987589	0.311612	0.264944	1.24840026988264e-90	2.51213089507945e-85
DUSP1	1	0.278413	12.7221	0.936659	0.297241	0.163851	1.77039202772944e-83	3.56252446955939e-78
TUBB	6	0.408523	13.1466	0.989583	0.412824	0.409469	1.73019116699322e-54	3.48162908151711e-49
HSPA1A	1	0.320291	27.4553	0.929933	0.344424	0.179547	1.08193091201567e-91	2.17714793563089e-86
HSPA1B	1	0.295863	13.0598	0.899103	0.329065	0.150305	1.90195049578419e-76	3.82725694365661e-71
RPS18	4	0.308826	41.3354	0.973404	0.317264	0.171815	1.98997442157917e-58	4.00438572905533e-53
HSP90AB1	1	0.280633	14.5417	0.990471	0.283332	0.222296	1.93662837545866e-114	3.89703854736795e-109
DST	2	0.262071	5.96316	0.597111	0.438898	0.0844987	2.32011530185267e-30	4.66872161961209e-25
CD24	5	0.421087	7.31643	0.908203	0.463649	0.377742	1.61106837281108e-125	3.24192066524028e-120
SOSTDC1	1	0.308556	4.0658	0.809417	0.381207	0.280369	2.84867839417712e-146	5.73233855903474e-141
CLDN4	5	0.487478	5.29457	0.851562	0.572451	0.498406	8.28001716318404e-169	1.6661712937132e-163
RPL39	4	0.325128	41.7581	0.975177	0.333404	0.203747	2.40318981800956e-69	4.83589080698427e-64
CTSB	5	0.42348	5.71274	0.945312	0.447979	0.383894	1.11932954949974e-127	2.25240446586734e-122
FGF20	3	0.516091	1.07713	0.656357	0.786296	0.476536	1.06984701165175e-170	2.15283174460658e-165
PBK	6	0.471545	0.585464	0.552083	0.854119	0.41234	7.20463117959994e-55	1.44977352300854e-49
SFRP1	1	0.269844	2.24517	0.718049	0.375801	0.275696	1.14135421641151e-143	2.29672426260055e-138
DKK4	3	0.788836	80.4091	0.97079	0.812571	0.786558	4.28304163873034e-300	8.61867902878428e-295
RPL30	4	0.312244	34.8375	0.987589	0.316168	0.284807	1.20836036844616e-97	2.43155940221684e-92
ANXA1	5	0.457384	30.9106	0.990234	0.461895	0.420034	1.84879800303779e-140	3.72029924555288e-135
RPL12	4	0.304037	32.0305	0.975177	0.311776	0.21071	9.62201195141899e-72	1.93621822096014e-66
KCNQ1OT1	2	0.256492	4.62778	0.470305	0.545373	0.0929599	2.77624102148525e-33	5.58657428271434e-28
SAA1	5	0.422055	7.88972	0.537109	0.785789	0.345889	2.00099050118077e-114	4.02655316571604e-109
AHNAK	2	0.2525	4.94577	0.603531	0.418371	0.0556717	1.86611418209835e-20	3.75514424635288e-15
NEAT1	2	0.223271	12.7851	0.545746	0.40911	0.0361618	8.82609871699878e-14	1.77605819262423e-08
MALAT1	2	0.415542	227.074	0.934189	0.444815	0.171849	6.29867280489469e-61	1.26746933118335e-55
FGF19	3	0.710834	6.7071	0.864261	0.822476	0.698349	2.31361898346303e-261	4.65564920804298e-256
FGF4	3	0.756344	5.60623	0.902062	0.838462	0.748833	2.51024973147801e-283	5.05132532965857e-278
MMP12	5	0.479227	9.84682	0.664062	0.72166	0.410788	3.58069884552055e-137	7.20536867286409e-132
HSPA8	1	0.251818	8.77641	0.950673	0.264884	0.104681	3.83329490396696e-53	7.71366266935464e-48
ZWINT	6	0.438243	0.698173	0.635417	0.689693	0.385805	2.33384632770601e-51	4.69635228831625e-46
CDK1	6	0.472059	1.00065	0.583333	0.809244	0.418306	1.165893943793e-55	2.34610506521577e-50
RPS24	4	0.320966	40.7346	0.991135	0.323837	0.313696	6.09615836349328e-108	1.22671775516903e-102
PTPRE	3	0.504962	1.39303	0.798969	0.632017	0.530074	9.11667518970947e-192	1.83453031507486e-186
MKI67	6	0.453452	1.05875	0.552083	0.821347	0.365442	1.13089025999497e-48	2.27566785238268e-43
MGST1	5	0.428027	1.26911	0.623047	0.68699	0.368942	1.92941400462971e-122	3.88252121323627e-117
LDHB	1	0.236422	2.99704	0.882848	0.267795	0.199772	2.19726435534883e-102	4.42151111698135e-97
WNT10B	3	0.58701	1.34197	0.74055	0.792668	0.564237	1.80095924305958e-205	3.62403426562394e-200
TUBA1B	6	0.517693	15.3484	0.989583	0.523142	0.502332	7.18911342061663e-67	1.44665091540384e-61
TUBA1A	1	0.241822	6.14989	0.902466	0.267957	0.0940875	8.21897084334324e-48	1.65388706486427e-42
KRT7	5	0.416366	3.28812	0.675781	0.616126	0.357702	1.59347601219725e-118	3.20651990982428e-113
KRT6A	5	0.599416	12.3578	0.882812	0.678985	0.601226	2.16599262410788e-207	4.3585836376398e-202
MUCL1	3	0.628127	3.73434	0.843643	0.744541	0.644352	1.9183788210105e-238	3.86031533394301e-233
RPS26	1	0.264579	12.7177	0.97926	0.270183	0.127829	6.77593150644094e-65	1.3635071451781e-59
RPL41	4	0.311182	85.4237	1	0.311182	0.340544	1.29144277689932e-117	2.59874447109897e-112
UBC	1	0.257707	14.9515	0.988789	0.260629	0.133746	6.35740555751301e-68	1.27928800552723e-62
RPL21	4	0.310032	17.1165	0.946809	0.327449	0.165561	2.64604349605156e-56	5.32458040623463e-51
HSPH1	2	0.258652	6.42132	0.550562	0.469797	0.0560258	1.41137545443831e-20	2.84008259945712e-15
CDKN3	6	0.428232	0.685209	0.541667	0.790583	0.334087	1.49397495410899e-44	3.00629592065444e-39
HSPA2	3	0.502947	3.38774	0.915808	0.549185	0.531912	1.6898914876906e-192	3.40053484285004e-187
GPX2	3	0.619901	7.1854	0.914089	0.678162	0.637357	1.62181975658192e-235	3.26355545977466e-230
FOS	1	0.290204	40.4747	0.972534	0.2984	0.164214	1.14513256428054e-83	2.30432735645044e-78
MEG3	2	0.275772	5.38649	0.523274	0.527011	0.101836	2.34375945834972e-36	4.71630028284798e-31
HSP90AA1	1	0.247862	15.822	0.977578	0.253547	0.116291	5.0919005673359e-59	1.02463296736387e-53
HSP90AA1	2	0.228963	17.4695	0.837881	0.273264	0.014477	2.48931748075912e-06	0.50092
NUSAP1	6	0.586848	1.60477	0.739583	0.793484	0.472708	6.66446386522547e-63	1.34107673467159e-57
CCNB2	6	0.401686	0.782453	0.46875	0.85693	0.287749	1.71419253688983e-38	3.44943535813267e-33
RHCG	5	0.625151	7.75829	0.779297	0.802199	0.590529	2.67132249262253e-203	5.37544882545446e-198
RPS15A	4	0.312607	33.1066	0.968085	0.322913	0.199823	5.3604449600761e-68	1.07867161842619e-62
FUS	2	0.267046	6.54282	0.667737	0.399927	0.0594337	9.59389072586091e-22	1.93055944298354e-16
NKD1	3	0.576526	2.82894	0.926117	0.622519	0.678308	8.67328261167761e-253	1.74530731338266e-247
RPL13	4	0.312962	49.516	0.992908	0.315198	0.262581	8.46043604813323e-90	1.70247662509375e-84
RPL26	4	0.323015	19.9143	0.943262	0.342444	0.180703	1.87224360649469e-61	3.76747836447714e-56
UBB	1	0.240788	7.26795	0.959641	0.250915	0.104167	6.96103806895477e-53	1.40075576853963e-47
WSB1	2	0.209312	3.83554	0.560193	0.373643	0.0289115	2.67309502815019e-11	5.37901566324606e-06
PPP1R1B	3	0.632499	3.35645	0.786942	0.803744	0.585129	5.91333230676922e-214	1.18992803342656e-208
TOP2A	6	0.478354	1.01137	0.59375	0.805649	0.379622	1.5282569598591e-50	3.07528091518527e-45
KRT23	3	0.501848	4.74517	0.850515	0.590052	0.527734	7.77978874625262e-191	1.56551132983092e-185
KRT13	5	0.53933	19.2647	0.755859	0.713532	0.473568	9.95683699347937e-160	2.00359439452387e-154
KRT14	1	0.292416	24.1353	0.985426	0.296741	0.314895	9.78045789061055e-166	1.96810198041178e-160
KRT16	5	0.446752	5.46056	0.734375	0.608343	0.378483	8.85860901022625e-126	1.78260017390981e-120
VMP1	2	0.1882	3.07227	0.414125	0.454453	0.0287929	2.93515863413449e-11	5.90636101629615e-06
TK1	6	0.469601	0.695837	0.635417	0.739043	0.394848	1.48966222944839e-52	2.99761751107441e-47
BIRC5	6	0.514828	0.87782	0.625	0.823724	0.466872	4.01261234230303e-62	8.07449956416954e-57
NOTUM	3	0.69334	4.81965	0.924399	0.750044	0.750655	3.95328903144754e-284	7.95512445220125e-279
ASPSCR1	3	0.564948	2.82349	0.835052	0.676542	0.547761	7.77428398644854e-199	1.56440361802507e-193
TYMS	6	0.509653	1.79624	0.791667	0.643772	0.439898	1.57918891768074e-58	3.17777027527061e-53
APCDD1	3	0.644413	5.20604	0.965636	0.667346	0.743438	5.92212460663654e-281	1.19169729034426e-275
CELF4	3	0.540583	1.27783	0.661512	0.817192	0.49602	2.61821152621868e-178	5.26857468997932e-173
TPX2	6	0.491996	1.02045	0.625	0.787194	0.432792	1.39092257703338e-57	2.79892568331273e-52
SLPI	5	0.689671	45.4947	0.908203	0.75938	0.693539	1.74910545200892e-243	3.51968991896851e-238
WFDC2	5	0.580796	18.1627	0.867188	0.669746	0.397348	2.04814374854788e-132	4.12143870232794e-127
UBE2C	6	0.567474	1.97343	0.6875	0.825416	0.468759	2.24625261871794e-62	4.52008921959374e-57
EDN3	3	0.556545	2.20276	0.845361	0.658352	0.582869	4.93555675081622e-213	9.93172213853245e-208
RPS15	4	0.315309	26.6347	0.973404	0.323924	0.2062	3.44238555463257e-70	6.92704360387602e-65
RPL36	4	0.316402	20.1554	0.920213	0.343836	0.133503	1.73035332802919e-45	3.48195539492659e-40
RPS28	4	0.312078	25.2499	0.948582	0.328994	0.136702	1.45902121720893e-46	2.93595921496519e-41
IER2	1	0.238573	6.04656	0.889574	0.268188	0.0875659	1.52370762150252e-44	3.06612637259709e-39
DNAJB1	1	0.262462	8.92633	0.857063	0.306234	0.13651	2.43141998649209e-69	4.89269781041831e-64
RPL18A	4	0.310322	22.0255	0.955674	0.324715	0.161171	8.14448205350846e-55	1.6388978346634e-49
ZFP36	1	0.266034	10.031	0.915919	0.290455	0.114454	4.35178777358427e-58	8.75701550102816e-53
LYPD3	5	0.474337	2.19465	0.748047	0.634101	0.390402	5.76110182339167e-130	1.15929499771746e-124
BCAM	1	0.293371	5.25751	0.938901	0.312462	0.322826	2.88495997693173e-170	5.80534726238019e-165
FOSB	2	0.231133	9.88177	0.738363	0.313034	0.0412821	1.5656065750223e-15	3.15043879878587e-10
SLC1A5	3	0.520651	2.82959	0.900344	0.57828	0.539624	1.41115842692717e-195	2.83964587933701e-190
PPP1R15A	1	0.253547	6.06076	0.884529	0.286646	0.123347	1.31178820279879e-62	2.63968516472795e-57
SEZ6L	3	0.619156	1.56217	0.800687	0.773281	0.612672	2.91448048057035e-225	5.86475078144211e-220
HPS4	3	0.519457	1.95796	0.85567	0.607076	0.526487	2.4355484858012e-190	4.90100550700804e-185
KREMEN1	3	0.486863	1.68768	0.850515	0.572433	0.518798	2.74220549721169e-187	5.51808527792915e-182
TYMP	5	0.445857	1.27583	0.740234	0.602319	0.415279	9.09568826431062e-139	1.8303071580507e-133
MT-ND1	2	0.275772	23.5381	0.82183	0.335559	0.051568	4.74221207675995e-19	9.54265851782251e-14
MT-ND2	2	0.29185	18.918	0.81862	0.356515	0.070771	1.23422840285689e-25	2.48361313050085e-20
MT-CO1	2	0.274376	97.7314	0.900482	0.3047	0.0622309	1.05434058355844e-22	2.12162846948299e-17
MT-CO2	2	0.300154	113.196	0.903692	0.332142	0.0849222	1.65740638303071e-30	3.33516571644503e-25
MT-ATP6	2	0.264832	39.235	0.865169	0.306104	0.0519641	3.47043041216712e-19	6.98347770979565e-14
MT-CO3	2	0.273163	56.4442	0.88443	0.308857	0.0568043	7.63766046099196e-21	1.53691113924449e-15
MT-ND3	2	0.214394	21.8281	0.831461	0.257852	0.0244953	8.73153848840685e-10	0.000175703
MT-ND4L	2	0.24705	31.116	0.831461	0.297128	0.037047	4.39537128599038e-14	8.84471773137271e-09
MT-ND4	2	0.295205	31.9472	0.853933	0.345701	0.0795589	1.16985640041899e-28	2.35407863743512e-23
MT-ND5	2	0.232264	12.1683	0.76565	0.303356	0.0298796	1.24584676485334e-11	2.50699252797908e-06
MT-CYB	2	0.306046	65.0814	0.886035	0.34541	0.0845337	2.25663699784263e-30	4.54098549801876e-25

## Sheet: Counts of tumor cells
Tumor cluster	T1	T5	T6	T3	T2	T4
P416	4	69	0	0	13	16
P418	6	21	5	1	11	19
P419	2	5	0	1	5	1
P420	87	242	1	5	35	18
P431	18	39	3	7	8	16
P432	232	38	17	475	42	286
P433	2	0	3	1	0	2
P452	359	8	11	8	45	83
P455	1006	54	53	84	435	100
P456	8	26	0	0	7	2
P457	42	7	2	0	13	12
P459	18	3	1	0	9	9
