# Supplementary material for: Single-cell and spatial sequencing identifies senescent and germinal tumor cells in adamantinomatous craniopharyngiomas
Source: Cell Biosci. 2024 Sep 2;14:112. doi: 10.1186/s13578-024-01299-1 (PMC11370139; doi:10.1186/s13578-024-01299-1)
Supplement: Supplementary file 4 — Additional file 4: Table S4. Gene significantly associated with the pseudo-time of the tumor developmental trajectory in P432 and P455. [file 13578_2024_1299_MOESM4_ESM.xlsx]

## Sheet: Suppl_Table_3
Suppl. Table 4 Gene significantly associated with the pseudotime of the tumor developmental trajectory in P432 and P455
Filtering criteria: qval < 0.01, num_cells_expressed > 50

## Sheet: P432
gene_short_name	pval	qval	num_cells_expressed
ENO1	1.45300622053716e-12	9.81628738789913e-11	206
MAD2L2	1.77564076165274e-16	1.61246466889489e-14	54
MFAP2	3.5318909264062e-37	8.45358093235323e-35	442
ID3	5.92023878507859e-13	4.1072729078509e-11	496
STMN1	3.89501134184919e-07	1.43111770892571e-05	632
HMGN2	2.07495356755101e-05	0.000541508	449
SFN	1.29490775969433e-81	8.67821282391949e-79	593
MARCKSL1	9.19154034105796e-09	4.17343259198525e-07	504
AK2	3.96929944161305e-06	0.000120043	54
SFPQ	5.11347318150566e-05	0.00122391	94
MACF1	3.72691728306934e-06	0.000113326	59
MFSD2A	1.34397718682422e-37	3.28725047834255e-35	110
CAP1	0.000131949	0.00284158	83
YBX1	6.57958439948193e-06	0.000191053	558
PTPRF	0.000125621	0.00271928	71
ATP6V0B	1.35171154942154e-29	2.47510941582329e-27	403
RNF11	1.07097458306513e-08	4.82356012149589e-07	62
SCP2	1.48535231246234e-06	4.87967359199024e-05	167
TMEM59	7.16110564446847e-05	0.00165263	386
TACSTD2	1.32027372259137e-135	1.63855748778942e-132	507
JUN	6.8381379323391e-22	8.54996880502802e-20	646
NFIA	1.94585601340997e-12	1.29372399113799e-10	55
PATJ	1.53671590821694e-17	1.4670602099271e-15	80
SERBP1	0.000183374	0.00378834	306
WLS	7.46900801468934e-20	8.23286149882319e-18	84
CRYZ	5.78419754020204e-17	5.33946764117439e-15	99
CYR61	3.46602326920261e-194	7.74286491518068e-191	91
CLCA2	6.39251221050033e-07	2.25956425803434e-05	53
SELENOF	0.000148124	0.00314543	113
LMO4	6.80337582234634e-09	3.14443605244124e-07	128
CNN3	1.81447949679094e-11	1.10347356548035e-09	126
RHOC	6.05480775466382e-06	0.000177197	67
CSDE1	9.58311436589821e-05	0.00213369	274
ATP1A1	2.32455707761011e-13	1.64679879732848e-11	376
PHGDH	5.89861633518541e-28	1.00845272844759e-25	79
TXNIP	1.41667336951428e-36	3.29661860687875e-34	167
S100A10	4.03126984466518e-45	1.20610554665076e-42	502
S100A11	3.43431448387065e-11	2.02606415563418e-09	763
PRR9	1.93091804104918e-22	2.49819044932498e-20	63
S100A6	9.82220961676974e-62	4.63566791617376e-59	359
S100A4	1.58386236624055e-07	6.14990081464131e-06	51
S100A3	1.45125166147124e-20	1.66541068233698e-18	71
S100A2	4.72584167207235e-84	3.44257018672766e-81	110
S100A14	8.61798607448969e-14	6.27782816021902e-12	140
RPS27	1.16124720108811e-09	5.86027597308157e-08	1019
CCT3	5.24215738624805e-05	0.00125203	97
CRABP2	3.00235925022654e-12	1.94972976968685e-10	455
NECTIN4	8.30684171003847e-07	2.86372385660164e-05	53
PRRC2C	0.000405507	0.00749483	164
GLUL	5.57708320983481e-09	2.61009052064741e-07	146
ASCL5	5.42906566367504e-104	4.78743582431808e-101	214
TMEM9	3.72733246783433e-30	6.97760802595869e-28	305
ELF3	6.34439232154435e-21	7.40746488859336e-19	61
LGR6	4.04236941915747e-07	1.475552907043e-05	69
NUCKS1	6.19681395195816e-05	0.00145719	273
CD46	0.000127605	0.00275867	99
ATF3	4.00478800520901e-19	4.31499811146459e-17	250
PROX1	4.87995566669219e-49	1.68579829314627e-46	64
SMYD2	7.5147454853287e-24	1.05360504798276e-21	65
EPHX1	2.05758907241723e-14	1.60343609831695e-12	77
H3F3A	3.85808665903454e-18	3.88230107680445e-16	817
ID2	8.44777301806375e-16	7.22133739954843e-14	153
YWHAQ	3.16540136620675e-08	1.34776917891006e-06	353
ODC1	2.89123108736347e-09	1.40612862854082e-07	74
FAM84A	2.09143168891119e-07	7.94578055144275e-06	173
LAPTM4A	1.14838851900844e-35	2.54843383334131e-33	382
SDC1	3.63616734219757e-05	0.00090658	112
CYP1B1	9.59632859646735e-09	4.33958670632961e-07	125
CYP1B1-AS1	6.73725307153712e-48	2.21331973700135e-45	116
SRSF7	1.29999427742048e-13	9.32794609038178e-12	117
ZFP36L2	1.29843036389522e-50	4.88866326559157e-48	151
EPCAM	3.38625943323853e-21	4.06703108775591e-19	455
RPS27A	7.3336593964991e-06	0.000210758	1022
BCL11A	5.75289870430375e-14	4.26490890890519e-12	86
MDH1	3.39218595570715e-06	0.000104188	91
ANXA4	1.5315187026863e-11	9.38202197592597e-10	93
DBI	9.50264836450873e-24	1.32676768352635e-21	276
CDCA7	3.93695343988555e-35	8.40276259981688e-33	93
GPR155	2.15588666536889e-75	1.26739660122537e-72	91
FRZB	9.45587421254602e-140	1.21868034226233e-136	126
SLC39A10	3.67908794742037e-36	8.27399718322881e-34	62
HSPD1	1.72056197012903e-06	5.57585213317733e-05	108
NRP2	1.34262273782173e-23	1.851438079081e-21	77
EEF1B2	0.000511689	0.00911546	781
ARPC2	0.000272449	0.00533888	301
CHPF	2.49101663758051e-11	1.49322856008381e-09	110
EFHD1	4.60532047311857e-98	3.95691496753154e-95	256
LRRFIP1	2.61173460236051e-10	1.41612645292068e-08	93
COPS9	1.09044723172579e-14	8.69995149711892e-13	212
GPC1	0.000348701	0.00660931	91
BHLHE40	7.76006905346477e-27	1.22656676373845e-24	139
VGLL4	8.97439065771357e-06	0.000252496	91
SH3BP5	6.70587807652341e-14	4.93862128497193e-12	60
CMTM6	1.13755064084965e-16	1.03864262736324e-14	74
CTNNB1	1.45871715348853e-21	1.81037604060174e-19	313
SHISA5	5.17077748801128e-11	2.98737211803052e-09	59
RPL29	7.5588334205875e-07	2.63294125873666e-05	1021
ARL6IP5	3.97704185548731e-07	1.45806012620924e-05	146
FOXP1	3.37380805583412e-06	0.000103718	78
CLDND1	0.000308073	0.00596028	84
PODXL2	1.31251950807565e-15	1.11911491593148e-13	100
MGLL	2.17382368003027e-27	3.57071851441836e-25	66
RBP1	0	0	463
CLSTN2	1.96206933276753e-39	4.99899598862972e-37	77
ATP1B3	9.99597736451823e-06	0.000277936	66
TM4SF1	6.56090087588639e-132	7.58100784310611e-129	83
HES1	2.12700607828191e-36	4.88177032035263e-34	179
WDR1	3.55190635879292e-07	1.31369569731558e-05	64
IGFBP7	4.51748296201327e-19	4.85180565942637e-17	130
TSPAN5	7.75087633664435e-27	1.22656676373845e-24	158
LEF1	2.86987118804581e-38	7.17660549553934e-36	78
PITX2	2.9440405852962e-47	9.39541485454193e-45	283
ANXA5	7.47485988677959e-09	3.43116547871366e-07	230
CPE	2.31300561804062e-14	1.79829478549706e-12	65
PALLD	2.42360555115439e-40	6.39469278847499e-38	68
SELENOP	4.2820283288836e-34	8.69615074379155e-32	110
ITGA2	3.58269353973481e-54	1.44641539545751e-51	102
PDE4D	4.30119984199981e-33	8.52833760387999e-31	77
MAP1B	7.25524388707383e-05	0.00166746	111
CAST	9.5193938910396e-09	4.31061310668711e-07	95
PAM	1.98715370349821e-35	4.32386580847541e-33	251
NREP	1.10314339303579e-05	0.000303741	90
PDLIM4	2.80390655166821e-07	1.04628178886247e-05	120
VDAC1	6.09602095565451e-35	1.29285801394321e-32	338
H2AFY	4.04515757705001e-21	4.80670869678612e-19	300
CXCL14	8.97640928690211e-153	1.30778477736871e-149	502
HNRNPA0	1.02697484138353e-05	0.000284875	373
CYSTM1	3.63453312176287e-14	2.76494716794179e-12	82
CD74	4.40564143380628e-10	2.32486045362857e-08	129
SPARC	4.54182895335031e-109	4.34834703993758e-106	152
RNF145	1.1942123677827e-11	7.39683220555091e-10	128
NPM1	0.000374659	0.00699802	742
DUSP1	4.0668972654724e-188	8.01633296874791e-185	307
NKX2-5	1.07486979218781e-54	4.50222648330268e-52	56
MSX2	6.95544623801903e-23	9.43603433157002e-21	93
CANX	3.05971353181834e-05	0.000772048	123
DSP	5.03967847128165e-14	3.78642569269454e-12	386
TFAP2A	1.32289841187779e-07	5.19683503911054e-06	82
HIST1H4C	2.67470874310965e-08	1.15647503577885e-06	118
TUBB	6.45366284470473e-11	3.68408497893034e-09	660
IER3	5.00757405898768e-13	3.48854052271556e-11	159
DDR1	1.03263052093776e-05	0.000286207	61
DDAH2	1.28999225923639e-06	4.30112941440321e-05	325
CLIC1	0.000164059	0.0034359	387
HSPA1A	7.2412121380174e-46	2.20587070484386e-43	110
HSPA1B	2.22015282103846e-17	2.08975002472409e-15	96
RPS18	3.91458285924941e-06	0.000118495	1036
SCUBE3	2.48865726181441e-53	9.69679257978361e-51	84
CDKN1A	3.71042165555483e-21	4.44044711628524e-19	225
HSP90AB1	7.47298985371214e-09	3.43116547871366e-07	675
DST	1.2025343167449e-117	1.22108249756984e-114	143
PTP4A1	5.28343230899323e-15	4.33927777554054e-13	116
SMAP1	0.000182612	0.00377796	60
EEF1A1	3.78128724045062e-08	1.58780894912606e-06	1079
CD24	1.72097720381697e-12	1.14876942475503e-10	258
GJA1	4.34658557213918e-06	0.000130628	235
MOXD1	5.41255268692332e-46	1.67934470357512e-43	132
PERP	5.90596490556281e-40	1.53413161256205e-37	570
HEBP2	1.68293224505222e-05	0.000446857	62
EZR	1.18018591736619e-11	7.32349072315253e-10	86
CHST12	1.97562919409738e-12	1.30832724634406e-10	63
ACTB	9.34291102928124e-36	2.0871440378679e-33	1002
FSCN1	6.63613583147595e-05	0.00154962	113
KDELR2	6.27320890489769e-07	2.22208199993886e-05	82
SOSTDC1	1.71193746283992e-320	9.56088516001765e-317	171
AC005165.1	5.32266492372759e-73	3.0230030326981e-70	133
CCL24	6.20950435964363e-59	2.85033262448354e-56	54
HSPB1	1.0260888662883e-30	1.94255434013868e-28	631
DYNC1I1	3.16905649272639e-14	2.42447292271161e-12	180
DLX5	4.56040254582106e-41	1.23237523312837e-38	159
NPTX2	1.83518558767816e-13	1.30286512409973e-11	58
PDAP1	1.73417408022135e-07	6.70247280901236e-06	135
ZKSCAN1	0.000224754	0.00450975	134
SYPL1	8.98643574148176e-09	4.08584091263653e-07	179
LAMB1	1.20519221413957e-17	1.16719034403476e-15	54
CAV1	1.56302589213563e-63	7.59064269848884e-61	63
WNT16	2.85820470706888e-47	9.20919053165108e-45	64
FAM3C	1.56112070865053e-05	0.000417158	92
ATP6V1F	9.627571179062e-19	1.00189528769934e-16	302
CALD1	3.57231654746353e-55	1.51525006568298e-52	105
ZYX	0.000448914	0.00814878	69
RARRES2	1.2801007534358e-14	1.0164667333384e-12	59
TMEM176B	1.39776176578051e-35	3.08142098746968e-33	86
TMEM176A	9.11301717659773e-29	1.60720048721375e-26	74
RHEB	2.56064527937377e-27	4.18559330080662e-25	263
SHH	5.04529580139323e-20	5.61670488401613e-18	91
CD99	6.44346366701929e-09	2.99464665767198e-07	377
EIF1AX	8.13600985951518e-11	4.62868513382842e-09	233
SMS	0.000337448	0.00643571	61
PRDX4	0.000174909	0.00363812	81
SAT1	3.14894728788276e-06	9.77924695733673e-05	693
ATP6AP2	7.08872812165544e-05	0.00164499	121
TIMP1	1.54587288303008e-06	5.04825503829046e-05	105
PCSK1N	1.30240019113342e-53	5.13436800055175e-51	304
ATRX	3.66789317060615e-06	0.000111938	125
PGK1	0.000125374	0.00271744	105
ITM2A	5.77733694311497e-79	3.72293814666999e-76	68
PGRMC1	1.2362884642342e-07	4.88523468726695e-06	59
RPL39	1.37515343375116e-06	4.55336130549086e-05	1045
LAMP2	7.0549476818755e-14	5.18430354982382e-12	62
HTATSF1	3.81844943025997e-16	3.34079430701256e-14	59
RBMX	0.000516482	0.00919107	148
FLNA	7.90113606557465e-54	3.15189486215882e-51	93
RPL10	1.8090646507843e-06	5.83445114370849e-05	1055
DEFA5	1.33555431142533e-34	2.74558830807063e-32	63
FGF20	4.28667890086397e-44	1.24906368077435e-41	86
CLU	1.42045116183988e-44	4.1752542089555e-42	350
SFRP1	1.19734885021499e-83	8.53658779188385e-81	65
DKK4	0	0	477
SLC20A2	5.23845983207293e-11	3.0160747510813e-09	154
GGH	4.53068523598172e-05	0.00110014	116
SULF1	2.03395423641214e-90	1.5850179653008e-87	72
HEY1	3.73801024987217e-41	1.03518169804105e-38	62
FABP5	4.405662209336e-21	5.21429752988832e-19	178
UQCRB	2.46935116641688e-06	7.78414752920633e-05	517
RPL30	4.09973054691316e-06	0.000123764	1030
LY6E	1.78104078682636e-50	6.63121063619605e-48	99
LY6H	4.82608892627227e-176	8.51144283318197e-173	202
RRAGA	8.02241735430815e-07	2.77423305599083e-05	71
RPS6	3.76940016535762e-06	0.00011441	1010
DNAJA1	3.49330882545441e-08	1.47427311627395e-06	118
AQP3	1.79699274084303e-06	5.80669525100378e-05	155
TPM2	8.2954753085788e-23	1.12085920207729e-20	118
CEMIP2	7.74653839399391e-08	3.15789239713311e-06	95
ANXA1	2.58856243906848e-11	1.54341883933711e-09	474
SYK	2.71938901910358e-38	6.85142907076255e-36	92
PTBP3	2.41432714310343e-43	6.91467420839768e-41	120
ATP6V1G1	1.10718116725296e-09	5.60431023164341e-08	476
CRAT	1.62721215483525e-33	3.26504503571104e-31	64
IFITM3	8.63484970534613e-06	0.000243557	359
CD151	6.30787865069547e-08	2.60629723435456e-06	182
KCNQ1OT1	3.54471853996746e-11	2.08385918518894e-09	82
RIC3	0.000491269	0.00880317	59
DKK3	7.71573671668585e-50	2.81028936564593e-47	116
SPON1	7.25504959274093e-59	3.24145942404208e-56	55
CD44	1.36224210182566e-06	4.5195416425818e-05	148
LARGE2	2.19681031018553e-08	9.61004134255964e-07	82
FTH1	4.47930773370309e-41	1.2203018117777e-38	1016
AHNAK	2.6182915727266e-37	6.31196635327306e-35	154
TMEM179B	0.000364768	0.00687073	63
SLC3A2	5.07667720993703e-11	2.94315530497889e-09	196
PRDX5	3.00907843641149e-09	1.46132187428569e-07	321
SF1	6.82198549240232e-06	0.00019792	166
FAU	4.00132252172217e-07	1.46535864896599e-05	953
NEAT1	6.66239699241142e-08	2.74600566812687e-06	145
MALAT1	2.13311963752032e-18	2.17260504357655e-16	798
CCND1	2.81102353947087e-15	2.33733468446971e-13	145
FGF19	0	0	386
FGF4	3.69842273046088e-300	1.77043496107162e-296	392
RAB6A	1.8637435409091e-63	8.92174033033188e-61	337
SPCS2	4.01772750014661e-07	1.46859696528344e-05	138
PRSS23	3.72874343084931e-34	7.61868680636156e-32	188
SESN3	3.19727500266779e-09	1.54822959630629e-07	57
CRYAB	1.66182880622903e-48	5.62487085534631e-46	77
CADM1	3.42943070313698e-36	7.81746894091273e-34	211
FXYD6	9.86263556664135e-14	7.15339946325942e-12	64
HSPA8	3.76205516421255e-12	2.41037679727722e-10	440
NTM	1.60014284135192e-49	5.70416877349589e-47	73
KLF6	0.000269726	0.00529171	235
CALML3	8.36359097201962e-90	6.36944477003194e-87	441
VIM	5.09213556111879e-45	1.51002097803123e-42	125
BAMBI	5.68751024705092e-79	3.72293814666999e-76	343
ITGB1	1.98933583441511e-21	2.45075935571382e-19	121
ARID5B	7.93539250349642e-17	7.30513921427641e-15	84
H2AFY2	2.47431727967193e-21	3.0149780990737e-19	71
RPS24	4.68375787480684e-05	0.00113156	1046
FAM213A	5.52986526048971e-14	4.10865310451773e-12	106
PDLIM1	5.56794846075615e-47	1.76015457520262e-44	99
COL17A1	5.74529919738189e-155	9.16758241928903e-152	120
ADD3	4.77393732526984e-10	2.50736466822049e-08	92
CCDC186	0.000224747	0.00450975	116
PTPRE	3.57191732110678e-58	1.57488654622325e-55	147
GAPDH	9.74817566318151e-06	0.000271983	956
PTMS	5.95217855589481e-27	9.58901688603265e-25	309
C12orf57	0.000269691	0.00529171	489
SLC2A3	1.16257602844315e-75	6.95656431019673e-73	68
YBX3	2.14373908166373e-07	8.12608064337894e-06	161
H2AFJ	0.00040775	0.00752798	62
LDHB	5.13637259582209e-14	3.85044092423719e-12	161
NELL2	5.8778270241093e-27	9.51498095414873e-25	317
ARF3	2.04269868286432e-21	2.49813102788688e-19	65
WNT10B	1.90734950898536e-92	1.55886279747781e-89	173
TUBA1B	8.58272197611005e-23	1.15501377790149e-20	314
TUBA1C	1.96922459786661e-39	4.99899598862972e-37	145
TMBIM6	1.30321986120822e-07	5.12553924051952e-06	248
NR4A1	3.88701333806679e-14	2.9401790055368e-12	155
KRT7	7.63937433085533e-77	4.8299583858987e-74	60
KRT6C	1.38909646608786e-152	1.93946806175575e-149	91
KRT5	3.50337984478426e-23	4.79162266199493e-21	723
KRT8	3.33522021695587e-06	0.00010291	471
KRT18	9.47136236595477e-35	1.9712787672098e-32	271
PCBP2	4.54511133347141e-06	0.000136106	732
ZNF385A	3.76893157354824e-09	1.80418754425754e-07	57
MUCL1	1.24356311278472e-199	3.20542741125409e-196	366
RPL41	5.98874029780363e-06	0.00017557	1071
MYL6	3.91592670872511e-14	2.95537810997004e-12	692
OS9	0.000112492	0.00246051	97
WIF1	1.54789744414822e-36	3.57713761765259e-34	180
PHLDA1	1.95811328805325e-39	4.99899598862972e-37	206
DUSP6	4.90710245549537e-12	3.12608547872993e-10	72
ATP2B1	2.24036588740299e-11	1.35265622560336e-09	60
NUDT4	1.11173370057141e-07	4.42961766616496e-06	93
METAP2	7.06334546169682e-13	4.88011635208245e-11	166
HSP90B1	0.000104823	0.00231239	432
ALDH2	6.50034621879799e-10	3.35624193290758e-08	175
RPLP0	4.29471723912721e-06	0.000129301	1024
MLEC	1.48216633594994e-06	4.8739854515551e-05	80
ZNF664	6.69666926104346e-18	6.56136521252355e-16	76
UBC	1.33698829366016e-06	4.44897127430568e-05	622
TNFRSF19	1.72454182708748e-09	8.58657831855488e-08	192
RPL21	0.000186469	0.00384989	938
N4BP2L2	2.84340354975218e-05	0.000722362	122
TSC22D1	1.56017841002845e-176	2.90444546342463e-173	487
ITM2B	1.63260836991839e-54	6.75395973674018e-52	737
FNDC3A	3.46236416183439e-18	3.50514684890962e-16	106
KLF5	1.36527971606883e-22	1.8011479529823e-20	179
PCCA	3.60738997043074e-70	2.01466717531939e-67	145
LAMP1	1.09787740878532e-49	3.9557821603212e-47	507
NFKBIA	6.80650283446972e-07	2.3882628636675e-05	182
BMP4	3.15888954275353e-54	1.29086865473327e-51	133
LGALS3	2.66337350252778e-26	4.1510224509862e-24	428
KTN1	1.9721283130854e-09	9.79022928047093e-08	161
SYNE2	1.77237637081754e-22	2.31091672411382e-20	92
HSPA2	1.07942684098212e-94	9.04262850361746e-92	409
GPX2	9.69881317815518e-247	4.06246913483503e-243	393
MAX	0.000445568	0.00809682	56
ZFP36L1	6.51174187287148e-19	6.88334253684702e-17	507
RBM25	3.21142956077922e-06	9.93645366132511e-05	114
NPC2	0.000265096	0.00521308	315
FOS	8.76137493496616e-83	5.99152883052615e-80	611
IFI27L2	1.67296008386498e-05	0.000444562	135
MEG3	2.24692994470957e-24	3.23143242563403e-22	110
HSP90AA1	4.2049497087259e-09	2.00717464087887e-07	568
CKB	6.37730915554521e-06	0.000185985	88
B2M	1.98897424739887e-66	9.94754299344607e-64	549
ANXA2	2.26337604256243e-91	1.80579685262439e-88	381
RORA	9.68343955250706e-09	4.37307784319352e-07	51
TPM1	0.000260574	0.00514224	116
RAB11A	4.2972486457455e-05	0.00104801	247
PKM	2.88368688269104e-05	0.000731487	275
RCN2	8.84948765121317e-12	5.5324157034422e-10	509
CRABP1	3.51725297376858e-190	7.36622686862571e-187	334
CTSH	7.5109887074824e-69	3.9950114380798e-66	224
TMED3	1.37705901638795e-05	0.000370039	122
ABHD2	8.95621692791482e-34	1.80791489781625e-31	84
IDH2	3.12132142605324e-08	1.33069159879921e-06	65
NME3	0.00017374	0.00362257	63
EMP2	8.5540761896526e-38	2.10763631646374e-35	263
RSL1D1	3.50785979886468e-05	0.000876546	163
METTL9	2.02112796604649e-08	8.89960276139973e-07	187
NUPR1	4.25520834890343e-49	1.48528933920214e-46	235
FUS	1.5859651896412e-10	8.78415000655982e-09	238
NKD1	2.61757138472729e-73	1.51227930225564e-70	253
CRNDE	7.73467792837967e-14	5.65898084502345e-12	72
MT4	1.05187942859991e-201	3.20431161572313e-198	169
MT2A	1.53928109429922e-128	1.66386355447976e-125	551
MT1E	5.30812838069789e-18	5.27804373616634e-16	201
DYNC1LI2	0.000139801	0.0030003	117
CDH3	4.01753264836411e-16	3.47864344997501e-14	256
HSBP1	3.43746032409646e-08	1.45253288776984e-06	372
COTL1	2.18586210120866e-10	1.19293246171663e-08	78
DPEP1	3.36894098464668e-87	2.50866318787835e-84	84
TUBB3	2.2275706709539e-56	9.69398254714209e-54	264
ACADVL	2.02773601227088e-21	2.4889159719848e-19	258
GABARAP	4.11652669925638e-07	1.50098686795845e-05	521
EIF5A	0.000393957	0.00730852	240
WSB1	2.99751210002753e-11	1.78407873818513e-09	149
RPL23A	0.000488458	0.00875748	901
TMEM98	1.75380015608444e-05	0.000463106	107
CCL2	4.20889295218622e-31	8.05918822484617e-29	94
PPP1R1B	2.30129777365187e-242	8.56824301081116e-239	334
STARD3	3.99484416821183e-56	1.71619529785398e-53	106
MIEN1	7.06155736779067e-06	0.000203772	64
ORMDL3	1.60759529328565e-12	1.07953728823064e-10	77
IGFBP4	3.9748986285896e-11	2.32451794320085e-09	93
KRT23	5.35892328496218e-198	1.2826582882557e-194	369
KRT19	1.79290183459897e-37	4.35350344750556e-35	588
KRT14	0	0	480
KRT16	7.21796938382811e-46	2.20587070484386e-43	53
KRT17	0	0	374
CAVIN1	4.61040116069805e-25	6.86621922194804e-23	56
ETV4	5.79323251082282e-10	3.01437000318574e-08	56
SP6	1.03496249563827e-26	1.62819522377196e-24	131
NGFR	1.23654846532468e-25	1.86646407768309e-23	101
DLX3	1.42454103588601e-09	7.14594993585393e-08	59
LUC7L3	0.000282524	0.00551054	103
RNF43	3.36792504187706e-16	2.9638497493341e-14	82
VMP1	1.1973978292767e-12	8.13866204081807e-11	61
SEPT9	2.10950533190771e-10	1.15502310730221e-08	142
SYNGR2	1.08744066969364e-22	1.45175495620575e-20	336
LGALS3BP	2.05676114698607e-06	6.55133168007188e-05	109
ACTG1	5.75899736205961e-18	5.67583066486046e-16	992
NOTUM	2.10321203184131e-200	5.87304433124754e-197	364
ASPSCR1	5.94394624100431e-153	9.05344066317334e-150	305
CENPX	1.84174713779243e-22	2.39205832714289e-20	160
DCXR	2.24740217951763e-19	2.42929676236955e-17	208
ZNF750	6.42002084342448e-21	7.46973883480246e-19	101
MYL12A	3.98818061790755e-16	3.46217472345762e-14	342
MYL12B	3.05090063249065e-08	1.30565299226219e-06	462
TGIF1	7.70488609418505e-15	6.26657835267104e-13	121
ANKRD12	3.9107888183095e-05	0.000964997	74
RALBP1	3.87250502858586e-06	0.000117327	80
APCDD1	3.32983693039519e-141	4.46318022802449e-138	421
TPGS2	0.000210935	0.00426567	88
CELF4	1.82172019050876e-118	1.90762568324243e-115	160
SEC11C	5.50373549348168e-06	0.000162632	60
PMAIP1	6.51451455205631e-59	2.94993065033588e-56	232
KDSR	1.69227491123651e-11	1.03102618182953e-09	54
CYB5A	1.33923187618711e-10	7.45453836198569e-09	64
DSTN	3.84520543342492e-16	3.35544241845405e-14	440
CST3	3.77094320749898e-31	7.26209976667145e-29	427
CST1	3.52495744940997e-76	2.14759634858688e-73	81
ID1	2.02904219870155e-07	7.72626989048752e-06	374
AHCY	0.000178749	0.0037042	69
RBM39	0.000277041	0.00541303	144
MYL9	6.68667341215152e-26	1.03255179432159e-23	67
CTNNBL1	5.28685473369401e-69	2.85737443986052e-66	176
WFDC2	5.94300956400261e-18	5.84000901701359e-16	91
TSHZ2	4.55489551786246e-17	4.23234554291515e-15	99
EDN3	8.20018776873624e-107	7.63278033173841e-104	262
RPS21	1.39450473565184e-14	1.10208630157918e-12	981
COL9A3	2.70398845647189e-22	3.44516917064321e-20	150
PPDPF	9.15228098503674e-17	8.37933834774852e-15	745
BSG	4.24254934575113e-18	4.2563947912208e-16	379
CNN2	4.33768158612459e-09	2.06465017428194e-07	127
OAZ1	4.88110694817317e-06	0.00014513	287
AES	2.58644784670173e-05	0.000661598	80
NFIC	5.99533637238574e-12	3.76918811448919e-10	76
JUNB	1.03209613457402e-07	4.14185740999292e-06	454
CALR	4.61064306353546e-15	3.80537040433521e-13	399
NFIX	1.43262108730728e-17	1.3755214903891e-15	51
IER2	0.000510665	0.00910206	485
DNAJB1	4.26485345074646e-41	1.1714014285333e-38	137
TECR	1.11755103388309e-19	1.21980513336771e-17	172
TPM4	3.23952269683895e-45	9.77956450886274e-43	137
JUND	3.40995795085416e-12	2.20162391088964e-10	66
FXYD3	3.33357642798878e-14	2.54452875912246e-12	130
DMKN	9.27293041355652e-06	0.000260022	52
ZFP36	4.62603971919678e-07	1.66861103283708e-05	320
SERTAD1	9.41458458573103e-08	3.79630944504526e-06	72
RPS19	2.78338504012354e-08	1.2003661429794e-06	1027
PAFAH1B3	0.000202241	0.0041197	53
BCAM	3.20372576447278e-48	1.06290739249226e-45	235
APOE	1.14995244409782e-29	2.14076424718188e-27	181
FOSB	1.24624810764499e-25	1.87266940982403e-23	222
SLC1A5	5.15950904323638e-129	5.76299961766026e-126	302
EMP3	1.18243717207471e-29	2.18907664083157e-27	57
RPL18	3.19099389022058e-05	0.000803358	990
KLK11	3.45001019026503e-33	6.88133282533278e-31	93
ETFB	7.17451765911983e-06	0.000206716	52
RPS5	1.56054726130325e-05	0.000417158	967
RPS4Y1	9.66155334716636e-07	3.28425084848936e-05	753
SEZ6L	1.34368680317204e-68	7.03525016992062e-66	189
HPS4	1.10590923548202e-69	6.07506763471589e-67	222
KREMEN1	1.64429902117911e-66	8.34830543949863e-64	219
SELENOM	0.000200849	0.00409881	75
MYH9	9.52727402106115e-37	2.24823538853337e-34	102
LGALS1	1.70461845830106e-22	2.23125234059415e-20	233
DDX17	1.83271840161348e-07	7.03465760820919e-06	160
RPL3	2.71585393670422e-10	1.47020273933799e-08	1013
RPS19BP1	9.99809810104014e-10	5.07615559496597e-08	84
ST13	6.00489863310732e-06	0.00017589	227
FBLN1	9.88582836170467e-26	1.51262202087836e-23	424
SON	1.29401224166545e-17	1.24600736224044e-15	223
MRPS6	1.98731852875046e-40	5.32744452639194e-38	205
SLC5A3	7.3586359976308e-115	7.25236863660619e-112	122
TTC3	3.67760614615935e-07	1.35868692780214e-05	139
PCP4	1.12166828799385e-22	1.49150724850737e-20	78
BACE2	1.59069411784284e-76	9.87084614718438e-74	249
MT-ND1	8.54318863743258e-19	8.97409743108866e-17	751
MT-ND2	3.72228139008285e-28	6.42937768558176e-26	706
MT-CO1	3.07395261488269e-14	2.35709561034563e-12	798
MT-CO2	9.3941830442939e-15	7.54891318060538e-13	795
MT-ATP8	2.39360471563994e-07	9.02219352265226e-06	662
MT-ATP6	3.36513797775179e-22	4.25518522628245e-20	784
MT-CO3	1.95634612593614e-09	9.72629114747686e-08	788
MT-ND3	1.72901486586855e-24	2.50811944330689e-22	791
MT-ND4L	2.54241161851397e-20	2.88792104829778e-18	781
MT-ND4	2.36603938560376e-49	8.34564355496805e-47	727
MT-ND5	5.61729808632069e-19	5.99458731129044e-17	712
MT-ND6	1.07442069172734e-14	8.59254485897168e-13	260
MT-CYB	3.47237592272152e-12	2.23761239989376e-10	785

## Sheet: P455
gene_short_name	pval	qval	num_cells_expressed
ERRFI1	9.68846244950068e-19	2.09539565609427e-16	168
MFAP2	2.63874034282844e-11	2.39724911958368e-09	77
ID3	4.63748799603727e-21	1.32873940248852e-18	685
STMN1	9.72760208902329e-23	3.36183922505493e-20	396
HMGN2	6.43405411648023e-07	2.49639810355054e-05	210
SFN	2.25162563979175e-44	3.01924985290956e-41	284
ATP5IF1	3.34233301920239e-15	5.04707341453701e-13	67
EIF3I	1.63723779825943e-08	9.07192110926461e-07	106
MARCKSL1	2.4732855301266e-15	3.75167198309656e-13	542
AK2	4.42300095080466e-08	2.22677832446072e-06	167
SFPQ	4.42737135101842e-09	2.65983458423281e-07	381
PSMB2	2.01234852384883e-11	1.85329559244463e-09	54
NDUFS5	4.10031521407878e-16	6.87274334607815e-14	415
MACF1	2.80224330679897e-05	0.000727087	60
YBX1	2.7081625202677e-06	9.07857321669343e-05	776
ATP6V0B	4.48043896501342e-26	1.95062020031357e-23	222
PRDX1	1.29894722637238e-29	6.69917044148943e-27	764
AKR1A1	8.07952850812874e-07	3.03984325676767e-05	53
UQCRH	1.31144882497343e-23	5.11205801855631e-21	396
SCP2	8.06435896168416e-07	3.03754500530942e-05	79
TMEM59	2.99309355857225e-22	9.55595003466833e-20	498
TACSTD2	1.77625711432815e-94	1.19090934487245e-90	110
JUN	4.0216968456545e-07	1.65017556128367e-05	1468
NFIA	2.72541889922371e-06	9.12729448138626e-05	59
LEPROT	0.000252293	0.00477562	69
DIRAS3	2.81803067623858e-12	2.97071831319326e-10	119
SRSF11	2.84971686403108e-06	9.47728754294781e-05	243
DNAJB4	0.000231527	0.00444274	93
SELENOF	2.64277053304139e-08	1.40624756474836e-06	82
RPL5	4.59187784189622e-08	2.29751523722219e-06	1140
LAMTOR5	2.33468104144081e-08	1.25758604340027e-06	158
ATP5PB	3.32915198585412e-09	2.03998239701754e-07	151
ATP1A1	8.23323997680741e-06	0.000247536	350
RBM8A	3.28496147753505e-11	2.90558743038014e-09	371
APH1A	5.49332172949151e-08	2.68835947938312e-06	82
MCL1	4.74384701500865e-05	0.00113765	536
S100A10	4.30563044759068e-61	9.62250996630548e-58	923
S100A11	2.37257954481497e-80	7.95359840808323e-77	1096
S100A6	4.16802650834406e-30	2.25362504256803e-27	712
S100A2	1.08470679330838e-23	4.32888402762818e-21	447
S100A16	2.65187151927703e-17	5.05106187163203e-15	280
S100A14	4.18665956198642e-16	6.98255664161547e-14	190
ILF2	9.40395909450844e-05	0.00207811	198
JTB	1.29061938963603e-06	4.64221392690651e-05	55
EFNA1	0.000172025	0.00345939	72
KRTCAP2	3.05464373652351e-10	2.31676067826872e-08	136
LMNA	2.92867522259924e-16	4.98021931926122e-14	756
NAXE	8.4527666827139e-12	8.28544144750345e-10	87
CRABP2	4.65549709853311e-10	3.38538458208515e-08	249
TAGLN2	4.21736852294234e-10	3.10099930534268e-08	250
TSTD1	3.98849925393499e-13	4.62652112420978e-11	129
SDHC	3.91968463086272e-13	4.56248569029205e-11	94
MGST3	7.8421309258314e-21	2.17265913245162e-18	278
MPC2	1.67708530310705e-11	1.56604263554478e-09	63
SUCO	0.000165621	0.00334465	61
TMEM9	4.25770489604869e-09	2.57173047261694e-07	61
PHLDA3	2.86521052039835e-07	1.20970342916013e-05	53
NENF	7.6394437223478e-06	0.000231065	211
SRP9	8.36998299173707e-06	0.000251422	144
H3F3A	1.73094370661352e-26	7.94882546257602e-24	918
GUK1	6.38860729117635e-08	3.08595507524647e-06	271
ARID4B	4.54757509921193e-05	0.00109675	64
HNRNPU	4.93254359688832e-21	1.38952654620577e-18	426
RPS7	5.93104796086424e-07	2.34189070426445e-05	1231
ID2	1.67202131385621e-14	2.36502829132497e-12	117
PDIA6	5.35560353892126e-08	2.62479382215289e-06	170
LAPTM4A	6.44281887063114e-06	0.000197064	517
RHOB	1.60288065020518e-09	1.05359545170252e-07	397
SF3B6	3.38759700768626e-09	2.06477117252121e-07	213
OST4	4.04347664136103e-06	0.000130966	324
ATRAID	6.58706751215336e-13	7.46007649357828e-11	198
PPP1CB	0.000144586	0.0029946	59
SRSF7	1.58442851149399e-07	6.97044579931929e-06	296
COX7A2L	2.29155618406079e-14	3.18754514349668e-12	173
CALM2	7.69435856409971e-12	7.58641123953866e-10	405
EPCAM	1.69495987274948e-22	5.62575641724562e-20	121
RPS27A	2.50057189754944e-07	1.07058329146296e-05	1237
BCL11A	1.47626976345662e-11	1.39799410396487e-09	82
REL	2.81041231643745e-18	5.77996638551734e-16	70
MDH1	3.1164366983186e-11	2.77851881483336e-09	161
TMSB10	2.17142192134478e-10	1.67339257630439e-08	1049
CAPG	1.80880240409445e-12	1.97512973916803e-10	79
VAMP8	5.44386926542155e-11	4.63184846154128e-09	78
COX5B	3.89874111688585e-23	1.46851121866702e-20	422
DBI	2.48385473413851e-06	8.368468568093e-05	98
NIFK	0.000101533	0.00222319	76
MZT2A	8.19038810354768e-08	3.84546751253822e-06	79
MMADHC	6.28641819501355e-09	3.67782892061849e-07	90
NR4A2	0.000161513	0.0032755	55
RBMS1	5.28079428546935e-06	0.000165602	101
ATP5MC3	2.72881632177842e-36	2.03284687899951e-33	530
FRZB	3.83238534879246e-09	2.32320170067938e-07	330
SLC39A10	0.000104747	0.00227573	250
SF3B1	2.7916219052775e-05	0.000725454	106
HSPD1	5.6858223102588e-28	2.72294030438294e-25	404
CLK1	8.04120029856056e-07	3.03222899447296e-05	72
NRP2	1.74164994730678e-06	6.08814715157094e-05	138
PNKD	1.25516482997659e-07	5.67073997241311e-06	65
ITM2C	4.84254378054253e-05	0.00115816	68
PTMA	3.26365496930827e-20	8.48120197954428e-18	1296
LRRFIP1	7.20819465753002e-10	5.0871644106185e-08	238
RAMP1	1.83467503676476e-10	1.44375143796866e-08	188
BHLHE40	0.000427538	0.00755129	91
RPL15	2.24834756464846e-13	2.71119983488167e-11	1133
CMTM6	0.000146709	0.00303027	79
NKTR	6.95119522775777e-15	1.00876587714339e-12	79
TMA7	1.60076128406668e-09	1.05359545170252e-07	399
UQCRC1	1.51502811693879e-13	1.87410655218226e-11	117
NDUFAF3	2.63690812540438e-05	0.000692302	86
RHOA	2.82975002713711e-11	2.55004597203541e-09	435
SPCS1	1.96836942450591e-20	5.32142324336385e-18	375
ARL6IP5	6.39159796906094e-14	8.14697865843459e-12	158
FOXP1	3.40681494424114e-11	3.00543835199463e-09	147
ZBTB20	2.62289720281735e-12	2.79134548984273e-10	62
NDUFB4	7.40918400159943e-09	4.30464601881487e-07	113
RPN1	2.35802979346439e-06	7.9766127917565e-05	78
CNBP	4.43025221241353e-08	2.22677832446072e-06	444
RBP1	3.60311120207966e-93	2.01311828045527e-89	154
SLC25A36	0.000377167	0.00679408	76
TM4SF1	2.33267894517498e-27	1.10138586308593e-24	360
SSR3	1.14063252144535e-05	0.00033221	91
CCNL1	4.17053938213086e-05	0.00102201	452
RPL22L1	9.87427645728246e-11	8.09328532218778e-09	320
TNFSF10	4.82613189067811e-16	7.93461385027674e-14	52
AP2M1	9.12572954323726e-11	7.49808410485153e-09	157
TRA2B	4.77388553313259e-06	0.000151262	125
EIF4A2	0.000246227	0.00468459	200
CLDN1	1.066427683614e-11	1.02729469074116e-09	80
HES1	6.29654183059349e-14	8.05644930484677e-12	257
APOD	6.30601424333593e-23	2.27308081160592e-20	57
NSG1	0.000250205	0.0047495	62
SOD3	5.22009731336719e-09	3.09175480982347e-07	76
RPL9	5.77629328366077e-09	3.39716982014316e-07	1018
OCIAD1	3.70019372572046e-05	0.000922929	158
OCIAD2	1.7728386182923e-15	2.76422646516338e-13	64
TMEM165	9.39813600873958e-08	4.37574601973579e-06	74
ODAM	5.43665227020445e-77	1.5187741171172e-73	281
SPARCL1	4.16632447857669e-11	3.61833408018981e-09	81
TSPAN5	7.21886587212503e-14	9.13200153325462e-12	74
ADH5	2.52125996049311e-09	1.586060570739e-07	51
H2AFZ	5.41946531283664e-33	3.42786293740043e-30	412
UBE2D3	0.000213204	0.00414093	289
PITX2	2.85261810857607e-09	1.76436008955342e-07	505
C4orf3	1.38134560027979e-06	4.9262604849127e-05	139
NDUFC1	4.59839266924888e-14	5.99812908370545e-12	71
RPS3A	1.29886414978313e-06	4.66686204642873e-05	1288
CPE	1.57568415692114e-05	0.000442763	325
PALLD	6.23453283197473e-11	5.27778394258305e-09	126
FAT1	8.04934633530043e-09	4.66041860446073e-07	65
PDCD6	0.000450963	0.0078902	140
NDUFS6	2.13532016344268e-07	9.20081463227365e-06	62
SELENOP	2.20361441686081e-19	5.09460455837412e-17	253
HMGCS1	1.07973088789513e-15	1.70734993183531e-13	66
ITGA2	1.27385085582074e-08	7.15298194969494e-07	129
PLPP1	5.12285708935111e-05	0.00121797	52
GPBP1	1.65327570417286e-09	1.08459415716217e-07	61
BTF3	2.67451060212378e-13	3.20205781839269e-11	949
TBCA	2.7863408115282e-09	1.73618035362193e-07	196
VCAN	5.99557077219001e-20	1.49992178355318e-17	131
COX7C	1.76106784247119e-16	3.07480610849801e-14	406
ADGRV1	1.64447719846961e-48	2.39686126627377e-45	57
REEP5	5.22484705703875e-06	0.000164154	160
PPIC	2.65308171626238e-08	1.40918377061939e-06	80
HINT1	4.24497511912038e-21	1.22676121481269e-18	579
PDLIM4	6.54225808454704e-08	3.13961041878326e-06	217
UQCRQ	1.73035092457692e-07	7.56278409968608e-06	162
AFF4	1.28444650937754e-06	4.62497318301433e-05	95
VDAC1	3.12320796621527e-13	3.6996219311461e-11	80
SKP1	1.36154900205864e-06	4.86083143727495e-05	810
CXCL14	3.55858750270645e-145	2.98236322133071e-141	199
CD74	5.0054095706769e-40	4.66100958438338e-37	81
RPS14	2.43443945563189e-05	0.000647696	1190
PTTG1	3.19857462193755e-09	1.96744618442592e-07	100
DUSP1	7.90691505316414e-10	5.5568870718495e-08	1027
ATP6V0E1	2.45668784471418e-08	1.31446267527279e-06	208
PRELID1	3.70686686975707e-07	1.53793685736221e-05	75
LMAN2	2.97210193444047e-09	1.83150318287221e-07	69
SQSTM1	1.22385613088502e-07	5.55173600482526e-06	316
TUBB2A	7.90320883304488e-06	0.000238041	159
TMEM14B	1.11143024830436e-07	5.06918043726628e-06	66
NEDD9	4.4993308552423e-10	3.28607991852478e-08	103
HIST1H4C	0.000565327	0.00947099	63
HLA-A	5.15788937912191e-06	0.000162355	213
PPP1R10	5.72677119118768e-07	2.2719355105584e-05	94
TUBB	3.28362230780668e-21	9.57190179344378e-19	738
HLA-C	3.33475629736483e-09	2.03998239701754e-07	150
HLA-B	1.09797232522694e-05	0.000321323	152
CLIC1	3.70436081976507e-13	4.34200306856589e-11	303
CUTA	5.4096149837481e-15	7.91906214411299e-13	310
RPL10A	4.21527023138523e-07	1.7196854085074e-05	1082
CDKN1A	5.4623496586742e-20	1.38722990611921e-17	354
MDFI	3.83509317242587e-05	0.000952325	70
YIPF3	2.76871350828849e-09	1.72840936570494e-07	75
MRPL14	1.89465702023982e-12	2.06216192498375e-10	60
DST	9.87655551250064e-43	1.06803796917922e-39	439
PHF3	0.000439111	0.00774149	70
EEF1A1	8.61701693928039e-09	4.94637429547083e-07	1484
COX7A2	1.17857232554701e-17	2.28377341441112e-15	320
EPHA7	5.46260298651058e-16	8.93282145935582e-14	82
PNISR	5.05129220639367e-12	5.1784241172763e-10	126
CD24	4.62355485651931e-44	5.74057146129988e-41	161
CEP85L	4.60111498626609e-10	3.35311255836083e-08	57
GJA1	7.45241063519311e-14	9.39199856103679e-12	109
HDDC2	5.60591275442989e-05	0.00131602	56
RPS12	2.62251563097397e-12	2.79134548984273e-10	1349
BCLAF1	2.04623249262926e-09	1.31158416539982e-07	138
PERP	4.7631848408716e-43	5.32254151401796e-40	652
UTRN	1.08257424521129e-14	1.55755950309948e-12	68
DYNLT1	1.28641917557745e-08	7.20822763039095e-07	93
PSMB1	3.29202759960398e-09	2.02122053519275e-07	223
ACTB	1.20599699666974e-38	1.03663172613743e-35	1379
RAC1	5.52088972267223e-11	4.68548825754788e-09	370
NDUFA4	1.34471431287692e-28	6.62924381037838e-26	676
ARL4A	4.34776956257397e-11	3.75645049088059e-09	124
SOSTDC1	1.59961228497581e-31	9.08878010665156e-29	470
HNRNPA2B1	5.79265324192991e-06	0.000179305	691
CREB5	1.07733698826785e-15	1.70734993183531e-13	141
TMED4	4.64980881614073e-08	2.3195765021352e-06	68
PPIA	1.47936974929113e-20	4.06499279553168e-18	834
SEC61G	5.40219682790653e-12	5.47123396561664e-10	78
CHCHD2	1.37025703650519e-26	6.3798786992727e-24	703
CLDN4	2.80846866071627e-33	1.84604499829787e-30	82
MDH2	5.72374092680094e-09	3.37217868346481e-07	195
HSPB1	1.47268610879141e-25	6.24922233228032e-23	1142
SRI	4.28480962009992e-08	2.16978357846842e-06	56
AKAP9	1.39935985701334e-05	0.00039654	122
SEM1	5.1001741329031e-09	3.02607322933293e-07	185
ATP5MF	1.15551510170805e-18	2.45166663003538e-16	174
GNB2	7.57891924202895e-05	0.00172601	172
SERPINE1	7.38756829509501e-18	1.45678501150865e-15	280
FIS1	4.7785582939876e-12	4.92897260582604e-10	117
SYPL1	2.02314032329564e-08	1.11001199767332e-06	114
LAMB1	5.16981042234827e-18	1.03159258802608e-15	110
FAM3C	6.45466520399303e-10	4.60382429007358e-08	61
ATP6V1F	1.88252174228515e-09	1.22065331463491e-07	82
MEST	6.26161542894587e-07	2.44933645302861e-05	68
STMP1	8.23896542705924e-05	0.00184869	58
PTN	2.77414016531513e-06	9.25637775030382e-05	426
NDUFB2	1.90277930717486e-11	1.75721406926784e-09	167
GSTK1	0.000130992	0.00275486	77
PDIA4	1.5032280606215e-09	9.97875530222069e-08	131
TMEM176B	3.34264385767841e-32	2.00099017930274e-29	273
TMEM176A	5.68778293754033e-37	4.33344425943556e-34	296
RHEB	3.65651720618057e-10	2.7239428067287e-08	111
DNAJB6	1.32590330092929e-18	2.77801602231578e-16	205
SLC25A6	8.20009080672164e-10	5.73886522158099e-08	819
CD99	6.8688069164552e-07	2.6467013133371e-05	443
TMSB4X	5.74921888530814e-16	9.35587692680509e-14	959
ATP6AP2	2.9405400620313e-11	2.6427808176803e-09	139
NDUFB11	1.44226035368448e-16	2.54467862297709e-14	379
TIMP1	6.1132554889136e-14	7.85190282585635e-12	508
PCSK1N	5.55493189217619e-19	1.23323166769154e-16	268
PLP2	2.20447062114022e-18	4.56175732299282e-16	339
TSPYL2	1.60540706855182e-19	3.73736535826824e-17	69
MAGED2	3.07206086429857e-06	0.000101663	151
RPS4X	5.86571020064821e-07	2.32284249296642e-05	1233
ATRX	6.16649371913878e-05	0.00143257	113
COX7B	8.94130046444768e-12	8.73875263759999e-10	158
PGK1	2.27445492850699e-05	0.000610461	286
BEX3	4.5063435344215e-17	8.43944996114033e-15	557
SLC25A5	1.79041224846226e-20	4.87967396790246e-18	239
RPL39	3.20469385934551e-05	0.000815725	1129
NDUFA1	4.61558087377492e-07	1.8664429147353e-05	106
BCAP31	2.1256631752934e-15	3.25381765412606e-13	328
SSR4	1.93899765444294e-23	7.38647936021485e-21	417
FLNA	1.29347481255741e-31	7.4760614036831e-29	149
RPL10	0.000271916	0.00511242	1390
FUNDC2	8.93243476150395e-06	0.000266171	71
CTSB	2.10903957884389e-14	2.95821480341355e-12	90
TUSC3	0.00014962	0.00307529	105
ASAH1	4.9534216390972e-07	1.99104980344671e-05	56
EGR3	1.07494689473971e-09	7.33919445058238e-08	62
CLU	8.24339906986701e-40	7.46874235186897e-37	567
PNOC	4.32820101891627e-08	2.18845072031871e-06	183
SARAF	0.000194863	0.00383463	328
NSD3	1.73496859651475e-06	6.07112236544511e-05	135
DKK4	2.83155407537613e-231	4.74610936344171e-227	121
GGH	2.41142963660135e-16	4.14555670296343e-14	111
SULF1	7.60910230945849e-12	7.52448190914386e-10	208
CPNE3	4.33719076701783e-05	0.00105512	55
MTDH	0.000100762	0.00220919	141
LAPTM4B	6.20311626050248e-07	2.43212943158859e-05	115
RPL30	1.23017731815099e-05	0.00035484	1240
COX6C	1.69368475624007e-21	5.02454814897662e-19	401
ZNF706	6.38683325680595e-07	2.48671093226371e-05	139
EIF3H	0.000118741	0.00254024	248
NDUFB9	6.19031164874464e-09	3.63428752015528e-07	259
LY6E	5.49952561619786e-12	5.55303003710244e-10	372
EEF1D	5.36446760960939e-06	0.000167598	673
GRINA	5.41325164060237e-07	2.15520706351441e-05	66
CYC1	2.87277996275853e-10	2.18376876851596e-08	70
VPS28	2.96895003125278e-06	9.85426850472147e-05	144
RPL8	4.3841258947852e-12	4.5501254603989e-10	1180
RPS6	2.36085555739859e-05	0.000631124	1188
CDKN2A	1.11331957704641e-06	4.06113299035112e-05	60
BAG1	3.78091806944786e-07	1.56285716944637e-05	84
STOML2	2.78983974485776e-05	0.000725454	57
TPM2	1.85935439285843e-05	0.000508826	134
CEMIP2	1.36762173367818e-05	0.000388862	56
SEC61B	2.43395706329319e-06	8.20860589866979e-05	265
CTNNAL1	1.90319297486493e-15	2.94012617955747e-13	235
TXN	2.21814864389221e-09	1.41366914428134e-07	328
ATP6V1G1	7.24164707857101e-25	3.0345216876867e-22	489
RPL35	3.44617313055439e-05	0.000868617	853
HSPA5	3.65771838262405e-08	1.88063946841574e-06	510
RPL12	3.27278015389806e-06	0.000107668	1206
SET	0.000251913	0.00477141	353
ASS1	1.02961327435098e-08	5.86005531342411e-07	99
PRRC2B	4.09008409956714e-08	2.07745286772408e-06	61
RPL7A	1.41906405996549e-07	6.31756766032181e-06	1206
PHPT1	0.000221389	0.00428253	204
EDF1	6.46083870903097e-09	3.76672514857122e-07	353
TUBB4B	6.27671251098903e-26	2.69761837828058e-23	502
IFITM1	3.21951257100932e-11	2.85523068565993e-09	505
IFITM3	2.33281401513354e-06	7.90727241954719e-05	820
RNH1	9.03752968305107e-06	0.000268348	89
TALDO1	2.20166034862309e-08	1.19427604962608e-06	100
RPLP2	1.25864601152944e-07	5.67881429939453e-06	965
CD151	1.74199034959089e-09	1.13391732989001e-07	218
KCNQ1OT1	1.72025496618008e-14	2.42302971559895e-12	154
WEE1	4.85134154530953e-23	1.80397449496615e-20	73
ADM	0.00015068	0.00309322	67
DKK3	2.87519973386151e-09	1.77505194619226e-07	186
C11orf58	0.000480908	0.00833763	174
RPS13	4.37550119620481e-09	2.6333918599708e-07	1231
LDHA	0.000136863	0.00286575	159
MDK	7.53610651710028e-29	3.77064028019034e-26	743
SERPING1	0.000222278	0.00429724	100
FTH1	1.85912221342513e-07	8.0625296197478e-06	1471
AHNAK	3.53759284670509e-44	4.56118173077287e-41	397
TMEM179B	8.23437519362345e-11	6.88381445426032e-09	103
SLC3A2	0.000130242	0.00274335	373
COX8A	6.82154240417835e-12	6.80590970283544e-10	351
FKBP2	3.4865786074698e-05	0.000876824	85
TRMT112	2.04037290224755e-06	6.98666198182275e-05	252
PRDX5	1.58747041630265e-24	6.48985009337972e-22	739
SF1	2.21597101667578e-22	7.21223265941964e-20	303
FAU	4.91526949523279e-07	1.97808618593864e-05	1111
MALAT1	2.06501881007727e-201	2.30752085234068e-197	1540
CFL1	5.72396159311598e-12	5.76229322780862e-10	773
BANF1	6.50934509806267e-08	3.13436583600567e-06	173
TMEM134	2.2835432706503e-09	1.45258483988634e-07	102
GSTP1	3.20578940874748e-51	5.11750849283056e-48	984
NDUFS8	4.72218431334918e-14	6.13572809055832e-12	131
SPCS2	2.78810416977577e-06	9.29081670809078e-05	211
RPS3	5.18114662301361e-06	0.000162934	1225
CLNS1A	0.000123044	0.00261727	101
CHORDC1	1.35246734806137e-21	4.12170571900558e-19	92
CRYAB	1.38832492270191e-74	3.58006279874893e-71	313
ATP5MG	5.52066270196074e-20	1.39149756208895e-17	393
KMT2A	1.79989470486321e-15	2.79341991625599e-13	60
RPS25	9.45853772389894e-05	0.00208833	1033
HSPA8	9.09219636975168e-06	0.000269732	948
APLP2	1.794099509166e-06	6.23085709594049e-05	218
CALML3	5.76856663891445e-85	2.41724574295411e-81	81
ATP5F1C	3.07324574253674e-11	2.74731778738825e-09	157
KIAA1217	2.62173489505337e-05	0.000689321	127
BAMBI	6.29962246544282e-35	4.30984171242938e-32	212
EGR2	0.000272917	0.00511976	72
JMJD1C	3.55720642308747e-10	2.66266321307822e-08	104
PSAP	0.000169004	0.00340681	273
VCL	1.08352660158111e-16	1.96340877107045e-14	78
VDAC2	4.3447617241077e-10	3.18011893618477e-08	295
RPS24	0.000106622	0.00231046	1274
GHITM	1.06426930957869e-07	4.8873287760283e-06	62
ADIRF	1.71486304159199e-10	1.35583381470019e-08	105
GLUD1	3.83869340432261e-15	5.74484459790656e-13	187
PDLIM1	2.17180795770107e-05	0.000586196	179
PGAM1	4.5495968372629e-13	5.24110428782007e-11	95
MRPL43	1.88662941729318e-08	1.03696845938458e-06	73
ATP5MD	2.56774126590491e-07	1.0909808676417e-05	127
COL17A1	2.04041123519255e-10	1.58702333729373e-08	96
GSTO1	2.05651824971097e-09	1.31566147490574e-07	91
ABLIM1	4.97940154511153e-15	7.32124903494622e-13	51
FGFR2	9.74684107024755e-08	4.51302974030261e-06	58
ECHS1	1.51250157553543e-07	6.6803149297331e-06	72
CD9	2.77780408428087e-64	6.65145187981054e-61	921
MRPL51	7.36712345144801e-18	1.45678501150865e-15	139
GAPDH	3.22464365038267e-42	3.37811653411807e-39	1228
PTMS	1.86849479810133e-08	1.03114472313681e-06	188
TPI1	3.2109889914353e-13	3.79021070281287e-11	417
PHB2	3.97950174841668e-05	0.000984434	106
SLC2A3	4.55965601605423e-09	2.72952408261046e-07	250
H2AFJ	4.78470142058551e-21	1.35930123493464e-18	82
MGP	1.68853833929458e-22	5.62575641724562e-20	56
LDHB	9.89959948207674e-14	1.23829952775246e-11	663
TM7SF3	0.000130281	0.00274335	75
NELL2	7.79931738256613e-05	0.00176899	81
SLC38A2	4.82216903625194e-07	1.94295159377733e-05	199
TUBA1B	5.6819133415129e-32	3.341662823641e-29	538
TUBA1A	8.8244189257243e-05	0.00196559	809
TUBA1C	4.14927605866163e-20	1.06180291079781e-17	455
TMBIM6	3.60216832575303e-18	7.27442703519391e-16	389
NR4A1	3.90599993908211e-08	1.99909673218091e-06	623
KRT5	1.81028034358083e-26	8.20081458890004e-24	880
KRT8	1.28058289711275e-38	1.07322451149777e-35	455
KRT18	5.17302134609874e-48	7.2256331077195e-45	369
IGFBP6	2.65669582982267e-08	1.40918377061939e-06	70
ATP5MC2	1.44855415463504e-11	1.37563402056177e-09	429
CD63	4.63963209615185e-19	1.03689591172866e-16	628
RPS26	5.81411776070395e-06	0.000179803	1237
PA2G4	1.64854921901937e-05	0.00046092	117
RPL41	1.13357332856328e-17	2.20934759845504e-15	1375
MYL6	3.7628889782318e-14	5.00568758798669e-12	958
ATP5F1B	2.0296958328817e-11	1.86415050426557e-09	432
NACA	7.03503537980129e-06	0.000214007	1095
DUSP6	2.56516265352605e-08	1.36929852920627e-06	405
NDUFA12	4.43057346423441e-08	2.22677832446072e-06	104
SLC25A3	8.09698462959671e-09	4.67186257724562e-07	466
HSP90B1	7.44522778437345e-08	3.52477794929555e-06	757
ARPC3	2.08068781105789e-12	2.24279413151426e-10	201
ERP29	4.25398217535958e-06	0.000136559	100
PEBP1	1.55826144550193e-19	3.65297891171757e-17	615
RPLP0	2.0811083345692e-11	1.90614739616839e-09	1282
COX6A1	2.26878455977369e-19	5.20934690392422e-17	803
SRSF9	6.22636366927724e-09	3.64906274974092e-07	310
DYNLL1	1.3939204293236e-15	2.19382134047958e-13	454
MLEC	9.83958139972097e-09	5.61928939118988e-07	51
ARL6IP4	1.01295571745123e-06	3.73567816458941e-05	173
TMED2	6.40146148500234e-08	3.08771501239904e-06	123
UBC	1.79157559201103e-05	0.000494313	1285
RAN	1.09069061673553e-09	7.43154909447669e-08	491
GJB2	7.25958829876351e-23	2.56171766883631e-20	222
GJB6	5.5715055189249e-17	1.0318982293421e-14	149
SAP18	8.91629719038511e-10	6.16290784975835e-08	312
RPL21	1.55093856039981e-09	1.02548547061702e-07	1021
POMP	2.31359678821523e-09	1.46891486991173e-07	139
HMGB1	6.5399931041894e-05	0.00150888	843
HSPH1	1.73442995600457e-55	3.23018307861896e-52	467
N4BP2L2	1.24972667432413e-09	8.37503485822598e-08	113
TSC22D1	4.20648514780553e-10	3.10099930534268e-08	593
ESD	1.72071752018502e-06	6.03385077710904e-05	58
ITM2B	4.29186258455971e-77	1.30796463111087e-73	1006
EBPL	1.39909654470816e-12	1.55304349232621e-10	89
COMMD6	1.42993960674966e-09	9.5110844121168e-08	262
KCTD12	0.000235419	0.00450453	74
ARGLU1	2.13185970116657e-09	1.36126348118489e-07	81
LAMP1	1.5781481303393e-21	4.7235946226218e-19	153
DAD1	2.36526678631295e-14	3.27648092882517e-12	218
PSMB5	1.94754480505276e-10	1.52540991821925e-08	137
PSME1	3.65868940133906e-17	6.89046319107243e-15	204
PSME2	9.09348178594326e-05	0.00202283	84
BAZ1A	1.7051732437486e-09	1.1121113356067e-07	57
NFKBIA	1.90029368481165e-05	0.000518759	544
RTRAF	1.62012143265462e-10	1.28699835987869e-08	157
LGALS3	7.19443994754886e-16	1.15951543443116e-13	199
SYNE2	7.55844419341738e-07	2.86630910289514e-05	132
GPX2	5.0514280428341e-61	1.05836888924955e-57	61
ZFP36L1	4.21816568695004e-10	3.10099930534268e-08	806
ERH	2.0107097742664e-12	2.18139235478099e-10	218
SRSF5	3.1354914444472e-08	1.63724423196579e-06	185
RBM25	4.62848119158605e-08	2.31237816669954e-06	240
NPC2	8.40537069021049e-30	4.40270690074885e-27	362
TMED10	2.35645684298353e-08	1.26392804395739e-06	226
FOS	3.97007910009121e-10	2.95097475991924e-08	1404
FLRT2	4.86309151110155e-10	3.49839950057204e-08	66
MEG3	3.84228604005062e-91	1.84007078458024e-87	250
HSP90AA1	0.000171795	0.00345853	1359
EMC4	4.99933206738948e-12	5.14087757346925e-10	74
SRP14	4.36391435642002e-33	2.81329809558208e-30	917
SPINT1	7.24930095622505e-08	3.44706831142599e-06	79
PDIA3	5.85317726291488e-06	0.000180594	433
SERF2	1.00330777052419e-18	2.15601835841555e-16	901
B2M	7.2116483962697e-24	2.91272396612228e-21	1134
EID1	0.000122583	0.00260911	374
ANXA2	3.9559673058346e-38	3.15752123794032e-35	672
RPS27L	2.30997441096147e-06	7.83793891465409e-05	135
PPIB	3.64566738099277e-11	3.19095842331647e-09	683
RAB11A	2.45366671929766e-11	2.23517036497325e-09	166
RPLP1	1.99607381788509e-22	6.56023358793743e-20	1493
PKM	4.21598841331641e-05	0.00103062	408
ARIH1	2.772754904483e-11	2.50541947878662e-09	57
COX5A	1.12855059658111e-09	7.65838090064548e-08	194
RCN2	4.73508238141939e-17	8.818564815129e-15	423
TSPAN3	9.42810788706259e-08	4.38361249234396e-06	257
SEC11A	8.13684175516015e-09	4.68679288931673e-07	58
NGRN	1.75585158594812e-10	1.38497441684092e-08	146
UBE2I	3.50775301286504e-05	0.000881487	92
NME3	0.000480568	0.00833763	138
NDUFB10	1.96079634203301e-10	1.52958412241242e-08	166
ATP6V0C	1.69464538660439e-23	6.52983876955619e-21	493
SRRM2	6.87003074061258e-10	4.86900719910265e-08	172
ELOB	1.04100266114754e-18	2.22277275220695e-16	350
EMP2	9.34762571978868e-20	2.28730260587209e-17	105
RPS15A	1.23208994488678e-05	0.00035484	1153
ARL6IP1	0.00054561	0.00921435	54
METTL9	5.14372339839058e-05	0.00122111	57
NDUFAB1	4.1776207580431e-14	5.49201492830898e-12	124
TUFM	1.75502214611659e-05	0.000486597	128
ALDOA	2.68238494645165e-22	8.64630678460563e-20	386
FUS	2.19981942657501e-16	3.80126529057082e-14	595
NKD1	3.22654062414833e-26	1.42320159662269e-23	58
CHD9	5.40670359136217e-05	0.00127282	69
MT1E	3.61190053329961e-10	2.69669803068603e-08	207
MT1F	3.2324974183789e-06	0.000106552	124
MT1X	4.41866789901631e-30	2.35122228537657e-27	194
FAM96B	7.61672088072355e-05	0.00173344	63
NFAT5	1.64459231987549e-11	1.53999073573146e-09	65
GABARAPL2	4.67706308084363e-10	3.393705317297e-08	149
HSBP1	3.83622657548471e-14	5.08307602727169e-12	305
COX4I1	1.12679462813705e-22	3.85444248153453e-20	840
CYBA	6.0297687641443e-13	6.85206570442065e-11	207
APRT	2.25962815460921e-06	7.68250655445888e-05	226
RPL13	5.72518701253655e-05	0.0013412	1334
TCF25	3.5764457634592e-08	1.84451063582219e-06	96
PSMB6	8.86645700589221e-10	6.15243231145541e-08	155
PFN1	6.73626134238774e-12	6.74088623823475e-10	818
C1QBP	1.60928682481061e-12	1.77460928381994e-10	180
TXNDC17	7.37524702666552e-06	0.000223747	64
GABARAP	1.19634558931124e-16	2.14465738986527e-14	514
EIF5A	1.45681511171115e-06	5.17339120655643e-05	217
KDM6B	3.56621782409776e-17	6.75425537385476e-15	82
UBB	2.40657089859213e-20	6.40281557408762e-18	1019
WSB1	1.74940639965236e-15	2.74043695025916e-13	397
KRT10	8.13776485450068e-07	3.05832165041958e-05	124
KRTAP3-1	5.60311569782268e-06	0.000174081	178
KRT15	9.44498570203653e-10	6.50152475748194e-08	70
KRT19	1.2667927887654e-80	4.7185216286425e-77	604
KRT14	3.0063365274892e-26	1.34375225881361e-23	1214
KRT17	3.5627295599821e-22	1.12673002867245e-19	749
CAVIN1	5.07120826426787e-06	0.000160228	63
COL1A1	2.0993272893039e-18	4.37116451672885e-16	74
NME2	3.49595242090324e-09	2.12694760446351e-07	326
SCPEP1	1.51981366941271e-06	5.36867372389065e-05	153
VMP1	8.7151016531956e-20	2.14820847588291e-17	121
PSMC5	1.14248183772654e-06	4.15394996161678e-05	58
SOX9	0.00017715	0.00354127	200
SLC9A3R1	5.30340503053937e-08	2.60683353136028e-06	57
ATP5PD	4.61129630603998e-13	5.29398924888282e-11	138
SUMO2	3.38857916743053e-19	7.72757411086895e-17	715
H3F3B	8.78491886681839e-10	6.13535073275735e-08	1275
SYNGR2	4.40233797818872e-15	6.53006973640799e-13	124
LGALS3BP	6.64343855621773e-14	8.43590873939724e-12	191
ACTG1	1.75562448165503e-21	5.16261399109838e-19	1318
P4HB	4.16961870387137e-10	3.08560988542781e-08	119
ANAPC11	1.8991953194916e-11	1.75721406926784e-09	184
NOTUM	1.48748812192756e-48	2.26659383233534e-45	58
RAC3	6.46416409472076e-11	5.44467771224432e-09	63
DCXR	1.8576008476571e-10	1.45836892777539e-08	130
MYL12A	1.11483255775805e-19	2.66946655955165e-17	429
MYL12B	5.52049095644772e-44	6.60940779760703e-41	654
TGIF1	6.6787955128889e-07	2.57941546058266e-05	127
NDUFV2	4.67618214060489e-06	0.000148447	89
RALBP1	1.38677873259838e-09	9.24234263477048e-08	85
ATP5F1A	9.95480072330575e-11	8.13938499139948e-09	240
PMAIP1	9.44109250128346e-15	1.36419717207123e-12	193
TXNL4A	2.759243346147e-06	9.22214503418603e-05	64
SNRPB	0.000398327	0.00710856	88
JAG1	4.99640821970128e-08	2.47773066196813e-06	94
DSTN	4.90758732845105e-08	2.43728962980244e-06	286
SMIM26	5.56067788014355e-08	2.71340035773002e-06	57
ID1	1.43164908648566e-28	6.95553222119693e-26	646
DYNLRB1	1.44235875335964e-05	0.000407348	106
EIF6	4.11779356628288e-10	3.05399986111728e-08	62
ERGIC3	7.74619556121723e-05	0.00175932	150
RBM39	7.51916825191085e-10	5.29548481741192e-08	233
SCAND1	1.93975831031967e-07	8.36892121452332e-06	95
RAB5IF	1.28452472530402e-05	0.000368813	75
RPN2	9.71727666429315e-10	6.66160052386706e-08	141
MAFB	3.91594724955924e-07	1.61469003255811e-05	82
WFDC2	4.53418088425778e-42	4.60604078130223e-39	128
TSHZ2	3.18528588968523e-20	8.34221397499359e-18	148
PMEPA1	1.48155520012454e-07	6.56959986425596e-06	68
ATP5F1E	3.21142650733448e-14	4.34884371841444e-12	455
PSMA7	8.33625520383855e-11	6.93439908680595e-09	245
RPS21	9.98147681716977e-11	8.14133935138643e-09	832
PPDPF	4.87498318347691e-35	3.40466794291034e-32	805
BSG	1.5757402776947e-11	1.48798707969463e-09	91
WDR83OS	5.32349098238316e-07	2.12199034723461e-05	124
TRIR	0.00043923	0.00774149	85
PRDX2	3.01937723209973e-13	3.5893114521872e-11	206
CALR	4.45335240661652e-09	2.67065711497326e-07	322
TECR	1.55309617539848e-07	6.84158253454446e-06	90
JUND	2.82990253810086e-09	1.7567930145325e-07	87
UBA52	5.60231969548795e-06	0.000174081	434
UQCRFS1	3.98584120076492e-07	1.63947674322997e-05	99
FXYD3	3.38630006437586e-31	1.8919822843012e-28	116
LSR	1.08510167975934e-05	0.000317971	90
COX6B1	7.20902710722742e-21	2.01390179762987e-18	282
SPINT2	1.26201258581175e-58	2.48861458318631e-55	830
PSMD8	5.22257491986965e-07	2.08921693363711e-05	109
EIF3K	3.55837222044281e-10	2.66266321307822e-08	348
LGALS7B	1.22474144617909e-39	1.08044756579636e-36	155
PLD3	8.69315658940146e-11	7.19557255176556e-09	130
SERTAD1	2.6845957252334e-09	1.68216266349531e-07	355
RPS19	2.42850684367635e-13	2.91795107242159e-11	1318
APOE	4.84365595070758e-05	0.00115816	245
FOSB	7.56719755665983e-33	4.69768821651681e-30	930
SNRPD2	1.12330457579771e-05	0.000327448	435
SLC1A5	6.79054395351711e-23	2.42169579738036e-20	51
AP2S1	6.00874946650798e-07	2.36978009842055e-05	120
SELENOW	1.5596332960496e-13	1.91514970635424e-11	372
KDELR1	3.31470786649351e-05	0.000838634	254
RPL18	6.47385219726153e-06	0.000197833	1212
BAX	1.43899963289625e-07	6.3893489660372e-06	62
FTL	1.238494486729e-05	0.000356378	1290
FCGRT	6.38604146883309e-06	0.000195685	139
MYADM	1.61054409860013e-05	0.00045098	418
RPS9	0.000294234	0.00546763	1055
RPL28	6.79177387368144e-08	3.24331389697184e-06	1317
RPS5	0.000181298	0.00360693	1180
COMT	2.54282013729938e-12	2.72341723522962e-10	134
RANBP1	3.77051929843161e-05	0.000936984	112
CHCHD10	2.96392824254937e-11	2.65667824799418e-09	227
MIF	3.28233527278276e-35	2.34114309254248e-32	898
SNRPD3	4.12472360907902e-09	2.4959045044613e-07	178
EWSR1	4.47109114692902e-06	0.000143019	133
UQCR10	1.96221772182696e-13	2.38331248872482e-11	132
SELENOM	0.000588087	0.00979843	149
TIMP3	1.60343141397345e-05	0.00044943	93
LGALS1	0.000540865	0.00914342	193
MAFF	1.8624577811424e-07	8.06655971540525e-06	56
DDX17	3.28149448976111e-16	5.52791657187245e-14	129
RBX1	3.13125532300633e-05	0.000798244	78
NDUFA6	5.06914933537815e-09	3.01299810584897e-07	101
TSPO	4.9849267169553e-14	6.42729608971125e-12	384
FBLN1	2.83342014569995e-18	5.7917526551402e-16	164
MIR99AHG	2.65418104872659e-16	4.53959751512559e-14	86
ATP5PF	6.8564258902682e-12	6.82041439523623e-10	329
APP	5.15056606027951e-06	0.000162277	509
SOD1	1.25164587416735e-09	8.37503485822598e-08	414
IFNGR2	2.7215422636109e-05	0.000709994	68
SON	1.72393767431168e-12	1.88861315869119e-10	325
SLC5A3	5.92910251101912e-23	2.16044895083581e-20	75
RUNX1	1.33540405037743e-21	4.10704128264245e-19	180
CBR1	1.94243401699384e-15	2.98698236475617e-13	135
TTC3	4.3743309513295e-09	2.6333918599708e-07	248
HMGN1	0.000180772	0.00359859	431
CSTB	2.05221924582542e-20	5.50372366222444e-18	350
COL18A1	1.10168437661306e-21	3.41960790344442e-19	129
COL6A2	0.000124664	0.00264333	66
MT-ND2	2.99069666687211e-06	9.91662951172639e-05	1102
