# Supplementary material for: Single-cell and spatial sequencing identifies senescent and germinal tumor cells in adamantinomatous craniopharyngiomas
Source: Cell Biosci. 2024 Sep 2;14:112. doi: 10.1186/s13578-024-01299-1 (PMC11370139; doi:10.1186/s13578-024-01299-1)
Supplement: Supplementary file 5 — Additional file 5: Table S5 TCR clonotypes detected in each tumor specimen. [file 13578_2024_1299_MOESM5_ESM.xlsx]

## Sheet: Suppl. Table 5
Suppl. Table 5 TCR clonotypes detected in each tumor specimen

## Sheet: P416
clonotype_id	frequency	proportion	cdr3s_aa	cdr3s_nt
clonotype1	168	0.0928177	TRA:CATGNSGNTPLVF;TRB:CASSLMGQAMGELFF	TRA:TGTGCTACGGGAAATTCAGGAAACACACCTCTTGTCTTT;TRB:TGCGCCAGCAGCTTGATGGGACAGGCGATGGGGGAGCTGTTTTTT
clonotype2	83	0.0458564	TRA:CAMRGIRSGGSNYKLTF;TRB:CSASPPGGVGANVLTF	TRA:TGTGCAATGAGGGGGATAAGAAGTGGAGGTAGCAACTATAAACTGACATTT;TRB:TGCAGTGCTAGTCCCCCAGGGGGCGTTGGGGCCAACGTCCTGACTTTC
clonotype3	80	0.0441989	TRB:CASSLMGQAMGELFF	TRB:TGCGCCAGCAGCTTGATGGGACAGGCGATGGGGGAGCTGTTTTTT
clonotype4	57	0.0314917	TRB:CSASPPGGVGANVLTF	TRB:TGCAGTGCTAGTCCCCCAGGGGGCGTTGGGGCCAACGTCCTGACTTTC
clonotype5	19	0.0104972	TRB:CASSFRGSGELFF	TRB:TGTGCCAGCAGTTTCCGGGGGAGCGGGGAGCTGTTTTTT
clonotype7	14	0.00773481	TRA:CGQTGANNLFF;TRB:CATARGANYEQYF	TRA:TGTGGACAAACTGGGGCAAACAACCTCTTCTTT;TRB:TGTGCCACCGCTCGGGGGGCTAACTACGAGCAGTACTTC
clonotype6	14	0.00773481	TRA:CAVTYQAGTALIF;TRB:CASSFNTEAFF	TRA:TGTGCCGTGACTTACCAGGCAGGAACTGCTCTGATCTTT;TRB:TGTGCCAGCAGTTTTAACACTGAAGCTTTCTTT
clonotype8	13	0.00718232	TRA:CALKDSNYQLIW;TRB:CASSSGTGLTNEQFF	TRA:TGTGCTCTGAAGGATAGCAACTATCAGTTAATCTGG;TRB:TGTGCCAGCAGCTCTGGGACAGGGCTTACTAATGAGCAGTTCTTC
clonotype9	11	0.00607735	TRA:CAVRDPDGISGGYQKVTF;TRB:CASSQQTSGGYEQYF	TRA:TGTGCTGTGAGAGACCCGGATGGAATTTCTGGGGGTTACCAGAAAGTTACCTTT;TRB:TGTGCCAGCAGCCAGCAGACTAGCGGGGGCTACGAGCAGTACTTC
clonotype11	10	0.00552486	TRA:CAFIYYNNNDMRF;TRB:CASSFRGSGELFF	TRA:TGTGCCTTTATATACTACAATAACAATGACATGCGCTTT;TRB:TGTGCCAGCAGTTTCCGGGGGAGCGGGGAGCTGTTTTTT
clonotype10	10	0.00552486	TRA:CAPLSGAGSYQLTF;TRB:CASRRPEGYGANVLTF	TRA:TGTGCTCCCCTATCAGGGGCTGGGAGTTACCAACTCACTTTC;TRB:TGTGCCAGCAGACGTCCTGAGGGTTATGGGGCCAACGTCCTGACTTTC
clonotype13	10	0.00552486	TRB:CASSFRGEGELFF	TRB:TGTGCCAGCAGTTTCAGGGGTGAGGGGGAGCTGTTTTTT
clonotype12	10	0.00552486	TRA:CAVRLKNTGNQFYF	TRA:TGTGCTGTGAGACTCAAGAACACCGGTAACCAGTTCTATTTT
clonotype15	10	0.00552486	TRB:CASSFNTEAFF	TRB:TGTGCCAGCAGTTTTAACACTGAAGCTTTCTTT
clonotype14	10	0.00552486	TRA:CAMREVYNTDKLIF;TRB:CASSYPGLANEQFF	TRA:TGTGCAATGAGAGAGGTTTATAACACCGACAAGCTCATCTTT;TRB:TGTGCCAGCAGTTACCCGGGACTAGCGAATGAGCAGTTCTTC
clonotype16	10	0.00552486	TRA:CAALTQGGSEKLVF;TRB:CSALRQPDTQYF	TRA:TGTGCAGCACTAACTCAGGGCGGATCTGAAAAGCTGGTCTTT;TRB:TGCAGTGCTCTTAGACAACCGGATACGCAGTATTTT
clonotype20	9	0.00497238	TRB:CASSFYNSYEQYF	TRB:TGTGCCAGCAGCTTTTATAACTCCTACGAGCAGTACTTC
clonotype19	9	0.00497238	TRB:CASSSGTGGDGSNQPQHF	TRB:TGTGCCAGCAGCTCCGGGACAGGGGGCGACGGTAGCAATCAGCCCCAGCATTTT
clonotype18	9	0.00497238	TRB:CASSVRAGRTYEQYF	TRB:TGTGCCAGCAGTGTGCGAGCGGGACGCACCTACGAGCAGTACTTC
clonotype17	9	0.00497238	TRA:CAFFSNFGNEKLTF;TRB:CASSTHSGMNTGELFF	TRA:TGTGCTTTCTTTTCTAACTTTGGAAATGAGAAATTAACCTTT;TRB:TGTGCCAGCAGCACCCACAGCGGGATGAACACCGGGGAGCTGTTTTTT
clonotype24	8	0.00441989	TRA:CAMRGLLSGGYNKLIF;TRB:CASRTQADTQYF	TRA:TGTGCAATGAGAGGCCTTCTTTCTGGTGGCTACAATAAGCTGATTTTT;TRB:TGTGCCAGCAGGACTCAGGCAGATACGCAGTATTTT
clonotype21	8	0.00441989	TRA:CALGKGGTASKLTF;TRB:CASSFYNSYEQYF	TRA:TGTGCTCTCGGGAAGGGCGGCACTGCCAGTAAACTCACCTTT;TRB:TGTGCCAGCAGCTTTTATAACTCCTACGAGCAGTACTTC
clonotype22	8	0.00441989	TRA:CAVRDIDGSARQLTF;TRB:CASSVQGHDEQYF	TRA:TGTGCTGTGAGAGACATCGACGGTTCTGCAAGGCAACTGACCTTT;TRB:TGTGCCAGCAGCGTACAGGGGCACGACGAGCAGTACTTC
clonotype23	8	0.00441989	TRB:CASSLRSGRAYEQYF	TRB:TGTGCCAGCAGTTTGCGAAGCGGGAGGGCCTACGAGCAGTACTTC
clonotype25	7	0.0038674	TRB:CASSSGTGLTNEQFF	TRB:TGTGCCAGCAGCTCTGGGACAGGGCTTACTAATGAGCAGTTCTTC
clonotype26	7	0.0038674	TRB:CASSLVLGQFF	TRB:TGTGCCAGCAGCTTAGTATTAGGGCAGTTCTTC
clonotype27	7	0.0038674	TRA:CAENSGGGADGLTF;TRB:CASSVGPLERYEQYF	TRA:TGTGCAGAGAATTCAGGAGGAGGTGCTGACGGACTCACCTTT;TRB:TGTGCCAGCAGCGTAGGCCCCCTGGAGCGGTACGAGCAGTACTTC
clonotype28	7	0.0038674	TRA:CAAGGLISNFGNEKLTF;TRB:CASSAGRHNSPLHF	TRA:TGTGCAGCAGGCGGGCTTATATCTAACTTTGGAAATGAGAAATTAACCTTT;TRB:TGTGCCAGCAGCGCGGGACGGCATAATTCACCCCTCCACTTT
clonotype29	7	0.0038674	TRB:CASRPGQGPYEQYF	TRB:TGTGCCAGCAGACCGGGACAGGGTCCCTACGAGCAGTACTTC
clonotype34	6	0.00331492	TRA:CAVGGGFSDGQKLLF;TRB:CASRPGQGPYEQYF	TRA:TGTGCTGTGGGGGGGGGCTTTTCAGATGGCCAGAAGCTGCTCTTT;TRB:TGTGCCAGCAGACCGGGACAGGGTCCCTACGAGCAGTACTTC
clonotype33	6	0.00331492	TRB:CASSQWPSDEFF	TRB:TGTGCCAGCAGCCAATGGCCTAGCGATGAGTTCTTC
clonotype32	6	0.00331492	TRA:CALKFSGGYNKLIF;TRB:CASSQNSRSGTGRYEQYF	TRA:TGTGCTCTGAAGTTTTCTGGTGGCTACAATAAGCTGATTTTT;TRB:TGTGCCAGCAGCCAAAATTCACGATCCGGGACAGGGCGCTACGAGCAGTACTTC
clonotype31	6	0.00331492	TRB:CASSAGRHNSPLHF	TRB:TGTGCCAGCAGCGCGGGACGGCATAATTCACCCCTCCACTTT
clonotype30	6	0.00331492	TRA:CALSEAESNFGNEKLTF;TRB:CASSAGRHNSPLHF	TRA:TGTGCTCTGAGTGAGGCGGAGTCTAACTTTGGAAATGAGAAATTAACCTTT;TRB:TGTGCCAGCAGCGCGGGACGGCATAATTCACCCCTCCACTTT
clonotype40	5	0.00276243	TRB:CATARGANYEQYF	TRB:TGTGCCACCGCTCGGGGGGCTAACTACGAGCAGTACTTC
clonotype41	5	0.00276243	TRA:CAASGSGNQFYF;TRB:CASSITGSLNYGYTF	TRA:TGTGCAGCAAGCGGGTCCGGTAACCAGTTCTATTTT;TRB:TGTGCCAGTAGTATCACAGGGTCCCTCAACTATGGCTACACCTTC
clonotype37	5	0.00276243	TRA:CAVNNYGGSQGNLIF;TRB:CASRGQGEGYERFEQYF	TRA:TGTGCCGTGAACAATTATGGAGGAAGCCAAGGAAATCTCATCTTT;TRB:TGTGCCAGCAGAGGACAGGGGGAAGGCTACGAGAGGTTTGAGCAGTACTTC
clonotype36	5	0.00276243	TRA:CATGELSGGYNKLIF;TRB:CASTGDSNYGYTF	TRA:TGTGCTACGGGCGAGCTGTCTGGTGGCTACAATAAGCTGATTTTT;TRB:TGTGCCAGTACCGGGGACAGCAACTATGGCTACACCTTC
clonotype35	5	0.00276243	TRB:CASSITGSLNYGYTF	TRB:TGTGCCAGTAGTATCACAGGGTCCCTCAACTATGGCTACACCTTC
clonotype39	5	0.00276243	TRA:CAFMGYNNNDMRF;TRB:CASSFRGEGELFF	TRA:TGTGCCTTTATGGGGTACAATAACAATGACATGCGCTTT;TRB:TGTGCCAGCAGTTTCAGGGGTGAGGGGGAGCTGTTTTTT
clonotype38	5	0.00276243	TRA:CAYFSGTASKLTF;TRB:CASSSTSGSRVGDTQYF	TRA:TGTGCTTATTTTAGCGGCACTGCCAGTAAACTCACCTTT;TRB:TGTGCCAGCAGCTCGACTAGCGGGAGTAGGGTCGGCGATACGCAGTATTTT
clonotype42	4	0.00220994	TRA:CAVRPEIGSGNTGKLIF;TRB:CASRHPGLERKTQYF	TRA:TGTGCTGTGAGGCCGGAAATCGGCTCTGGCAACACAGGCAAACTAATCTTT;TRB:TGTGCCAGCAGACACCCGGGACTAGAGAGAAAGACCCAGTACTTC
clonotype43	4	0.00220994	TRA:CATGTYKYIF;TRB:CASSLRSGRAYEQYF	TRA:TGTGCAACAGGAACCTACAAATACATCTTT;TRB:TGTGCCAGCAGTTTGCGAAGCGGGAGGGCCTACGAGCAGTACTTC
clonotype46	4	0.00220994	TRA:CAVRLKNTGNQFYF;TRB:CASTLEVGGRGGGELFF	TRA:TGTGCTGTGAGACTCAAGAACACCGGTAACCAGTTCTATTTT;TRB:TGTGCCAGCACTCTCGAGGTCGGCGGGAGGGGGGGCGGGGAGCTGTTTTTT
clonotype47	4	0.00220994	TRA:CAVLDSNYQLIW;TRB:CASSEREGSYNEQFF	TRA:TGTGCTGTCTTGGATAGCAACTATCAGTTAATCTGG;TRB:TGTGCCAGCAGTGAACGGGAGGGCTCCTACAATGAGCAGTTCTTC
clonotype44	4	0.00220994	TRA:CAVQASRYDFGNEKLTF;TRB:CASHRGIQDTQYF	TRA:TGTGCTGTGCAGGCATCTCGCTACGACTTTGGAAATGAGAAATTAACCTTT;TRB:TGTGCCAGCCACAGGGGAATTCAAGATACGCAGTATTTT
clonotype45	4	0.00220994	TRA:CVVNTLDSGGNQFYF;TRB:CASSLTGGLTGELFF	TRA:TGTGTGGTGAACACTTTGGACTCTGGCGGTAACCAGTTCTATTTT;TRB:TGTGCCAGCAGTTTAACCGGGGGACTCACCGGGGAGCTGTTTTTT
clonotype48	4	0.00220994	TRB:CSALRQPDTQYF	TRB:TGCAGTGCTCTTAGACAACCGGATACGCAGTATTTT
clonotype49	4	0.00220994	TRA:CAMSASETSGSRLTF;TRB:CASSLVLGQFF	TRA:TGTGCAATGAGCGCATCAGAAACCAGTGGCTCTAGGTTGACCTTT;TRB:TGTGCCAGCAGCTTAGTATTAGGGCAGTTCTTC
clonotype51	4	0.00220994	TRA:CAVDNFNKFYF;TRB:CASSPPSGSYEQYF	TRA:TGTGCTGTAGACAACTTCAACAAATTTTACTTT;TRB:TGTGCCAGCAGCCCTCCTAGCGGCTCCTACGAGCAGTACTTC
clonotype50	4	0.00220994	TRA:CAVTYQAGTALIF	TRA:TGTGCCGTGACTTACCAGGCAGGAACTGCTCTGATCTTT
clonotype52	4	0.00220994	TRA:CAVEPLNTDKLIF;TRB:CASSPGTSASYEQYF	TRA:TGTGCTGTGGAGCCCCTAAACACCGACAAGCTCATCTTT;TRB:TGTGCCAGCAGTCCCGGGACTAGCGCGTCCTACGAGCAGTACTTC
clonotype79	3	0.00165746	TRA:CALKFSGGYNKLIF	TRA:TGTGCTCTGAAGTTTTCTGGTGGCTACAATAAGCTGATTTTT
clonotype78	3	0.00165746	TRB:CASSYSGAGDYGYTF	TRB:TGTGCCAGCAGTTACTCGGGGGCGGGGGACTATGGCTACACCTTC
clonotype73	3	0.00165746	TRA:CVVSAIGFGNVLHC;TRB:CASRGDGSSYNSPLHF	TRA:TGTGTGGTGAGCGCGATAGGCTTTGGGAATGTGCTGCATTGC;TRB:TGCGCCAGCAGGGGGGACGGAAGCTCCTATAATTCACCCCTCCACTTT
clonotype72	3	0.00165746	TRA:CAFKTSYDKVIF;TRA:CALRPGRSGGSNYKLTF;TRB:CASQEAGGPRNEQFF	TRA:TGTGCCTTTAAGACCTCCTACGACAAGGTGATATTT;TRA:TGTGCTCTCCGCCCAGGACGAAGTGGAGGTAGCAACTATAAACTGACATTT;TRB:TGTGCCAGCCAAGAAGCGGGAGGGCCGCGGAATGAGCAGTTCTTC
clonotype71	3	0.00165746	TRA:CAFMNDFTGNQFYF;TRB:CASSGGFDFLNEQFF	TRA:TGTGCTTTCATGAACGACTTCACCGGTAACCAGTTCTATTTT;TRB:TGCGCCAGCAGCGGGGGCTTTGACTTTCTCAATGAGCAGTTCTTC
clonotype70	3	0.00165746	TRA:CAVANQAGTALIF;TRB:CASSRLDGDTQYF	TRA:TGTGCAGTGGCCAACCAGGCAGGAACTGCTCTGATCTTT;TRB:TGTGCCAGCAGCCGATTGGACGGGGATACGCAGTATTTT
clonotype77	3	0.00165746	TRB:CASSLVGGSAGRSYEQYF	TRB:TGTGCCAGCAGCTTAGTCGGTGGGTCCGCGGGACGGTCCTACGAGCAGTACTTC
clonotype76	3	0.00165746	TRB:CASSLTSGQTQYF	TRB:TGTGCCAGTAGTTTGACTAGCGGCCAGACCCAGTACTTC
clonotype75	3	0.00165746	TRA:CAVKNNYQLIW;TRB:CASSEAPGGYNEQFF	TRA:TGTGCTGTGAAAAACAACTATCAGTTAATCTGG;TRB:TGTGCCAGCAGTGAAGCGCCGGGCGGCTACAATGAGCAGTTCTTC
clonotype74	3	0.00165746	TRA:CAVGEAQTGANNLFF;TRB:CASSSVPHEQYF	TRA:TGTGCTGTGGGTGAAGCTCAAACTGGGGCAAACAACCTCTTCTTT;TRB:TGTGCCAGCAGCTCTGTACCCCACGAGCAGTACTTC
clonotype82	3	0.00165746	TRA:CALRGNTGGFKTIF;TRB:CASSVGTSGTQETQYF	TRA:TGTGCTCTGAGGGGGAATACTGGAGGCTTCAAAACTATCTTT;TRB:TGTGCCAGCAGCGTAGGGACTAGCGGAACCCAAGAGACCCAGTACTTC
clonotype83	3	0.00165746	TRA:CAVEVYSSASKIIF;TRB:CASSLTFSGTGETGELFF	TRA:TGTGCTGTGGAGGTGTACAGCAGTGCTTCCAAGATAATCTTT;TRB:TGCGCCAGCAGCCTCACATTTTCCGGGACAGGGGAGACCGGGGAGCTGTTTTTT
clonotype80	3	0.00165746	TRA:CAWRGGSNYKLTF;TRB:CASSQWPSDEFF	TRA:TGTGCTTGGCGTGGAGGTAGCAACTATAAACTGACATTT;TRB:TGTGCCAGCAGCCAATGGCCTAGCGATGAGTTCTTC
clonotype81	3	0.00165746	TRA:CAPGTYKYIF;TRB:CASSVRAGRTYEQYF	TRA:TGTGCGCCAGGAACCTACAAATACATCTTT;TRB:TGTGCCAGCAGTGTGCGAGCGGGACGCACCTACGAGCAGTACTTC
clonotype68	3	0.00165746	TRA:CVVSETGRRALTF;TRB:CASGRQLNQPQHF	TRA:TGTGTTGTGAGTGAGACGGGCAGGAGAGCACTTACTTTT;TRB:TGTGCCAGTGGCCGACAGCTTAATCAGCCCCAGCATTTT
clonotype69	3	0.00165746	TRB:CASRRSGRATDTQYF	TRB:TGCGCCAGCCGACGAAGCGGGAGGGCGACAGATACGCAGTATTTT
clonotype60	3	0.00165746	TRA:CAENLSGGYNKLIF;TRB:CSGGLAGGITDTQYF	TRA:TGTGCAGAGAACCTTTCTGGTGGCTACAATAAGCTGATTTTT;TRB:TGCAGCGGTGGACTAGCGGGAGGGATCACAGATACGCAGTATTTT
clonotype61	3	0.00165746	TRB:CASRRPEGYGANVLTF	TRB:TGTGCCAGCAGACGTCCTGAGGGTTATGGGGCCAACGTCCTGACTTTC
clonotype62	3	0.00165746	TRA:CAIKTSYDKVIF;TRB:CASSVRMFSTDTQYF	TRA:TGTGCAATAAAAACCTCCTACGACAAGGTGATATTT;TRB:TGTGCCAGTAGCGTTCGTATGTTTAGCACAGATACGCAGTATTTT
clonotype63	3	0.00165746	TRA:CALSVGDYKLSF;TRB:CASSVGTSGTQETQYF	TRA:TGTGCTCTGAGTGTAGGGGACTACAAGCTCAGCTTT;TRB:TGTGCCAGCAGCGTAGGGACTAGCGGAACCCAAGAGACCCAGTACTTC
clonotype64	3	0.00165746	TRA:CAGYTGGFKTIF;TRB:CASSYSKQIGTPEQYF	TRA:TGTGCTGGGTATACTGGAGGCTTCAAAACTATCTTT;TRB:TGTGCCAGCAGTTACTCGAAACAGATCGGGACTCCCGAGCAGTACTTC
clonotype65	3	0.00165746	TRA:CAMREREGNMLTF;TRB:CASSLRDRGYQPQHF	TRA:TGTGCAATGAGAGAGCGGGAAGGCAACATGCTCACCTTT;TRB:TGTGCCAGCAGCTTGAGGGACAGGGGGTATCAGCCCCAGCATTTT
clonotype66	3	0.00165746	TRA:CAGKGAGNNRKLIW;TRB:CASSPSSGSSTDTQYF	TRA:TGTGCAGGAAAGGGAGCTGGCAACAACCGTAAGCTGATTTGG;TRB:TGTGCCAGCAGCCCGTCTAGCGGAAGCAGCACAGATACGCAGTATTTT
clonotype67	3	0.00165746	TRB:CASRGQGEGYERFEQYF	TRB:TGTGCCAGCAGAGGACAGGGGGAAGGCTACGAGAGGTTTGAGCAGTACTTC
clonotype59	3	0.00165746	TRA:CAMSWYSSASKIIF;TRB:CASSSGTGGDGSNQPQHF	TRA:TGTGCAATGAGCTGGTACAGCAGTGCTTCCAAGATAATCTTT;TRB:TGTGCCAGCAGCTCCGGGACAGGGGGCGACGGTAGCAATCAGCCCCAGCATTTT
clonotype58	3	0.00165746	TRA:CAGFSGNTGKLIF;TRB:CASSPFGQATYEQYF	TRA:TGTGCTGGCTTCTCTGGCAACACAGGCAAACTAATCTTT;TRB:TGTGCCAGCAGCCCATTCGGACAGGCCACCTACGAGCAGTACTTC
clonotype55	3	0.00165746	TRA:CALTLEGAAGNKLTF;TRB:CASSIGGKIQPQHF	TRA:TGTGCTCTGACCCTAGAAGGGGCTGCAGGCAACAAGCTAACTTTT;TRB:TGTGCCAGTAGTATCGGGGGGAAGATTCAGCCCCAGCATTTT
clonotype54	3	0.00165746	TRB:CASSLAADRGYTF	TRB:TGTGCCAGCAGCTTGGCCGCAGACCGGGGCTACACCTTC
clonotype57	3	0.00165746	TRA:CAVKGARLMF;TRB:CASSPRMPGATNEKLFF	TRA:TGTGCCGTGAAGGGAGCCAGACTCATGTTT;TRB:TGTGCCAGCTCACCCCGAATGCCGGGGGCAACTAATGAAAAACTGTTTTTT
clonotype56	3	0.00165746	TRB:CASRGDGSSYNSPLHF	TRB:TGCGCCAGCAGGGGGGACGGAAGCTCCTATAATTCACCCCTCCACTTT
clonotype53	3	0.00165746	TRA:CAMSESGGGADGLTF;TRB:CASSDGTANQPQHF	TRA:TGTGCAATGAGCGAATCAGGAGGAGGTGCTGACGGACTCACCTTT;TRB:TGCGCCAGCAGTGACGGGACGGCTAATCAGCCCCAGCATTTT
clonotype139	2	0.00110497	TRA:CAESKDYGQNFVF;TRB:CASRQGGPGELFF	TRA:TGTGCAGAGAGTAAGGACTATGGTCAGAATTTTGTCTTT;TRB:TGTGCCAGCAGACAGGGGGGTCCCGGGGAGCTGTTTTTT
clonotype138	2	0.00110497	TRA:CALRPGRSGGSNYKLTF;TRB:CASQEAGGPRNEQFF	TRA:TGTGCTCTCCGCCCAGGACGAAGTGGAGGTAGCAACTATAAACTGACATTT;TRB:TGTGCCAGCCAAGAAGCGGGAGGGCCGCGGAATGAGCAGTTCTTC
clonotype137	2	0.00110497	TRB:CASSLTGGLTGELFF	TRB:TGTGCCAGCAGTTTAACCGGGGGACTCACCGGGGAGCTGTTTTTT
clonotype136	2	0.00110497	TRB:CASSPGLAFGDEQFF	TRB:TGCGCCAGCAGCCCGGGACTAGCGTTTGGCGATGAGCAGTTCTTC
clonotype135	2	0.00110497	TRA:CAMREVYNTDKLIF	TRA:TGTGCAATGAGAGAGGTTTATAACACCGACAAGCTCATCTTT
clonotype134	2	0.00110497	TRA:CAVGSGYSTLTF;TRB:CASSQVTANNSPLHF	TRA:TGTGCTGTTGGCTCAGGATACAGCACCCTCACCTTT;TRB:TGTGCCAGCAGCCAAGTTACGGCAAATAATTCACCCCTCCACTTT
clonotype133	2	0.00110497	TRA:CALSGRRDSNYQLIW;TRB:CASSLSLAFDEQFF	TRA:TGTGCTCTAAGTGGCCGACGGGATAGCAACTATCAGTTAATCTGG;TRB:TGTGCCAGCAGCCTCTCGTTGGCCTTCGATGAGCAGTTCTTC
clonotype132	2	0.00110497	TRA:CAVSAFTGGGNKLTF;TRB:CASSESGTGNEKLFF	TRA:TGTGCTGTGAGTGCTTTCACGGGAGGAGGAAACAAACTCACCTTT;TRB:TGTGCCAGCAGTGAATCTGGGACAGGGAATGAAAAACTGTTTTTT
clonotype131	2	0.00110497	TRA:CVVSAPGGYQKVTF;TRB:CASSLAGGVTKNIQYF	TRA:TGTGTTGTGAGTGCACCTGGGGGTTACCAGAAAGTTACCTTT;TRB:TGTGCCAGCAGCTTGGCGGGTGGGGTGACCAAAAACATTCAGTACTTC
clonotype130	2	0.00110497	TRB:CASSVGTSGTQETQYF	TRB:TGTGCCAGCAGCGTAGGGACTAGCGGAACCCAAGAGACCCAGTACTTC
clonotype91	2	0.00110497	TRA:CAVRDPDGISGGYQKVTF	TRA:TGTGCTGTGAGAGACCCGGATGGAATTTCTGGGGGTTACCAGAAAGTTACCTTT
clonotype90	2	0.00110497	TRB:CASSSTSGRFDGELFF	TRB:TGTGCCAGCAGCTCCACTAGCGGGAGGTTTGACGGGGAGCTGTTTTTT
clonotype93	2	0.00110497	TRB:CASSLGAATSGAKYEQYF	TRB:TGTGCCAGCAGCTTAGGAGCGGCAACTAGCGGAGCAAAGTACGAGCAGTACTTC
clonotype92	2	0.00110497	TRB:CASSLGFATVHF	TRB:TGTGCCAGCAGCTTGGGTTTCGCGACAGTCCACTTC
clonotype95	2	0.00110497	TRA:CAVMDSNYQLIW;TRA:CAVPPEGKLSF;TRB:CSAREVTRDYNEQFF	TRA:TGTGCTGTGATGGATAGCAACTATCAGTTAATCTGG;TRA:TGTGCTGTGCCCCCTGAGGGCAAGCTCAGCTTT;TRB:TGCAGTGCTAGAGAGGTGACTCGGGACTACAATGAGCAGTTCTTC
clonotype94	2	0.00110497	TRA:CAGLEGSGAGSYQLTF;TRB:CATCTTGTYNEQFF	TRA:TGTGCAGGACTCGAGGGCTCTGGGGCTGGGAGTTACCAACTCACTTTC;TRB:TGTGCCACCTGCACAACAGGGACGTACAATGAGCAGTTCTTC
clonotype97	2	0.00110497	TRB:CASSDRGQSTDTQYF	TRB:TGTGCCAGCAGCGATAGGGGACAGAGCACAGATACGCAGTATTTT
clonotype96	2	0.00110497	TRA:CAVQAPRGDFGNEKLTF;TRB:CASSYSGVRGYTF	TRA:TGTGCTGTGCAGGCGCCTCGGGGGGACTTTGGAAATGAGAAATTAACCTTT;TRB:TGTGCCAGCAGTTACTCAGGGGTACGGGGCTACACCTTC
clonotype99	2	0.00110497	TRB:CASSYPGLANEQFF	TRB:TGTGCCAGCAGTTACCCGGGACTAGCGAATGAGCAGTTCTTC
clonotype98	2	0.00110497	TRA:CALENSGGYQKVTF;TRA:CAVPYSGGGADGLTF;TRB:CASSKDREHFYEQYF	TRA:TGTGCATTAGAGAATTCTGGGGGTTACCAGAAAGTTACCTTT;TRA:TGTGCTGTACCGTATTCAGGAGGAGGTGCTGACGGACTCACCTTT;TRB:TGTGCCAGCAGCAAGGACAGGGAACACTTCTACGAGCAGTACTTC
clonotype108	2	0.00110497	TRA:CAESPTTSGTYKYIF;TRB:CSARIQGAYEQYF	TRA:TGTGCAGAGAGCCCAACTACCTCAGGAACCTACAAATACATCTTT;TRB:TGCAGTGCAAGGATCCAGGGGGCCTACGAGCAGTACTTC
clonotype109	2	0.00110497	TRA:CAMSVRGTAGNKLTF;TRB:CATSEGSYEQYF	TRA:TGTGCAATGAGCGTTCGTGGAACTGCAGGCAACAAGCTAACTTTT;TRB:TGTGCCACCAGTGAAGGTTCCTACGAGCAGTACTTC
clonotype102	2	0.00110497	TRA:CAASDYDYKLSF;TRB:CASSSGTTNTGELFF	TRA:TGTGCAGCAAGTGACTACGACTACAAGCTCAGCTTT;TRB:TGTGCCAGCAGCTCCGGGACCACAAACACCGGGGAGCTGTTTTTT
clonotype103	2	0.00110497	TRA:CAVRDSNYQLIW;TRB:CASSSGSTGELFF	TRA:TGTGCTGTGAGAGATAGCAACTATCAGTTAATCTGG;TRB:TGTGCCAGCAGTAGCGGGAGCACCGGGGAGCTGTTTTTT
clonotype100	2	0.00110497	TRA:CAVREPPGGSYIPTF;TRB:CSVEDARVNGYTF	TRA:TGTGCTGTGAGAGAGCCCCCAGGAGGAAGCTACATACCTACATTT;TRB:TGCAGCGTTGAAGATGCCAGGGTAAATGGCTACACCTTC
clonotype101	2	0.00110497	TRA:CAVMDSNYQLIW;TRB:CASSDASGSQETQYF	TRA:TGTGCTGTGATGGATAGCAACTATCAGTTAATCTGG;TRB:TGTGCCAGCAGTGATGCTAGCGGCTCTCAAGAGACCCAGTACTTC
clonotype106	2	0.00110497	TRB:CASRTQADTQYF	TRB:TGTGCCAGCAGGACTCAGGCAGATACGCAGTATTTT
clonotype107	2	0.00110497	TRA:CAATPSRGSTLGRLYF;TRB:CATSRFRGIGSEAFF	TRA:TGTGCAGCAACCCCCTCTAGAGGCTCAACCCTGGGGAGGCTATACTTT;TRB:TGTGCCACCAGCAGATTTCGGGGGATAGGATCTGAAGCTTTCTTT
clonotype104	2	0.00110497	TRA:CALSEEEAGGTSYGKLTF;TRB:CASRRSGRATDTQYF	TRA:TGTGCTCTGAGTGAGGAGGAGGCTGGTGGTACTAGCTATGGAAAGCTGACATTT;TRB:TGCGCCAGCCGACGAAGCGGGAGGGCGACAGATACGCAGTATTTT
clonotype105	2	0.00110497	TRA:CAEGGNYGQNFVF;TRB:CSASGSAYSNQPQHF	TRA:TGTGCAGAGGGGGGGAACTATGGTCAGAATTTTGTCTTT;TRB:TGCAGTGCTAGCGGGTCGGCTTATAGCAATCAGCCCCAGCATTTT
clonotype148	2	0.00110497	TRB:CSVEDARVNGYTF	TRB:TGCAGCGTTGAAGATGCCAGGGTAAATGGCTACACCTTC
clonotype149	2	0.00110497	TRA:CAGGSNYQLIW;TRB:CASRGSGRGDTQYF	TRA:TGTGCAGGGGGGAGCAACTATCAGTTAATCTGG;TRB:TGTGCCAGCAGGGGTAGCGGGAGAGGAGATACGCAGTATTTT
clonotype146	2	0.00110497	TRB:CASSGGFDFLNEQFF	TRB:TGCGCCAGCAGCGGGGGCTTTGACTTTCTCAATGAGCAGTTCTTC
clonotype147	2	0.00110497	TRB:CSARVVGLISPSAYNEQFF	TRB:TGCAGTGCTAGAGTGGTCGGACTGATCTCTCCTTCGGCTTACAATGAGCAGTTCTTC
clonotype144	2	0.00110497	TRB:CASSEAPGGYNEQFF	TRB:TGTGCCAGCAGTGAAGCGCCGGGCGGCTACAATGAGCAGTTCTTC
clonotype145	2	0.00110497	TRA:CAASPTDSWGKFQF;TRB:CASSQAAGQGAGEQYF	TRA:TGTGCAGCAAGCCCGACTGACAGCTGGGGGAAATTCCAGTTT;TRB:TGTGCCAGCAGCCAAGCCGCGGGACAGGGGGCAGGCGAGCAGTACTTC
clonotype142	2	0.00110497	TRA:CAVGGGTSYGKLTF;TRB:CASSHREGQGAYEQYF	TRA:TGTGCTGTAGGTGGTGGTACTAGCTATGGAAAGCTGACATTT;TRB:TGTGCCAGCAGCCATCGGGAGGGCCAAGGGGCCTACGAGCAGTACTTC
clonotype143	2	0.00110497	TRA:CAEKDNNDMRF;TRB:CSVLGTQGGGYTF	TRA:TGTGCAGAGAAGGACAACAATGACATGCGCTTT;TRB:TGCAGCGTACTCGGGACTCAAGGGGGTGGCTACACCTTC
clonotype140	2	0.00110497	TRA:CAVMDSNYQLIW;TRB:CSARTGDAEAFF	TRA:TGTGCTGTGATGGATAGCAACTATCAGTTAATCTGG;TRB:TGCAGTGCTAGGACAGGGGACGCTGAAGCTTTCTTT
clonotype141	2	0.00110497	TRB:CASSQDSNEQFF	TRB:TGTGCCAGCAGCCAAGATTCGAATGAGCAGTTCTTC
clonotype125	2	0.00110497	TRA:CAVSPSGGYQKVTF;TRB:CSARDPDRGNYGYTF	TRA:TGTGCTGTGAGCCCCTCTGGGGGTTACCAGAAAGTTACCTTT;TRB:TGCAGTGCTAGAGATCCGGACAGGGGGAATTATGGCTACACCTTC
clonotype86	2	0.00110497	TRB:CASSQEGVGGNTEAFF	TRB:TGTGCCAGCAGCCAGGAGGGGGTTGGAGGGAACACTGAAGCTTTCTTT
clonotype87	2	0.00110497	TRA:CAAMEHNDMRF;TRB:CASSFMGQGSATPLHF	TRA:TGTGCAGCAATGGAGCACAATGACATGCGCTTT;TRB:TGTGCCAGCAGCTTTATGGGACAGGGGAGTGCGACACCCCTCCACTTT
clonotype84	2	0.00110497	TRA:CAVRDSLYGQNFVF;TRB:CASSLGRAGESYEQYF	TRA:TGTGCTGTGAGAGATTCCCTCTATGGTCAGAATTTTGTCTTT;TRB:TGTGCCAGCAGCTTAGGGAGAGCGGGAGAATCCTACGAGCAGTACTTC
clonotype85	2	0.00110497	TRA:CAVMDSNYQLIW;TRB:CASSEVADRGEQYF	TRA:TGTGCTGTGATGGATAGCAACTATCAGTTAATCTGG;TRB:TGTGCCAGCAGTGAAGTGGCAGACAGGGGCGAGCAGTACTTC
clonotype123	2	0.00110497	TRB:CASSPTSSNQPQHF	TRB:TGTGCCAGCAGCCCGACAAGCAGCAATCAGCCCCAGCATTTT
clonotype88	2	0.00110497	TRB:CASSLESMGGYTF	TRB:TGTGCCAGCAGCCTGGAGTCAATGGGGGGCTACACCTTC
clonotype89	2	0.00110497	TRA:CAVKPHNTDKLIF;TRB:CASSPGTSGAYEQYF	TRA:TGTGCCGTGAAACCTCATAACACCGACAAGCTCATCTTT;TRB:TGTGCCAGCAGCCCCGGGACTAGCGGGGCCTACGAGCAGTACTTC
clonotype113	2	0.00110497	TRA:CAVMDSSYKLIF;TRB:CASSDGTSTGELFF	TRA:TGTGCTGTGATGGATAGCAGCTATAAATTGATCTTC;TRB:TGTGCCAGCAGTGACGGGACTAGCACCGGGGAGCTGTTTTTT
clonotype115	2	0.00110497	TRA:CAGDRAGNNRKLIW;TRB:CASSPQNTETQYF	TRA:TGTGCAGGAGATCGTGCTGGCAACAACCGTAAGCTGATTTGG;TRB:TGTGCCAGCTCACCACAGAATACCGAGACCCAGTACTTC
clonotype114	2	0.00110497	TRA:CAASFGGYNKLIF;TRB:CASSDRGQSTDTQYF	TRA:TGTGCAGCAAGCTTTGGTGGCTACAATAAGCTGATTTTT;TRB:TGTGCCAGCAGCGATAGGGGACAGAGCACAGATACGCAGTATTTT
clonotype117	2	0.00110497	TRA:CGQTGANNLFF	TRA:TGTGGACAAACTGGGGCAAACAACCTCTTCTTT
clonotype116	2	0.00110497	TRB:CASSVQGHDEQYF	TRB:TGTGCCAGCAGCGTACAGGGGCACGACGAGCAGTACTTC
clonotype111	2	0.00110497	TRB:CASSSDGGEAFF	TRB:TGTGCCAGCAGCTCGGATGGGGGGGAAGCTTTCTTT
clonotype110	2	0.00110497	TRB:CASSQQTSGGYEQYF	TRB:TGTGCCAGCAGCCAGCAGACTAGCGGGGGCTACGAGCAGTACTTC
clonotype112	2	0.00110497	TRA:CAVKGNTPLVF;TRB:CSARDRGGENQPQHF	TRA:TGTGCTGTTAAGGGAAACACACCTCTTGTCTTT;TRB:TGCAGTGCTAGAGATCGAGGGGGGGAAAATCAGCCCCAGCATTTT
clonotype119	2	0.00110497	TRA:CAVRDLYNFNKFYF;TRB:CASTFGVAVHGTEAFF	TRA:TGTGCTGTGAGAGACCTATACAACTTCAACAAATTTTACTTT;TRB:TGTGCCAGCACCTTTGGGGTAGCGGTCCATGGCACTGAAGCTTTCTTT
clonotype118	2	0.00110497	TRA:CAVNNYGQNFVF;TRB:CASSSLVGGNNSPQHF	TRA:TGTGCCGTGAATAACTATGGTCAGAATTTTGTCTTT;TRB:TGTGCCAGCAGTTCCCTAGTGGGGGGGAACAATTCGCCCCAGCATTTT
clonotype158	2	0.00110497	TRB:CASSVRMFSTDTQYF	TRB:TGTGCCAGTAGCGTTCGTATGTTTAGCACAGATACGCAGTATTTT
clonotype151	2	0.00110497	TRB:CASSPDGPGEQYF	TRB:TGTGCCAGCAGCCCGGACGGCCCGGGGGAGCAGTACTTC
clonotype150	2	0.00110497	TRA:CAEKIPFSGGYNKLIF;TRB:CASRGQGTEAFF	TRA:TGTGCAGAGAAAATCCCGTTTTCTGGTGGCTACAATAAGCTGATTTTT;TRB:TGTGCCAGCAGGGGGCAGGGCACTGAAGCTTTCTTT
clonotype153	2	0.00110497	TRB:CASRNYDRDGGELFF	TRB:TGTGCCAGCAGGAATTATGACAGGGACGGCGGGGAGCTGTTTTTT
clonotype152	2	0.00110497	TRA:CAVRDPDRGSTLGRLYF;TRB:CASSPEAGGWSGSNEQFF	TRA:TGTGCTGTGAGAGACCCAGACAGAGGCTCAACCCTGGGGAGGCTATACTTT;TRB:TGTGCCAGCAGCCCAGAGGCGGGGGGATGGAGCGGGAGCAATGAGCAGTTCTTC
clonotype155	2	0.00110497	TRB:CASSPQNTETQYF	TRB:TGTGCCAGCTCACCACAGAATACCGAGACCCAGTACTTC
clonotype154	2	0.00110497	TRA:CAGTTGNQFYF;TRB:CASSIRKPNTEAFF	TRA:TGTGCAGGCACCACCGGTAACCAGTTCTATTTT;TRB:TGCGCCAGCAGCATCCGAAAACCGAACACTGAAGCTTTCTTT
clonotype157	2	0.00110497	TRA:CALSVPGNTGKLIF;TRB:CASSLIEGGRAVTGELFF	TRA:TGTGCTCTGAGTGTCCCTGGCAACACAGGCAAACTAATCTTT;TRB:TGTGCCAGCAGCTTAATCGAGGGCGGGAGGGCCGTAACCGGGGAGCTGTTTTTT
clonotype156	2	0.00110497	TRA:CAMVGGADGLTF;TRB:CASSFSGRSADTQYF	TRA:TGTGCTATGGTAGGAGGTGCTGACGGACTCACCTTT;TRB:TGTGCCAGCAGTTTTAGCGGGAGAAGCGCAGATACGCAGTATTTT
clonotype128	2	0.00110497	TRA:CAGQRGGNQFYF;TRB:CASSQEWGTQGYTF	TRA:TGTGCTGGGCAGAGAGGAGGTAACCAGTTCTATTTT;TRB:TGTGCCAGCAGCCAAGAATGGGGGACTCAAGGCTACACCTTC
clonotype129	2	0.00110497	TRA:CAYAYGGATNKLIF;TRB:CASSYPLGTLAFF	TRA:TGTGCTTACGCTTATGGTGGTGCTACAAACAAGCTCATCTTT;TRB:TGTGCCAGCAGTTACCCGCTGGGCACACTAGCTTTCTTT
clonotype124	2	0.00110497	TRB:CASLGSSNYGYTF	TRB:TGTGCCAGTCTCGGGTCTTCAAACTATGGCTACACCTTC
clonotype126	2	0.00110497	TRB:CATSREAGGPSSYNEQFF	TRB:TGTGCCACCAGCAGAGAGGCGGGAGGGCCGAGCTCCTACAATGAGCAGTTCTTC
clonotype127	2	0.00110497	TRA:CAVRVASGGSYIPTF;TRB:CASSLEPGGGYEQYF	TRA:TGTGCTGTGAGAGTCGCATCAGGAGGAAGCTACATACCTACATTT;TRB:TGTGCCAGCAGCTTAGAGCCAGGGGGCGGGTACGAGCAGTACTTC
clonotype120	2	0.00110497	TRB:CASSWGSAGVRNEQFF	TRB:TGTGCCAGCAGCTGGGGCTCCGCGGGAGTGAGGAATGAGCAGTTCTTC
clonotype121	2	0.00110497	TRB:CASSVGPLERYEQYF	TRB:TGTGCCAGCAGCGTAGGCCCCCTGGAGCGGTACGAGCAGTACTTC
clonotype122	2	0.00110497	TRA:CAAPRGGTASKLTF;TRB:CASSPGLAFGDEQFF	TRA:TGTGCAGCCCCCCGAGGGGGCACTGCCAGTAAACTCACCTTT;TRB:TGCGCCAGCAGCCCGGGACTAGCGTTTGGCGATGAGCAGTTCTTC
clonotype735	1	0.000552486	TRB:CASSDNSGNEQYF	TRB:TGTGCCAGCAGCGATAATAGCGGGAACGAGCAGTACTTC
clonotype734	1	0.000552486	TRB:CASADRDSSAEQYF	TRB:TGTGCCAGCGCAGACCGGGACTCATCCGCCGAGCAGTACTTC
clonotype737	1	0.000552486	TRA:CAYRSTTSGTYKYIF;TRB:CASSPRHRDYEQYF	TRA:TGTGCTTATAGGAGCACTACCTCAGGAACCTACAAATACATCTTT;TRB:TGTGCCAGCAGCCCCCGGCACAGGGACTACGAGCAGTACTTC
clonotype736	1	0.000552486	TRA:CAVVGSGGSYIPTF;TRB:CAWSVRDRGSYNEQFF	TRA:TGTGCTGTGGTGGGATCAGGAGGAAGCTACATACCTACATTT;TRB:TGTGCCTGGAGTGTCCGAGACAGGGGCTCCTACAATGAGCAGTTCTTC
clonotype638	1	0.000552486	TRA:CAVSDRSSNTGKLIF;TRB:CASSLGTKTEAFF	TRA:TGTGCTGTGAGTGACCGATCTAGCAACACAGGCAAACTAATCTTT;TRB:TGTGCCAGCAGCCTGGGTACAAAGACTGAAGCTTTCTTT
clonotype639	1	0.000552486	TRA:CAVISGYNTDKLIF;TRB:CASRRTGPNEKLFF	TRA:TGTGCCGTGATCTCCGGTTATAACACCGACAAGCTCATCTTT;TRB:TGTGCCAGCAGGCGGACAGGGCCAAATGAAAAACTGTTTTTT
clonotype733	1	0.000552486	TRA:CAVMDSNYQLIW;TRB:CASREREAGELFF	TRA:TGTGCTGTTATGGATAGCAACTATCAGTTAATCTGG;TRB:TGTGCCAGCAGGGAGCGGGAGGCCGGGGAGCTGTTTTTT
clonotype732	1	0.000552486	TRA:CAASRTDSWGKFQF;TRB:CASSQAPGQGYNEQFF	TRA:TGTGCAGCAAGCAGGACTGACAGCTGGGGGAAATTCCAGTTT;TRB:TGTGCCAGCAGCCAAGCACCGGGACAGGGCTACAATGAGCAGTTCTTC
clonotype634	1	0.000552486	TRB:CSARGLAGGPSTDTQYF	TRB:TGCAGTGCTAGAGGCCTAGCGGGAGGACCTAGCACAGATACGCAGTATTTT
clonotype635	1	0.000552486	TRA:CAPCPGKSTF;TRA:CAFVAFDSRRLLYGQNFVF;TRB:CASSLRPSGSQGSYNEQFF	TRA:TGTGCACCCTGTCCAGGCAAATCAACCTTT;TRA:TGTGCTTTCGTTGCGTTTGATTCCCGACGCCTCCTATATGGTCAGAATTTTGTCTTT;TRB:TGCGCCAGCAGCTTGCGTCCTAGCGGGAGCCAGGGTTCCTACAATGAGCAGTTCTTC
clonotype636	1	0.000552486	TRA:CATGNSGNTPLVF	TRA:TGTGCTACGGGAAATTCAGGAAACACACCTCTTGTCTTT
clonotype637	1	0.000552486	TRA:CVVIASGGSYIPTF;TRB:CSVEGADTEAFF	TRA:TGTGTTGTGATTGCATCAGGAGGAAGCTACATACCTACATTT;TRB:TGCAGCGTCGAGGGGGCAGACACTGAAGCTTTCTTT
clonotype739	1	0.000552486	TRA:CARIPMNYGGSQGNLIF;TRA:CAVRDISNAGNMLTF;TRB:CASSQESRSGFYEQYF	TRA:TGTGCTCGGATTCCCATGAATTATGGAGGAAGCCAAGGAAATCTCATCTTT;TRA:TGTGCTGTGAGAGACATAAGCAATGCAGGCAACATGCTCACCTTT;TRB:TGTGCCAGCAGCCAAGAAAGTCGGAGCGGCTTCTACGAGCAGTACTTC
clonotype631	1	0.000552486	TRA:CALKTDSWGKFQF;TRB:CASSYSPDRYNEQFF	TRA:TGTGCTCTAAAAACTGACAGCTGGGGGAAATTCCAGTTT;TRB:TGTGCCAGCAGTTACTCGCCCGACAGGTACAATGAGCAGTTCTTC
clonotype632	1	0.000552486	TRA:CAVKDGQKLLF;TRB:CASGTGTEAFF	TRA:TGTGCCGTGAAAGATGGCCAGAAGCTGCTCTTT;TRB:TGTGCCAGTGGGACAGGGACTGAAGCTTTCTTT
clonotype633	1	0.000552486	TRB:CSARTAFHNYGYTF	TRB:TGCAGTGCTAGGACAGCTTTTCATAACTATGGCTACACCTTC
clonotype588	1	0.000552486	TRA:CAVSSSGGSYIPTF;TRB:CAWSVRDRGAYNEQFF	TRA:TGTGCTGTTTCTTCATCAGGAGGAAGCTACATACCTACATTT;TRB:TGTGCCTGGAGTGTAAGGGACAGGGGGGCCTACAATGAGCAGTTCTTC
clonotype731	1	0.000552486	TRB:CASSYSESQDGYREGSPLHF	TRB:TGTGCCAGCAGTTACTCGGAGTCGCAGGACGGCTACAGGGAAGGTTCACCCCTCCACTTT
clonotype589	1	0.000552486	TRB:CASSATGTTDTQYF	TRB:TGCGCCAGCAGCGCCACGGGAACCACAGATACGCAGTATTTT
clonotype730	1	0.000552486	TRA:CALSEGVSDGQKLLF;TRB:CASSSDREGNQPQHF	TRA:TGTGCTCTGAGTGAGGGGGTTTCAGATGGCCAGAAGCTGCTCTTT;TRB:TGTGCCAGCAGTTCTGACAGGGAAGGCAATCAGCCCCAGCATTTT
clonotype649	1	0.000552486	TRB:CASSVRAGRTYEQYF;TRB:CAISEQAGGDEQYF	TRB:TGTGCCAGCAGTGTGCGAGCGGGACGCACCTACGAGCAGTACTTC;TRB:TGTGCCATCAGTGAGCAGGCAGGCGGCGACGAGCAGTACTTC
clonotype648	1	0.000552486	TRB:CASRPTSGRYNEQFF	TRB:TGTGCCAGCAGACCTACTAGCGGGAGATACAATGAGCAGTTCTTC
clonotype630	1	0.000552486	TRA:CAMKQRSYGGSQGNLIF;TRB:CASSPRTGHYGYTF	TRA:TGTGCAATGAAACAGAGGAGTTATGGAGGAAGCCAAGGAAATCTCATCTTT;TRB:TGTGCCAGCAGTCCGCGGACGGGACACTATGGCTACACCTTC
clonotype738	1	0.000552486	TRA:CIVRAHNNAGNMLTF;TRB:CASSLTGYNEQFF	TRA:TGCATCGTCAGAGCCCATAATAATGCAGGCAACATGCTCACCTTT;TRB:TGTGCCAGCAGTTTGACAGGGTACAATGAGCAGTTCTTC
clonotype379	1	0.000552486	TRA:CAVTYAGNNRKLIW;TRB:CASSESSSRGPDGYSNQPQHF;TRB:CATSDLGLGELFF	TRA:TGTGCCGTGACCTATGCTGGCAACAACCGTAAGCTGATTTGG;TRB:TGCGCCAGCAGTGAGTCGAGTTCCAGGGGGCCAGATGGATATAGCAATCAGCCCCAGCATTTT;TRB:TGTGCCACCAGTGACCTAGGTCTCGGGGAGCTGTTTTTT
clonotype559	1	0.000552486	TRA:CAVLDSNYQLIW;TRB:CASSPRPDSVGTDTQYF	TRA:TGTGCTGTGTTAGATAGCAACTATCAGTTAATCTGG;TRB:TGTGCCAGCAGCCCGAGACCGGACTCTGTAGGCACAGATACGCAGTATTTT
clonotype473	1	0.000552486	TRA:CAASYNQGGKLIF;TRB:CASSQGPNYEQYF	TRA:TGTGCAGCTTCTTATAACCAGGGAGGAAAGCTTATCTTC;TRB:TGTGCCAGCAGCCAGGGTCCAAACTACGAGCAGTACTTC
clonotype847	1	0.000552486	TRB:CASILTGDNYGYTF;TRB:CASSPWTGASISGNTIYF	TRB:TGCGCCAGCATTTTAACAGGGGATAACTATGGCTACACCTTC;TRB:TGTGCCAGCAGCCCCTGGACAGGGGCAAGTATCTCTGGAAACACCATATATTTT
clonotype846	1	0.000552486	TRA:CAVKWDQTGANNLFF;TRB:CAWGRGGEQFF	TRA:TGTGCTGTGAAGTGGGATCAAACTGGGGCAAACAACCTCTTCTTT;TRB:TGTGCCTGGGGTAGGGGCGGTGAGCAGTTCTTC
clonotype339	1	0.000552486	TRB:CAGRGSGYNEQFF	TRB:TGTGCCGGCCGCGGTAGCGGGTACAATGAGCAGTTCTTC
clonotype946	1	0.000552486	TRA:CAVMDSNYQLIW;TRB:CSARGDRDTGELFF	TRA:TGTGCTGTCATGGATAGCAACTATCAGTTAATCTGG;TRB:TGCAGTGCTAGGGGGGACAGGGACACCGGGGAGCTGTTTTTT
clonotype818	1	0.000552486	TRB:CASSQDSSLAASGANVLTF	TRB:TGCGCCAGCAGCCAAGATTCGAGCCTAGCGGCTTCTGGGGCCAACGTCCTGACTTTC
clonotype944	1	0.000552486	TRA:CAAKRAGNQFYF;TRB:CATSRGTTGPASGNTIYF	TRA:TGTGCAGCAAAGAGGGCCGGTAACCAGTTCTATTTT;TRB:TGTGCCACCAGCAGGGGAACGACAGGGCCTGCCTCTGGAAACACCATATATTTT
clonotype945	1	0.000552486	TRB:CASSQGTGATYNEQFF	TRB:TGTGCCAGCAGCCAAGGGACAGGGGCGACCTACAATGAGCAGTTCTTC
clonotype869	1	0.000552486	TRB:CASRGLAGRSGPEQYF	TRB:TGTGCCAGCAGGGGACTAGCGGGGAGATCTGGTCCCGAGCAGTACTTC
clonotype868	1	0.000552486	TRB:CSVVENTEAFF	TRB:TGCAGCGTTGTTGAGAACACTGAAGCTTTCTTT
clonotype940	1	0.000552486	TRA:CAVEDRTGGSTLGRLYF;TRB:CASSFGTGSQPQHF	TRA:TGTGCTGTGGAGGATCGCACGGGAGGCTCAACCCTGGGGAGGCTATACTTT;TRB:TGTGCCAGCAGTTTCGGGACAGGGAGTCAGCCCCAGCATTTT
clonotype941	1	0.000552486	TRA:CAIQSEGQNFVF;TRB:CASSQDPGAESPLHF	TRA:TGTGCAATCCAGTCGGAGGGTCAGAATTTTGTCTTT;TRB:TGTGCCAGCAGCCAAGATCCCGGGGCCGAGTCACCCCTCCACTTT
clonotype865	1	0.000552486	TRA:CAVRSNDYKLSF;TRB:CASSPSPGANVLTF	TRA:TGTGCTGTCCGATCTAACGACTACAAGCTCAGCTTT;TRB:TGTGCCAGCAGCCCTTCTCCTGGGGCCAACGTCCTGACTTTC
clonotype864	1	0.000552486	TRA:CAVRDGDYKLSF;TRB:CASSQEGPAGATDTQYF	TRA:TGTGCTGTGAGAGATGGAGACTACAAGCTCAGCTTT;TRB:TGTGCCAGCAGCCAAGAAGGGCCAGCGGGAGCAACAGATACGCAGTATTTT
clonotype867	1	0.000552486	TRB:CASSITGENYNEQFF	TRB:TGTGCCAGTAGTATAACAGGGGAAAACTACAATGAGCAGTTCTTC
clonotype866	1	0.000552486	TRA:CAVPYGSGNTGKLIF;TRB:CASSIVAGGPDTQYF	TRA:TGTGCCGTTCCGTATGGCTCTGGCAACACAGGCAAACTAATCTTT;TRB:TGTGCCAGCAGCATAGTAGCGGGAGGGCCGGATACGCAGTATTTT
clonotype861	1	0.000552486	TRA:CLVGDLFNNARLMF;TRB:CSALPGGTEAFF	TRA:TGCCTCGTGGGTGACCTCTTTAACAATGCCAGACTCATGTTT;TRB:TGCAGCGCCCTGCCAGGGGGCACTGAAGCTTTCTTT
clonotype860	1	0.000552486	TRA:CAVMDSSYKLIF;TRB:CASSTLAGAPDTQYF	TRA:TGTGCTGTGATGGATAGCAGCTATAAATTGATCTTC;TRB:TGTGCCAGCAGCACACTAGCGGGAGCCCCAGATACGCAGTATTTT
clonotype863	1	0.000552486	TRA:CAATNSGGSNYKLTF;TRB:CASSPSYEGPNEKLFF	TRA:TGTGCCGCGACGAATAGTGGAGGTAGCAACTATAAACTGACATTT;TRB:TGTGCCAGCTCACCGTCTTATGAGGGACCTAATGAAAAACTGTTTTTT
clonotype862	1	0.000552486	TRB:CASSQGQSGNTIYF	TRB:TGTGCCAGCAGCCAAGGACAATCTGGAAACACCATATATTTT
clonotype568	1	0.000552486	TRA:CATDAGTSYDKVIF;TRB:CASSERQAGYSNQPQHF	TRA:TGTGCTACGGACGCGGGAACCTCCTACGACAAGGTGATATTT;TRB:TGCGCCAGCAGTGAGCGACAGGCGGGATATAGCAATCAGCCCCAGCATTTT
clonotype600	1	0.000552486	TRB:CASSQQTSGGYEQYF;TRB:CASSLVGGSAGRSYEQYF	TRB:TGTGCCAGCAGCCAGCAGACTAGCGGGGGCTACGAGCAGTACTTC;TRB:TGTGCCAGCAGCTTAGTCGGTGGGTCCGCGGGACGGTCCTACGAGCAGTACTTC
clonotype229	1	0.000552486	TRB:CASSSPTEQYF	TRB:TGTGCCAGCAGCTCCCCGACTGAGCAGTACTTC
clonotype228	1	0.000552486	TRB:CASSQNPDTQYF	TRB:TGCGCCAGCAGCCAAAACCCAGATACGCAGTATTTT
clonotype275	1	0.000552486	TRA:CAIMDSNYQLIW;TRB:CASSEPGLAGVIEQFF	TRA:TGTGCCATCATGGATAGCAACTATCAGTTAATCTGG;TRB:TGTGCCAGCAGTGAACCGGGACTAGCGGGAGTAATCGAGCAGTTCTTC
clonotype226	1	0.000552486	TRA:CATEDNYGQNFVF;TRB:CASSLEVGGGQETQYF	TRA:TGTGCTACGGAGGATAACTATGGTCAGAATTTTGTCTTT;TRB:TGTGCCAGCAGTTTAGAAGTAGGGGGGGGCCAGGAGACCCAGTACTTC
clonotype810	1	0.000552486	TRB:CASSGTGTVDTGELFF	TRB:TGTGCCAGCAGCGGAACCGGGACGGTGGACACCGGGGAGCTGTTTTTT
clonotype849	1	0.000552486	TRB:CASSIVGRKDQPQHF	TRB:TGTGCCAGTAGTATAGTTGGGCGGAAGGATCAGCCCCAGCATTTT
clonotype958	1	0.000552486	TRA:CIVRPLGGADGLTF;TRB:CASSLGVRNYYEQYF;TRB:CASSLRLAGTDTQYF	TRA:TGCATCGTCAGACCTTTGGGAGGTGCTGACGGACTCACCTTT;TRB:TGTGCCAGCAGCTTAGGGGTGCGAAACTACTACGAGCAGTACTTC;TRB:TGTGCCAGCAGTTTACGACTAGCGGGCACAGATACGCAGTATTTT
clonotype270	1	0.000552486	TRA:CAVGFNDYKLSF;TRB:CASSQGGYEQYF	TRA:TGTGCTGTGGGTTTTAACGACTACAAGCTCAGCTTT;TRB:TGTGCCAGCAGCCAAGGAGGCTACGAGCAGTACTTC
clonotype848	1	0.000552486	TRA:CVVSDRGSTLGRLYF;TRB:CASTGTISTDTQYF	TRA:TGTGTGGTGAGCGACAGAGGCTCAACCCTGGGGAGGCTATACTTT;TRB:TGTGCCAGCACCGGGACTATCTCGACAGATACGCAGTATTTT
clonotype718	1	0.000552486	TRB:CASSVSGVLDEQYF	TRB:TGTGCCAGCAGCGTATCGGGGGTCCTCGACGAGCAGTACTTC
clonotype609	1	0.000552486	TRA:CAASGSGNQFYF	TRA:TGTGCAGCAAGCGGGTCCGGTAACCAGTTCTATTTT
clonotype608	1	0.000552486	TRA:CAVRDVNTGFQKLVF;TRB:CASSRPGREGLETQYF	TRA:TGTGCTGTGAGAGACGTGAACACAGGCTTTCAGAAACTTGTATTT;TRB:TGCGCCAGCAGTCGACCGGGTCGCGAGGGGCTAGAGACCCAGTACTTC
clonotype855	1	0.000552486	TRB:CASSYLGGAGEQYF	TRB:TGTGCCAGCAGTTACTTAGGAGGGGCAGGGGAGCAGTACTTC
clonotype759	1	0.000552486	TRA:CAALDSNYQLIW;TRB:CSAPRGDNNEQFF	TRA:TGTGCTGCCCTGGATAGCAACTATCAGTTAATCTGG;TRB:TGCAGTGCTCCACGTGGGGACAACAATGAGCAGTTCTTC
clonotype322	1	0.000552486	TRA:CAVSPNDYKLSF	TRA:TGTGCTGTGAGCCCGAACGACTACAAGCTCAGCTTT
clonotype323	1	0.000552486	TRA:CAPGDTGNQFYF;TRB:CASLGWGRSPLHF	TRA:TGTGCCCCGGGCGACACCGGTAACCAGTTCTATTTT;TRB:TGTGCCAGCCTTGGATGGGGGAGGTCACCCCTCCACTTT
clonotype591	1	0.000552486	TRA:CAASGSAGNNRKLIW;TRB:CASSSYPQEGSGNTIYF	TRA:TGTGCAGCAAGCGGAAGTGCTGGCAACAACCGTAAGCTGATTTGG;TRB:TGCGCCAGCAGCTCGTATCCCCAGGAGGGATCTGGAAACACCATATATTTT
clonotype891	1	0.000552486	TRA:CAARNQAGTALIF;TRB:CAWSLGRELFF	TRA:TGTGCAGCAAGAAACCAGGCAGGAACTGCTCTGATCTTT;TRB:TGTGCCTGGAGCTTGGGCCGGGAGCTGTTTTTT
clonotype593	1	0.000552486	TRA:CALRKGTYKYIF;TRB:CATSSPKRRDYNEQFF	TRA:TGTGCTCTAAGAAAAGGAACCTACAAATACATCTTT;TRB:TGTGCCACCAGCAGTCCCAAAAGAAGGGACTACAATGAGCAGTTCTTC
clonotype592	1	0.000552486	TRA:CVVADRGSTLGRLYF;TRB:CASSDPSQGEEKLFF	TRA:TGTGTGGTGGCCGACAGAGGCTCAACCCTGGGGAGGCTATACTTT;TRB:TGTGCCAGCAGTGACCCCTCACAGGGGGAAGAAAAACTGTTTTTT
clonotype894	1	0.000552486	TRB:CASSEVADRGEQYF	TRB:TGTGCCAGCAGTGAAGTGGCAGACAGGGGCGAGCAGTACTTC
clonotype594	1	0.000552486	TRA:CVVGGSQGNLIF;TRB:CASSTSLIQPQHF	TRA:TGTGTGGTGGGAGGAAGCCAAGGAAATCTCATCTTT;TRB:TGTGCCAGTAGTACCTCACTGATTCAGCCCCAGCATTTT
clonotype597	1	0.000552486	TRA:CALSEASTNAGKSTF	TRA:TGTGCTCTGAGTGAGGCGAGCACCAATGCAGGCAAATCAACCTTT
clonotype596	1	0.000552486	TRA:CAVGSDNNNDMRF;TRB:CASSTRTTLIYNEQFF	TRA:TGTGCCGTGGGCTCTGACAATAACAATGACATGCGCTTT;TRB:TGTGCCAGCAGCACCAGGACTACCCTGATCTACAATGAGCAGTTCTTC
clonotype450	1	0.000552486	TRA:CASRLGNYGGSQGNLIF;TRB:CASSLGNEQFF	TRA:TGTGCTTCCCGTTTAGGGAATTATGGAGGAAGCCAAGGAAATCTCATCTTT;TRB:TGTGCCAGCAGTCTAGGCAATGAGCAGTTCTTC
clonotype598	1	0.000552486	TRB:CASSHRQGAVEQYF	TRB:TGCGCCAGCAGCCACAGACAGGGGGCGGTCGAGCAGTACTTC
clonotype452	1	0.000552486	TRB:CASSPGTSASYEQYF	TRB:TGTGCCAGCAGTCCCGGGACTAGCGCGTCCTACGAGCAGTACTTC
clonotype453	1	0.000552486	TRA:CIVITYNQGGKLIF;TRA:CAVRDGADGNKLVF;TRB:CASSRLRDRGANEQYF;TRB:CASSLVLGQFF	TRA:TGCATCGTCATAACTTATAACCAGGGAGGAAAGCTTATCTTC;TRA:TGTGCTGTGAGAGACGGGGCCGATGGAAACAAGCTGGTCTTT;TRB:TGTGCCAGCAGCCGCCTCCGGGACAGGGGTGCGAACGAGCAGTACTTC;TRB:TGTGCCAGCAGCTTAGTATTAGGGCAGTTCTTC
clonotype454	1	0.000552486	TRA:CAVMDSNYQLIW	TRA:TGTGCTGTGATGGATAGCAACTATCAGTTAATCTGG
clonotype455	1	0.000552486	TRA:CALSGFPYNQGGKLIF;TRB:CASSFGPNTEAFF	TRA:TGTGCTCTGAGTGGTTTCCCTTATAACCAGGGAGGAAAGCTTATCTTC;TRB:TGTGCCAGCAGTTTCGGTCCGAACACTGAAGCTTTCTTT
clonotype456	1	0.000552486	TRA:CAVGGAGAGSYQLTF;TRB:CASRPGQGPYEQYF	TRA:TGTGCTGTGGGTGGGGCTGGGGCTGGGAGTTACCAACTCACTTTC;TRB:TGTGCCAGCAGACCGGGACAGGGTCCCTACGAGCAGTACTTC
clonotype457	1	0.000552486	TRA:CALPIYNFNKFYF;TRA:CAVQPRSYNTDKLIF;TRB:CAISARTGGNEDTQYF	TRA:TGTGCTCTTCCTATATACAACTTCAACAAATTTTACTTT;TRA:TGTGCTGTGCAGCCTCGATCTTATAACACCGACAAGCTCATCTTT;TRB:TGTGCCATCAGTGCTAGGACAGGGGGCAACGAAGATACGCAGTATTTT
clonotype357	1	0.000552486	TRA:CALSAPRDSNYQLIW;TRB:CASSASLAYNEQFF	TRA:TGTGCTCTGAGTGCCCCAAGGGATAGCAACTATCAGTTAATCTGG;TRB:TGTGCCAGCAGCGCTTCCCTGGCTTACAATGAGCAGTTCTTC
clonotype356	1	0.000552486	TRA:CAGQLNNFNKFYF;TRB:CASSRSFTGELFF	TRA:TGTGCTGGGCAGCTGAACAACTTCAACAAATTTTACTTT;TRB:TGTGCCAGCAGCCGGTCCTTCACCGGGGAGCTGTTTTTT
clonotype355	1	0.000552486	TRA:CAVSGYSTLTF;TRB:CSVGRTSGYSTDTQYF;TRB:CASSLGAATSGAKYEQYF	TRA:TGTGCAGTATCAGGATACAGCACCCTCACCTTT;TRB:TGCAGCGTTGGAAGGACTAGCGGTTACAGCACAGATACGCAGTATTTT;TRB:TGTGCCAGCAGCTTAGGAGCGGCAACTAGCGGAGCAAAGTACGAGCAGTACTTC
clonotype354	1	0.000552486	TRA:CALSVGDYKLSF;TRB:CASSVGTSGTQETQYF;TRB:CASSSGTGLTNEQFF	TRA:TGTGCTCTGAGTGTAGGGGACTACAAGCTCAGCTTT;TRB:TGTGCCAGCAGCGTAGGGACTAGCGGAACCCAAGAGACCCAGTACTTC;TRB:TGTGCCAGCAGCTCTGGGACAGGGCTTACTAATGAGCAGTTCTTC
clonotype353	1	0.000552486	TRB:CASSLWLARYNEQFF	TRB:TGTGCCAGCAGTTTATGGCTAGCCCGGTACAATGAGCAGTTCTTC
clonotype352	1	0.000552486	TRA:CAVGARMDSSYKLIF;TRB:CASSESYEQYF	TRA:TGTGCTGTGGGTGCTCGGATGGATAGCAGCTATAAATTGATCTTC;TRB:TGTGCCAGCAGTGAATCTTACGAGCAGTACTTC
clonotype351	1	0.000552486	TRA:CAASLTGTASKLTF;TRB:CSALGGLAGFRRYNEQFF	TRA:TGTGCAGCAAGTTTGACCGGCACTGCCAGTAAACTCACCTTT;TRB:TGCAGTGCTCTTGGCGGACTAGCGGGATTTCGACGCTACAATGAGCAGTTCTTC
clonotype299	1	0.000552486	TRB:CASSEAPGTSSEQYF	TRB:TGTGCCAGCAGTGAAGCGCCCGGGACTAGTAGCGAGCAGTACTTC
clonotype296	1	0.000552486	TRB:CASSQAGVFGYGYTF	TRB:TGTGCCAGCAGCCAGGCAGGGGTATTTGGATATGGCTACACCTTC
clonotype297	1	0.000552486	TRA:CVAHSGTYKYIF;TRB:CAISTAGDTGELFF	TRA:TGTGTGGCCCACTCAGGAACCTACAAATACATCTTT;TRB:TGTGCCATAAGCACTGCGGGGGACACCGGGGAGCTGTTTTTT
clonotype294	1	0.000552486	TRA:CAVMDSNYQLIW;TRB:CSARAGGDTGELFF	TRA:TGTGCTGTGATGGATAGCAACTATCAGTTAATCTGG;TRB:TGCAGTGCTAGAGCGGGAGGAGACACCGGGGAGCTGTTTTTT
clonotype295	1	0.000552486	TRA:CAVADTGRRALTF;TRB:CSADVQGYGYTF	TRA:TGTGCTGTGGCCGACACGGGCAGGAGAGCACTTACTTTT;TRB:TGCAGTGCAGACGTCCAGGGCTATGGCTACACCTTC
clonotype292	1	0.000552486	TRA:CAVGGGFSDGQKLLF;TRB:CASRPGQGPYEQYF	TRA:TGTGCTGTGGGGGGGGGTTTTTCAGATGGCCAGAAGCTGCTCTTT;TRB:TGTGCCAGCAGACCGGGACAGGGTCCCTACGAGCAGTACTTC
clonotype293	1	0.000552486	TRB:CSARGTSGRGTDTQYF	TRB:TGCAGTGCTAGGGGGACTAGCGGGAGGGGCACAGATACGCAGTATTTT
clonotype359	1	0.000552486	TRA:CAVPPTGGFKTIF;TRB:CASSFNTEAFF	TRA:TGTGCTGTCCCCCCCACTGGAGGCTTCAAAACTATCTTT;TRB:TGTGCCAGCAGTTTTAACACTGAAGCTTTCTTT
clonotype358	1	0.000552486	TRA:CAVIGFGNVLHC;TRB:CASTPGGRGHEKLFF	TRA:TGTGCTGTTATAGGCTTTGGGAATGTGCTGCATTGC;TRB:TGTGCCAGTACCCCGGGGGGCCGGGGGCATGAAAAACTGTTTTTT
clonotype670	1	0.000552486	TRA:CAAGAGGYQKVTF;TRB:CASSRFGQGEGEQYF	TRA:TGTGCAGCAGGGGCTGGGGGTTACCAGAAAGTTACCTTT;TRB:TGTGCCAGCAGCCGGTTTGGACAGGGAGAGGGCGAGCAGTACTTC
clonotype983	1	0.000552486	TRB:CSARETGGVYEQYF	TRB:TGCAGTGCTAGGGAGACAGGGGGGGTCTACGAGCAGTACTTC
clonotype672	1	0.000552486	TRA:CAARGDFFGNEKLTF;TRB:CASSLKQGRQPQHF	TRA:TGTGCAGCAAGGGGCGACTTTTTTGGAAATGAGAAATTAACCTTT;TRB:TGTGCCAGCAGCTTAAAACAGGGGCGACAGCCCCAGCATTTT
clonotype673	1	0.000552486	TRB:CASSIRGVSYEQYF	TRB:TGTGCCAGTAGTATAAGGGGGGTATCCTACGAGCAGTACTTC
clonotype674	1	0.000552486	TRB:CASSPLLAGGSHEQFF;TRB:CATARGANYEQYF	TRB:TGCGCCAGCAGCCCACTCCTAGCGGGAGGAAGCCATGAGCAGTTCTTC;TRB:TGTGCCACCGCTCGGGGGGCTAACTACGAGCAGTACTTC
clonotype675	1	0.000552486	TRB:CASSTAVNTEAFF;TRB:CASGSAEAFF	TRB:TGTGCCAGCAGTACCGCGGTTAACACTGAAGCTTTCTTT;TRB:TGTGCCAGCGGGTCGGCTGAAGCTTTCTTT
clonotype676	1	0.000552486	TRB:CASSIVAGAYNEQFF	TRB:TGTGCCAGTAGTATCGTAGCGGGTGCCTACAATGAGCAGTTCTTC
clonotype578	1	0.000552486	TRA:CAKNSGGSNYKLTF;TRB:CATSDGVEQYF	TRA:TGTGCTAAAAATAGTGGAGGTAGCAACTATAAACTGACATTT;TRB:TGTGCCACCAGTGATGGGGTGGAGCAGTACTTC
clonotype678	1	0.000552486	TRA:CALSTYGQNFVF;TRB:CASSEGGAGANVLTF	TRA:TGTGCTCTGTCCACCTATGGTCAGAATTTTGTCTTT;TRB:TGCGCCAGCAGTGAAGGGGGCGCTGGGGCCAACGTCCTGACTTTC
clonotype576	1	0.000552486	TRA:CAVRTVSGGYNKLIF;TRB:CASSDIAGSRTYNEQFF	TRA:TGTGCTGTGAGAACCGTTTCTGGTGGCTACAATAAGCTGATTTTT;TRB:TGTGCCAGCAGTGATATAGCGGGGTCCCGCACATACAATGAGCAGTTCTTC
clonotype575	1	0.000552486	TRB:CASSSTVFRDEQYF	TRB:TGTGCCAGCAGTTCGACAGTATTCCGGGACGAGCAGTACTTC
clonotype574	1	0.000552486	TRB:CASSRVAGAYTGELFF	TRB:TGCGCCAGCAGCCGAGTAGCGGGAGCATACACCGGGGAGCTGTTTTTT
clonotype573	1	0.000552486	TRA:CARGANFNKFYF;TRB:CASSLEGSVSYEQYF	TRA:TGTGCTCGGGGGGCCAACTTCAACAAATTTTACTTT;TRB:TGTGCCAGCAGCTTAGAGGGCTCAGTCTCCTACGAGCAGTACTTC
clonotype572	1	0.000552486	TRA:CAVGSQGGKLIF;TRB:CATSDQPNQPQHF	TRA:TGTGCTGTGGGTTCACAGGGAGGAAAGCTTATCTTC;TRB:TGTGCCACCAGTGATCAACCTAATCAGCCCCAGCATTTT
clonotype571	1	0.000552486	TRA:CAESMRSSASKIIF;TRB:CASSKTGARDTQYF	TRA:TGTGCAGAGAGTATGAGGAGCAGTGCTTCCAAGATAATCTTT;TRB:TGTGCCAGCAGTAAGACGGGAGCGAGGGATACGCAGTATTTT
clonotype570	1	0.000552486	TRA:CAPRGSGAGSYQLTF;TRB:CASSSRRLPYEQYF	TRA:TGTGCCCCCCGGGGCTCTGGGGCTGGGAGTTACCAACTCACTTTC;TRB:TGTGCCAGCAGTTCGAGGAGGCTACCCTACGAGCAGTACTTC
clonotype328	1	0.000552486	TRB:CSATQGNEQFF	TRB:TGCAGTGCTACCCAAGGGAATGAGCAGTTCTTC
clonotype551	1	0.000552486	TRA:CAVVRQAGTALIF;TRB:CASRPAGLDVGELFF;TRB:CASSSRQGRSGANVLTF	TRA:TGTGCTGTGGTCAGGCAGGCAGGAACTGCTCTGATCTTT;TRB:TGTGCCAGCAGACCCGCTGGACTAGATGTCGGGGAGCTGTTTTTT;TRB:TGTGCCAGCAGTTCCCGACAGGGGCGCTCTGGGGCCAACGTCCTGACTTTC
clonotype242	1	0.000552486	TRB:CASSLGLAGGYEQFF	TRB:TGTGCCAGCAGCCTGGGACTAGCGGGAGGGTATGAGCAGTTCTTC
clonotype661	1	0.000552486	TRA:CAALTNRDDKIIF;TRB:CASGGTPSYEQYF	TRA:TGTGCAGCACTAACGAACAGAGATGACAAGATCATCTTT;TRB:TGTGCCAGCGGGGGGACACCCTCCTACGAGCAGTACTTC
clonotype550	1	0.000552486	TRA:CAVELVGSGGGADGLTF;TRB:CASRSTPGSPLHF;TRB:CASSHDRNTEAFF	TRA:TGTGCTGTGGAGTTGGTAGGGTCAGGAGGAGGTGCTGACGGACTCACCTTT;TRB:TGTGCCAGCAGATCTACACCCGGTTCACCCCTCCACTTT;TRB:TGTGCCAGCTCGCATGACAGGAACACTGAAGCTTTCTTT
clonotype689	1	0.000552486	TRB:CASSEVGSYNEQFF	TRB:TGTGCCAGCAGTGAAGTGGGTTCCTACAATGAGCAGTTCTTC
clonotype688	1	0.000552486	TRB:CASSDASGSQETQYF	TRB:TGTGCCAGCAGTGATGCTAGCGGCTCTCAAGAGACCCAGTACTTC
clonotype685	1	0.000552486	TRB:CASSLVRPDEQFF	TRB:TGTGCCAGCAGCTTAGTAAGACCGGATGAGCAGTTCTTC
clonotype684	1	0.000552486	TRA:CAVKRNQGGKLIF;TRB:CASSRGRGEGSPEAFF	TRA:TGTGCCGTGAAGCGTAACCAGGGAGGAAAGCTTATCTTC;TRB:TGTGCCAGCAGCCGAGGGCGGGGAGAAGGGAGCCCTGAAGCTTTCTTT
clonotype687	1	0.000552486	TRB:CASSFLGFSYNEQFF	TRB:TGTGCCAGCAGCTTTTTGGGGTTCTCCTACAATGAGCAGTTCTTC
clonotype686	1	0.000552486	TRB:CASSQESRSGFYEQYF	TRB:TGTGCCAGCAGCCAAGAAAGTCGGAGCGGCTTCTACGAGCAGTACTTC
clonotype681	1	0.000552486	TRA:CIVRVRDGSSNTGKLIF;TRB:CASSLAGTSGETQYF	TRA:TGCATCGTCAGAGTCCGCGATGGCTCTAGCAACACAGGCAAACTAATCTTT;TRB:TGCGCCAGCAGCTTGGCCGGGACTAGCGGGGAGACCCAGTACTTC
clonotype680	1	0.000552486	TRA:CAGVSNFGNEKLTF;TRB:CASREDSYNEQFF	TRA:TGTGCTGGGGTATCTAACTTTGGAAATGAGAAATTAACCTTT;TRB:TGTGCCAGCCGGGAAGACTCCTACAATGAGCAGTTCTTC
clonotype683	1	0.000552486	TRA:CAVDGSQGNLIF;TRA:CALRRGNTPLVF;TRB:CAWQTTGRTEAFF	TRA:TGTGCCGTGGACGGAAGCCAAGGAAATCTCATCTTT;TRA:TGTGCTCTGAGGAGAGGAAACACACCTCTTGTCTTT;TRB:TGTGCCTGGCAAACAACAGGGAGGACTGAAGCTTTCTTT
clonotype682	1	0.000552486	TRB:CASKRQGARTGELFF	TRB:TGTGCCAGCAAGAGACAGGGGGCGAGAACCGGGGAGCTGTTTTTT
clonotype173	1	0.000552486	TRB:CASSLRAGRSYEQYF	TRB:TGTGCCAGCAGTTTACGCGCGGGGAGATCCTACGAGCAGTACTTC
clonotype172	1	0.000552486	TRA:CVVRGPGGSSYKLIF;TRB:CASSVVGPYNQPQHF	TRA:TGTGTGGTGAGGGGGCCTGGGGGGAGCAGCTATAAATTGATCTTC;TRB:TGTGCCAGCAGCGTAGTTGGGCCGTACAATCAGCCCCAGCATTTT
clonotype171	1	0.000552486	TRB:CASSQWGDNEQFF	TRB:TGTGCCAGCAGCCAGTGGGGGGACAATGAGCAGTTCTTC
clonotype170	1	0.000552486	TRB:CALGQGHSNTEAFF	TRB:TGTGCCTTGGGACAGGGGCACTCGAACACTGAAGCTTTCTTT
clonotype177	1	0.000552486	TRA:CAVRDLSSGNTPLVF;TRB:CASSPAGDYGYTF;TRB:CASSYPPSGSSYNEQFF	TRA:TGTGCTGTGAGAGACTTGAGTTCAGGAAACACACCTCTTGTCTTT;TRB:TGTGCCAGCAGTCCAGCAGGGGACTATGGCTACACCTTC;TRB:TGTGCCAGCAGTTACCCGCCTAGCGGGAGCTCCTACAATGAGCAGTTCTTC
clonotype176	1	0.000552486	TRA:CAVRDSNYQLIW;TRB:CSAGAGEVEQFF	TRA:TGTGCTGTGAGAGATAGCAACTATCAGTTAATCTGG;TRB:TGCAGTGCTGGGGCCGGCGAGGTTGAGCAGTTCTTC
clonotype175	1	0.000552486	TRA:CAVMDSNYQLIW;TRB:CASSHKLDYNEQFF	TRA:TGTGCTGTGATGGATAGCAACTATCAGTTAATCTGG;TRB:TGTGCCAGCAGTCACAAACTAGACTACAATGAGCAGTTCTTC
clonotype174	1	0.000552486	TRA:CALSAMDSSYKLIF;TRB:CASSPYRYEQYF	TRA:TGTGCTCTGAGTGCGATGGATAGCAGCTATAAATTGATCTTC;TRB:TGTGCCAGCAGCCCATACCGCTACGAGCAGTACTTC
clonotype179	1	0.000552486	TRB:CASSEREGSYNEQFF	TRB:TGTGCCAGCAGTGAACGGGAGGGCTCCTACAATGAGCAGTTCTTC
clonotype178	1	0.000552486	TRB:CASSLGGLAVWSDTQYF	TRB:TGTGCCAGCAGCTTAGGGGGACTAGCGGTCTGGTCCGATACGCAGTATTTT
clonotype708	1	0.000552486	TRA:CVIMDSSYKLIF;TRB:CASSSGDTGELFF	TRA:TGTGTTATCATGGATAGCAGCTATAAATTGATCTTC;TRB:TGTGCCAGCAGCTCCGGGGACACCGGGGAGCTGTTTTTT
clonotype709	1	0.000552486	TRA:CIVRPLGGADGLTF;TRB:CASSLRLAGTDTQYF	TRA:TGCATCGTCAGACCTTTGGGAGGTGCTGACGGACTCACCTTT;TRB:TGTGCCAGCAGTTTACGACTAGCGGGCACAGATACGCAGTATTTT
clonotype704	1	0.000552486	TRA:CAESNTDKLIF;TRB:CASRNYDRDGGELFF	TRA:TGTGCAGAGAGTAACACCGACAAGCTCATCTTT;TRB:TGTGCCAGCAGGAATTATGACAGGGACGGCGGGGAGCTGTTTTTT
clonotype705	1	0.000552486	TRA:CAVRGSYIPTF;TRB:CASSLASASSNEQFF	TRA:TGCGCTGTGAGAGGAAGCTACATACCTACATTT;TRB:TGTGCCAGCAGTTTAGCTAGCGCGTCTTCCAATGAGCAGTTCTTC
clonotype706	1	0.000552486	TRA:CAGNQAGTALIF;TRB:CASSSLPGQGNTEAFF	TRA:TGCGCTGGGAACCAGGCAGGAACTGCTCTGATCTTT;TRB:TGTGCCAGCAGTTCGCTACCGGGACAGGGTAACACTGAAGCTTTCTTT
clonotype707	1	0.000552486	TRA:CAVMDSNYQLIW;TRB:CSARDPLGGENTGELFF	TRA:TGTGCTGTCATGGATAGCAACTATCAGTTAATCTGG;TRB:TGCAGTGCTAGAGATCCTCTGGGCGGAGAGAACACCGGGGAGCTGTTTTTT
clonotype700	1	0.000552486	TRA:CAVSAGTQGGSEKLVF;TRB:CSAISGNYEQYF;TRB:CASSYTWTGGTEAFF	TRA:TGTGCTGTGAGTGCGGGGACTCAGGGCGGATCTGAAAAGCTGGTCTTT;TRB:TGCAGTGCTATTAGCGGGAACTACGAGCAGTACTTC;TRB:TGTGCCAGCAGTTACACCTGGACAGGGGGCACTGAAGCTTTCTTT
clonotype701	1	0.000552486	TRA:CMNRDDKIIF	TRA:TGTATGAACAGAGATGACAAGATCATCTTT
clonotype702	1	0.000552486	TRA:CAENSGGGADGLTF;TRB:CASSIGRSEQFF;TRB:CASSVGPLERYEQYF	TRA:TGTGCAGAGAATTCAGGAGGAGGTGCTGACGGACTCACCTTT;TRB:TGTGCCAGCAGCATAGGGAGGAGTGAGCAGTTCTTC;TRB:TGTGCCAGCAGCGTAGGCCCCCTGGAGCGGTACGAGCAGTACTTC
clonotype703	1	0.000552486	TRA:CAGAKTSGTYKYIF;TRB:CASGRGARSSYNEQFF	TRA:TGTGCAGGAGCTAAAACCTCAGGAACCTACAAATACATCTTT;TRB:TGTGCCAGCGGCAGAGGAGCGAGAAGCTCCTACAATGAGCAGTTCTTC
clonotype641	1	0.000552486	TRA:CALENSGGYQKVTF;TRA:CAVPYSGGGADGLTF;TRB:CASSKDREHFYEQYF;TRB:CASSQDPGAESPLHF	TRA:TGTGCATTAGAGAATTCTGGGGGTTACCAGAAAGTTACCTTT;TRA:TGTGCTGTACCGTATTCAGGAGGAGGTGCTGACGGACTCACCTTT;TRB:TGTGCCAGCAGCAAGGACAGGGAACACTTCTACGAGCAGTACTTC;TRB:TGTGCCAGCAGCCAAGATCCCGGGGCCGAGTCACCCCTCCACTTT
clonotype640	1	0.000552486	TRB:CASSQEGRTEAFF	TRB:TGTGCCAGCAGCCAAGAGGGTCGCACTGAAGCTTTCTTT
clonotype643	1	0.000552486	TRA:CAVNVGKKSSGDKLTF;TRA:CAVGRAGSYQLTF;TRB:CASSLSRGETQYF	TRA:TGTGCCGTGAATGTGGGCAAGAAAAGCAGCGGAGACAAGCTGACTTTT;TRA:TGTGCTGTTGGAAGGGCTGGGAGTTACCAACTCACTTTC;TRB:TGTGCCAGCAGTTTGAGCAGGGGGGAGACCCAGTACTTC
clonotype642	1	0.000552486	TRB:CSPQGEAGELFF	TRB:TGCAGCCCGCAAGGGGAAGCCGGGGAGCTGTTTTTT
clonotype645	1	0.000552486	TRA:CAVNFGNEKLTF;TRB:CASSPNQSEKLFF	TRA:TGTGCTGTGAACTTTGGAAATGAGAAATTAACCTTT;TRB:TGTGCCAGCTCACCCAACCAGTCGGAAAAACTGTTTTTT
clonotype644	1	0.000552486	TRA:CAFMNGNNNDMRF;TRB:CASSRGGGSHYETQYF	TRA:TGTGCTTTCATGAACGGCAATAACAATGACATGCGCTTT;TRB:TGCGCCAGCAGTCGTGGGGGCGGGAGTCACTACGAGACCCAGTACTTC
clonotype779	1	0.000552486	TRA:CAGPSSGTASKLTF	TRA:TGTGCAGGGCCTTCTTCCGGCACTGCCAGTAAACTCACCTTT
clonotype778	1	0.000552486	TRB:CSAPGSLAKNIQYF	TRB:TGCAGTGCCCCAGGTTCCCTAGCCAAAAACATTCAGTACTTC
clonotype611	1	0.000552486	TRA:CATGNSGNTPLVF;TRB:CASSLMGQARGELFF	TRA:TGTGCTACGGGAAATTCAGGAAACACACCTCTTGTCTTT;TRB:TGCGCCAGCAGCTTGATGGGACAGGCGAGGGGGGAGCTGTTTTTT
clonotype647	1	0.000552486	TRA:CAVQANRVDFGNEKLTF;TRB:CASSYIGTGNYGYTF	TRA:TGTGCTGTGCAGGCAAATAGGGTCGACTTTGGAAATGAGAAATTAACCTTT;TRB:TGTGCCAGCAGTTACATCGGGACAGGGAACTATGGCTACACCTTC
clonotype771	1	0.000552486	TRB:CASQLGMGETQYF	TRB:TGTGCCAGCCAACTAGGGATGGGAGAGACCCAGTACTTC
clonotype770	1	0.000552486	TRA:CALHSGYALNF;TRB:CSARDRGTYEQYF	TRA:TGTGCTCTACATTCCGGGTATGCACTCAACTTC;TRB:TGCAGTGCTAGAGACAGGGGTACCTACGAGCAGTACTTC
clonotype773	1	0.000552486	TRB:CASSLFFRQGTYNEQFF	TRB:TGTGCCAGCAGTTTATTCTTCAGACAGGGAACCTACAATGAGCAGTTCTTC
clonotype772	1	0.000552486	TRB:CASSLVENEQFF;TRB:CAWDTGGAKDEQFF	TRB:TGTGCCAGCAGTTTAGTGGAAAATGAGCAGTTCTTC;TRB:TGTGCCTGGGATACAGGGGGCGCGAAGGATGAGCAGTTCTTC
clonotype775	1	0.000552486	TRA:CAFMNDFTGNQFYF;TRB:CASSGGFDFLNEQFF	TRA:TGTGCTTTCATGAACGATTTCACCGGTAACCAGTTCTATTTT;TRB:TGCGCCAGCAGCGGGGGCTTTGACTTTCTCAATGAGCAGTTCTTC
clonotype774	1	0.000552486	TRB:CASTESGVNTEAFF	TRB:TGTGCCAGCACCGAAAGTGGGGTGAACACTGAAGCTTTCTTT
clonotype777	1	0.000552486	TRA:CATDAFFGSGNTGKLIF;TRB:CASTPNPQGAKATDTQYF	TRA:TGTGCTACGGACGCGTTTTTTGGCTCTGGCAACACAGGCAAACTAATCTTT;TRB:TGCGCCAGCACCCCCAACCCCCAGGGGGCGAAAGCCACAGATACGCAGTATTTT
clonotype776	1	0.000552486	TRB:CASSPRMPGATNEKLFF	TRB:TGTGCCAGCTCACCCCGAATGCCGGGGGCAACTAATGAAAAACTGTTTTTT
clonotype821	1	0.000552486	TRB:CSPQGEAGELFF;TRB:CATSQATGGPGELFF	TRB:TGCAGCCCGCAAGGGGAAGCCGGGGAGCTGTTTTTT;TRB:TGTGCCACCAGTCAGGCGACAGGGGGTCCCGGGGAGCTGTTTTTT
clonotype820	1	0.000552486	TRB:CATSASGVNYGYTF	TRB:TGTGCCACCAGTGCCTCAGGAGTTAACTATGGCTACACCTTC
clonotype823	1	0.000552486	TRA:CVVSTTDSWGKFQF;TRB:CASSEEVLGGGPSYEQYF	TRA:TGTGTGGTGAGCACAACTGACAGCTGGGGGAAATTCCAGTTT;TRB:TGTGCCAGCAGCGAAGAAGTATTGGGGGGAGGGCCATCCTACGAGCAGTACTTC
clonotype822	1	0.000552486	TRA:CAVEMNRDDKIIF;TRB:CASGGRGDSYEQYF	TRA:TGTGCCGTGGAGATGAACAGAGATGACAAGATCATCTTT;TRB:TGTGCCAGCGGCGGCAGGGGGGACTCATACGAGCAGTACTTC
clonotype825	1	0.000552486	TRB:CAWSGADSSYEQYF	TRB:TGTGCCTGGAGTGGGGCAGATAGCTCCTACGAGCAGTACTTC
clonotype824	1	0.000552486	TRA:CAFKTSYDKVIF;TRB:CASQEAGGPRNEQFF	TRA:TGTGCCTTTAAGACCTCCTACGACAAGGTGATATTT;TRB:TGTGCCAGCCAAGAAGCGGGAGGGCCGCGGAATGAGCAGTTCTTC
clonotype827	1	0.000552486	TRB:CASTLEVGGRGGGELFF	TRB:TGTGCCAGCACTCTCGAGGTCGGCGGGAGGGGGGGCGGGGAGCTGTTTTTT
clonotype826	1	0.000552486	TRA:CAESKDYGQNFVF;TRB:CASSLEVTGGYEQYF	TRA:TGTGCAGAGAGTAAGGACTATGGTCAGAATTTTGTCTTT;TRB:TGTGCCAGCAGCTTAGAGGTGACAGGGGGTTACGAGCAGTACTTC
clonotype829	1	0.000552486	TRA:CAVRHTGNQFYF;TRB:CASSLGTSGSYEQYF	TRA:TGTGCTGTGAGGCATACCGGTAACCAGTTCTATTTT;TRB:TGTGCCAGCAGCTTAGGGACTAGCGGGAGCTACGAGCAGTACTTC
clonotype828	1	0.000552486	TRA:CAEMDSSYKLIF;TRB:CASSPRTGDTDTQYF	TRA:TGTGCAGAGATGGATAGCAGCTATAAATTGATCTTC;TRB:TGTGCCAGCAGCCCCCGGACGGGCGACACAGATACGCAGTATTTT
clonotype458	1	0.000552486	TRA:CALEAAGNKLTF;TRB:CASSLQGGTEAFF	TRA:TGTGCTTTGGAAGCTGCAGGCAACAAGCTAACTTTT;TRB:TGTGCCAGCAGCCTACAGGGGGGCACTGAAGCTTTCTTT
clonotype519	1	0.000552486	TRA:CAESQAGTALIF;TRB:CASSVDGDPRTNEQFF	TRA:TGTGCAGAGAGCCAGGCAGGAACTGCTCTGATCTTT;TRB:TGTGCCAGCAGCGTAGACGGGGACCCAAGGACGAATGAGCAGTTCTTC
clonotype518	1	0.000552486	TRA:CAVRPIGIKAAGNKLTF;TRB:CASSPSPAGVPASSYEQYF	TRA:TGTGCTGTGAGGCCTATAGGGATCAAAGCTGCAGGCAACAAGCTAACTTTT;TRB:TGCGCCAGCAGCCCCAGTCCGGCGGGAGTCCCTGCGAGCTCCTACGAGCAGTACTTC
clonotype690	1	0.000552486	TRB:CASSIASGSRYEQYF	TRB:TGTGCCAGTAGTATAGCGAGCGGGAGCCGCTACGAGCAGTACTTC
clonotype165	1	0.000552486	TRA:CLVGPNNAGNMLTF;TRA:CACRDDKIIF;TRB:CASSGGASGENEQFF	TRA:TGCCTCGTGGGGCCAAATAATGCAGGCAACATGCTCACCTTT;TRA:TGTGCCTGCAGAGATGACAAGATCATCTTT;TRB:TGTGCCAGCAGTGGGGGGGCTAGCGGGGAGAATGAGCAGTTCTTC
clonotype919	1	0.000552486	TRA:CALSEGRNARLMF;TRB:CASSMAARGPHEQYF	TRA:TGTGCTCTGAGTGAGGGGAGGAATGCCAGACTCATGTTT;TRB:TGTGCCAGCAGCATGGCGGCCAGGGGCCCCCACGAGCAGTACTTC
clonotype918	1	0.000552486	TRA:CAVPPTGNKLTF;TRB:CASSLAQAGDEQYF	TRA:TGTGCCGTCCCTCCAACGGGCAACAAGCTAACTTTT;TRB:TGCGCCAGCAGCTTGGCTCAGGCCGGGGACGAGCAGTACTTC
clonotype915	1	0.000552486	TRA:CAVSYSGGSNYKLTF;TRB:CASSYGSSSYEQYF	TRA:TGTGCTGTGAGTTATAGTGGAGGTAGCAACTATAAACTGACATTT;TRB:TGTGCCAGCAGTTACGGGTCCTCCTCCTACGAGCAGTACTTC
clonotype914	1	0.000552486	TRA:CAVDVRSNYQLIW;TRB:CASSFSTVGYGYTF	TRA:TGTGCCGTGGACGTAAGGAGCAACTATCAGTTAATCTGG;TRB:TGTGCCAGCAGTTTCTCGACGGTGGGCTATGGCTACACCTTC
clonotype917	1	0.000552486	TRA:CAVMDSNYQLIW;TRB:CASSQEREGSYEQYF	TRA:TGTGCTGTGATGGATAGCAACTATCAGTTAATCTGG;TRB:TGTGCCAGCAGCCAAGAGCGGGAGGGCTCCTACGAGCAGTACTTC
clonotype916	1	0.000552486	TRA:CAVDLLGSNSGYALNF;TRB:CASSQGDQPQHF	TRA:TGTGCTGTGGACCTCCTGGGGTCAAATTCCGGGTATGCACTCAACTTC;TRB:TGTGCCAGCAGCCAGGGGGATCAGCCCCAGCATTTT
clonotype911	1	0.000552486	TRA:CALCWGQNFVF;TRB:CASSQDHLAGGFYEQYF	TRA:TGTGCCCTCTGCTGGGGTCAGAATTTTGTCTTT;TRB:TGCGCCAGCAGCCAAGACCACTTGGCAGGGGGGTTCTACGAGCAGTACTTC
clonotype910	1	0.000552486	TRA:CAMREGETDKLIF;TRB:CASGSAEAFF	TRA:TGTGCAATGAGAGAGGGCGAGACCGACAAGCTCATCTTT;TRB:TGTGCCAGCGGGTCGGCTGAAGCTTTCTTT
clonotype913	1	0.000552486	TRA:CLVGVVAGTASKLTF;TRA:CADRPDGGTSYGKLTF;TRB:CASSPTSSNQPQHF;TRB:CASSPYRMNTEAFF	TRA:TGCCTCGTGGGTGTGGTGGCCGGCACTGCCAGTAAACTCACCTTT;TRA:TGTGCAGACCGCCCGGATGGTGGTACTAGCTATGGAAAGCTGACATTT;TRB:TGTGCCAGCAGCCCGACAAGCAGCAATCAGCCCCAGCATTTT;TRB:TGTGCCAGCTCACCATATCGGATGAACACTGAAGCTTTCTTT
clonotype912	1	0.000552486	TRB:CASSIDPSQPQHF	TRB:TGTGCCAGTAGTATCGACCCTTCTCAGCCCCAGCATTTT
clonotype854	1	0.000552486	TRA:CALSEEANAGNMLTF;TRB:CASSIGGKMGEQYF	TRA:TGTGCTCTGAGTGAGGAGGCGAATGCAGGCAACATGCTCACCTTT;TRB:TGTGCCAGTAGTATAGGAGGGAAAATGGGCGAGCAGTACTTC
clonotype511	1	0.000552486	TRA:CAVVSGAGSYQLTF;TRB:CASSVVGGKDEQFF	TRA:TGTGCCGTGGTTTCTGGGGCTGGGAGTTACCAACTCACTTTC;TRB:TGTGCCAGCAGCGTGGTAGGGGGGAAGGATGAGCAGTTCTTC
clonotype850	1	0.000552486	TRA:CAVKDSNYQLIW	TRA:TGTGCTGTGAAGGATAGCAACTATCAGTTAATCTGG
clonotype851	1	0.000552486	TRB:CASSTGTSGVKVGQYF	TRB:TGTGCCAGTTCCACAGGGACTAGCGGGGTTAAAGTGGGCCAGTACTTC
clonotype852	1	0.000552486	TRA:CAVTYQAGTALIF;TRB:CASSFNTEAFF;TRB:CASRLQGNTEAFF	TRA:TGTGCCGTGACTTACCAGGCAGGAACTGCTCTGATCTTT;TRB:TGTGCCAGCAGTTTTAACACTGAAGCTTTCTTT;TRB:TGTGCCAGCCGGTTACAGGGGAACACTGAAGCTTTCTTT
clonotype853	1	0.000552486	TRB:CASSYDSSYEQYF	TRB:TGTGCCAGCAGTTACGACAGCTCCTACGAGCAGTACTTC
clonotype319	1	0.000552486	TRA:CAVSNNYGQNFVF;TRB:CASSHESRTAYNEQFF	TRA:TGTGCTGTGAGCAATAACTATGGTCAGAATTTTGTCTTT;TRB:TGTGCCAGCAGCCATGAGAGCCGAACTGCCTACAATGAGCAGTTCTTC
clonotype318	1	0.000552486	TRA:CAVRDGPPYGNNRLAF;TRB:CASSGGQFYEQYF	TRA:TGTGCTGTGAGAGACGGCCCCCCCTATGGGAACAACAGACTCGCTTTT;TRB:TGTGCCAGCAGCGGGGGACAATTCTACGAGCAGTACTTC
clonotype313	1	0.000552486	TRA:CAGTTGNQFYF;TRB:CASSIRKPNTEAFF;TRB:CASSLRPGRSYEQYF	TRA:TGTGCAGGCACCACCGGTAACCAGTTCTATTTT;TRB:TGCGCCAGCAGCATCCGAAAACCGAACACTGAAGCTTTCTTT;TRB:TGTGCCAGCAGTTTACGCCCGGGCCGCTCCTACGAGCAGTACTTC
clonotype312	1	0.000552486	TRA:CAASASNFGNEKLTF;TRB:CASSLRHLNTEAFF	TRA:TGTGCAGCAAGCGCGTCCAACTTTGGAAATGAGAAATTAACCTTT;TRB:TGTGCCAGCAGTTTAAGGCATCTGAACACTGAAGCTTTCTTT
clonotype311	1	0.000552486	TRA:CAMSARSGGYQKVTF;TRB:CASSLPKKGLAEITDTQYF;TRB:CASSFNTEAFF	TRA:TGTGCAATGAGCGCACGGTCTGGGGGTTACCAGAAAGTTACCTTT;TRB:TGTGCCAGCAGCTTGCCGAAAAAGGGACTAGCGGAAATCACAGATACGCAGTATTTT;TRB:TGTGCCAGCAGTTTTAACACTGAAGCTTTCTTT
clonotype310	1	0.000552486	TRA:CAAFLYGQNFVF;TRB:CASSTALGPGELFF	TRA:TGTGCAGCATTCCTCTATGGTCAGAATTTTGTCTTT;TRB:TGTGCCAGTAGTACCGCGCTAGGCCCCGGGGAGCTGTTTTTT
clonotype317	1	0.000552486	TRB:CASSLVENEQFF	TRB:TGTGCCAGCAGTTTAGTGGAAAATGAGCAGTTCTTC
clonotype316	1	0.000552486	TRB:CASSAWVPSTGELFF	TRB:TGTGCCAGCAGTGCCTGGGTGCCGAGCACCGGGGAGCTGTTTTTT
clonotype315	1	0.000552486	TRA:CATDPGTYKYIF;TRB:CASSDSGTAPRRETQYF	TRA:TGTGCTACGGACCCAGGAACCTACAAATACATCTTT;TRB:TGTGCCAGCAGTGATTCCGGGACAGCCCCACGGCGGGAGACCCAGTACTTC
clonotype314	1	0.000552486	TRA:CAATRSGTYKYIF;TRB:CAWSVGRGWGNEQFF	TRA:TGTGCAGCAACCCGCTCAGGAACCTACAAATACATCTTT;TRB:TGTGCCTGGAGTGTGGGCAGGGGATGGGGCAATGAGCAGTTCTTC
clonotype252	1	0.000552486	TRA:CVVSATGNYGGSQGNLIF;TRB:CATPPSSRYNEQFF	TRA:TGTGTGGTGAGCGCGACAGGAAATTATGGAGGAAGCCAAGGAAATCTCATCTTT;TRB:TGTGCCACTCCGCCTAGCTCTAGATACAATGAGCAGTTCTTC
clonotype982	1	0.000552486	TRA:CAVGNTGGFKTIF;TRB:CASSPGTSSSYNEQFF	TRA:TGTGCTGTCGGAAATACTGGAGGCTTCAAAACTATCTTT;TRB:TGTGCCAGCAGCCCGGGGACTTCGAGCTCCTACAATGAGCAGTTCTTC
clonotype250	1	0.000552486	TRB:CASSYGDRYSGANVLTF	TRB:TGTGCCAGTAGTTATGGAGACAGATACTCTGGGGCCAACGTCCTGACTTTC
clonotype251	1	0.000552486	TRA:CAGNNNARLMF;TRB:CASGPGNGYTF	TRA:TGTGCAGGGAATAACAATGCCAGACTCATGTTT;TRB:TGTGCCAGCGGGCCAGGAAATGGCTACACCTTC
clonotype256	1	0.000552486	TRB:CASSPGTGSEGYTF	TRB:TGTGCCAGCAGTCCCGGGACAGGGAGCGAAGGCTACACCTTC
clonotype257	1	0.000552486	TRB:CASSQALGHQPQHF	TRB:TGTGCCAGCAGCCAAGCATTAGGGCATCAGCCCCAGCATTTT
clonotype254	1	0.000552486	TRB:CASSDSLAVGNEQFF	TRB:TGTGCCAGCAGTGACTCTCTGGCGGTTGGCAATGAGCAGTTCTTC
clonotype255	1	0.000552486	TRB:CASLPRASNGEQFF	TRB:TGTGCCAGCCTTCCCCGGGCCTCTAACGGTGAGCAGTTCTTC
clonotype258	1	0.000552486	TRA:CAMRSDDKIIF;TRB:CASSYHGTKPGELFF	TRA:TGTGCAATGAGAAGCGATGACAAGATCATCTTT;TRB:TGTGCCAGCAGCTACCACGGGACTAAGCCCGGGGAGCTGTTTTTT
clonotype259	1	0.000552486	TRA:CAVIDSNYQLIW;TRB:CSARTPHRMKQGPQETQYF	TRA:TGTGCTGTGATAGATAGCAACTATCAGTTAATCTGG;TRB:TGCAGTGCTAGAACACCACACCGGATGAAACAGGGGCCCCAAGAGACCCAGTACTTC
clonotype980	1	0.000552486	TRA:CAAGGLISNFGNEKLTF;TRA:CALSEAESNFGNEKLTF;TRB:CASSAGRHNSPLHF	TRA:TGTGCAGCAGGCGGGCTTATATCTAACTTTGGAAATGAGAAATTAACCTTT;TRA:TGTGCTCTGAGTGAGGCGGAGTCTAACTTTGGAAATGAGAAATTAACCTTT;TRB:TGTGCCAGCAGCGCGGGACGGCATAATTCACCCCTCCACTTT
clonotype533	1	0.000552486	TRA:CAVRDIDGSARQLTF	TRA:TGTGCTGTGAGAGACATCGACGGTTCTGCAAGGCAACTGACCTTT
clonotype532	1	0.000552486	TRA:CAVRAASSNTGKLIF;TRB:CAWIPAGNTIYF	TRA:TGTGCTGTGAGGGCTGCCTCTAGCAACACAGGCAAACTAATCTTT;TRB:TGTGCCTGGATCCCCGCAGGAAACACCATATATTTT
clonotype531	1	0.000552486	TRA:CAVRDNLNGNSGYALNF;TRB:CASSQEGTSGPETQYF	TRA:TGTGCTGTGAGAGACAACCTGAACGGAAATTCCGGGTATGCACTCAACTTC;TRB:TGTGCCAGCAGCCAAGAAGGGACTAGCGGCCCAGAGACCCAGTACTTC
clonotype981	1	0.000552486	TRA:CAVNILARTGNQFYF;TRB:CSAPTYGEQYF	TRA:TGTGCCGTGAACATCCTGGCTCGTACCGGTAACCAGTTCTATTTT;TRB:TGCAGTGCCCCTACCTATGGCGAGCAGTACTTC
clonotype537	1	0.000552486	TRB:CASSQARGPYNEQFF	TRB:TGTGCCAGCAGCCAAGCCAGGGGACCCTACAATGAGCAGTTCTTC
clonotype536	1	0.000552486	TRA:CARNNAGNMLTF;TRA:CVVNMFNNARLMF;TRB:CASSAPGLAGVYEQFF	TRA:TGCGCTCGTAATAATGCAGGCAACATGCTCACCTTT;TRA:TGTGTGGTGAACATGTTCAACAATGCCAGACTCATGTTT;TRB:TGTGCCAGCAGCGCACCGGGACTAGCGGGAGTCTATGAGCAGTTCTTC
clonotype535	1	0.000552486	TRB:CASSFLGYGEQYF	TRB:TGTGCCAGCAGCTTCCTGGGGTACGGGGAGCAGTACTTC
clonotype534	1	0.000552486	TRB:CASSLTRMGEQYF	TRB:TGTGCCAGCAGCCTTACTAGGATGGGGGAGCAGTACTTC
clonotype539	1	0.000552486	TRA:CVVSLNDYKLSF;TRB:CASSAGTGFTEAFF	TRA:TGTGTGGTGAGCTTAAACGACTACAAGCTCAGCTTT;TRB:TGTGCCAGCAGCGCCGGGACAGGGTTCACTGAAGCTTTCTTT
clonotype538	1	0.000552486	TRA:CAVQAKGGKLIF;TRB:CASSLGSNQPQHF	TRA:TGTGCTGTGCAGGCAAAGGGAGGAAAGCTTATCTTC;TRB:TGTGCCAGCAGCTTAGGTAGCAATCAGCCCCAGCATTTT
clonotype290	1	0.000552486	TRA:CAVRDGDYKLSF;TRB:CSAIGPGQINEKLFF;TRB:CASSDSIERGEAFF	TRA:TGTGCTGTGAGAGATGGCGACTACAAGCTCAGCTTT;TRB:TGCAGTGCCATAGGGCCGGGACAGATAAATGAAAAACTGTTTTTT;TRB:TGTGCCAGCAGTGACTCGATTGAACGGGGTGAAGCTTTCTTT
clonotype984	1	0.000552486	TRA:CAASETGGYQKVTF;TRB:CASSFTSGSNQPQHF	TRA:TGTGCAGCAAGCGAGACTGGGGGTTACCAGAAAGTTACCTTT;TRB:TGTGCCAGCAGTTTCACGAGTGGTAGCAATCAGCCCCAGCATTTT
clonotype459	1	0.000552486	TRB:CAWMAGYNEQFF	TRB:TGTGCCTGGATGGCCGGGTACAATGAGCAGTTCTTC
clonotype289	1	0.000552486	TRB:CASSYGQGVSGELFF	TRB:TGCGCCAGCAGCTACGGACAGGGGGTATCCGGGGAGCTGTTTTTT
clonotype291	1	0.000552486	TRB:CASSDGSNSPLHF	TRB:TGTGCCAGCAGTGACGGCAGTAATTCACCCCTCCACTTT
clonotype407	1	0.000552486	TRA:CAAMDSNYQLIW;TRB:CSARERSPTEQFF	TRA:TGTGCTGCCATGGATAGCAACTATCAGTTAATCTGG;TRB:TGCAGTGCTAGAGAAAGGAGTCCTACTGAGCAGTTCTTC
clonotype406	1	0.000552486	TRB:CASSLTPPSFRGNEQFF	TRB:TGTGCCAGCAGTTTAACCCCACCCTCCTTTCGTGGAAATGAGCAGTTCTTC
clonotype405	1	0.000552486	TRA:CAVSDSRGSQGNLIF;TRB:CASSLDRTFSTQYF	TRA:TGTGCTGTGAGTGACTCTAGAGGAAGCCAAGGAAATCTCATCTTT;TRB:TGTGCCAGCAGCTTAGACAGGACTTTCTCTACGCAGTATTTT
clonotype404	1	0.000552486	TRA:CAVPPTGNQFYF;TRB:CASSLSSGGNSPLHF	TRA:TGTGCTGTCCCCCCTACCGGTAACCAGTTCTATTTT;TRB:TGTGCCAGCAGCCTCTCCTCGGGGGGAAATTCACCCCTCCACTTT
clonotype403	1	0.000552486	TRA:CAVGAVDDYKLSF;TRB:CASSAKGQGTGELFF	TRA:TGTGCTGTGGGTGCAGTTGACGACTACAAGCTCAGCTTT;TRB:TGTGCCAGCAGCGCCAAGGGACAGGGGACCGGGGAGCTGTTTTTT
clonotype402	1	0.000552486	TRA:CAASFDGQKLLF;TRB:CASSPRSYEQYF	TRA:TGTGCAGCAAGCTTCGATGGCCAGAAGCTGCTCTTT;TRB:TGTGCCAGTAGTCCGCGCTCCTACGAGCAGTACTTC
clonotype401	1	0.000552486	TRA:CAFMKLYNAGNMLTF;TRB:CASSKIGQGEKLFF	TRA:TGTGCTTTCATGAAGCTATATAATGCAGGCAACATGCTCACCTTT;TRB:TGCGCCAGCAGCAAAATCGGACAGGGGGAAAAACTGTTTTTT
clonotype400	1	0.000552486	TRB:CASSPGVVGTDTQYF	TRB:TGTGCCAGCTCTCCGGGAGTGGTCGGCACAGATACGCAGTATTTT
clonotype880	1	0.000552486	TRA:CAAYGQNFVF;TRB:CSASGLRGAYPAYEQFF	TRA:TGTGCCGCCTATGGTCAGAATTTTGTCTTT;TRB:TGCAGTGCTAGTGGGCTTAGGGGCGCGTATCCCGCCTATGAGCAGTTCTTC
clonotype859	1	0.000552486	TRB:CASSLGRELEQYF	TRB:TGTGCCAGCAGCCTGGGGCGGGAGCTCGAGCAGTACTTC
clonotype409	1	0.000552486	TRA:CAASIGFGNVLHC;TRB:CASSPTQLGAGNTIYF	TRA:TGTGCAGCAAGTATAGGCTTTGGGAATGTGCTGCATTGC;TRB:TGTGCCAGCAGCCCTACACAGCTAGGAGCTGGAAACACCATATATTTT
clonotype408	1	0.000552486	TRB:CASSLDGSNTGELFF	TRB:TGTGCCAGCAGCTTAGATGGCTCGAACACCGGGGAGCTGTTTTTT
clonotype740	1	0.000552486	TRA:CVVGNQAGTALIF;TRB:CASRSGTGANSPLHF	TRA:TGTGTGGTGGGCAACCAGGCAGGAACTGCTCTGATCTTT;TRB:TGTGCCAGCAGATCCGGGACAGGGGCCAATTCACCCCTCCACTTT
clonotype741	1	0.000552486	TRB:CASSSSGSTDTQYF	TRB:TGCGCCAGCAGCTCCAGCGGGAGCACAGATACGCAGTATTTT
clonotype742	1	0.000552486	TRA:CAGVGQGGSEKLVF;TRA:CAVNFGNEKLTF;TRB:CASSPNQSEKLFF	TRA:TGTGCAGGAGTAGGTCAGGGCGGATCTGAAAAGCTGGTCTTT;TRA:TGTGCTGTGAACTTTGGAAATGAGAAATTAACCTTT;TRB:TGTGCCAGCTCACCCAACCAGTCGGAAAAACTGTTTTTT
clonotype743	1	0.000552486	TRA:CLVGDGTGGSYIPTF	TRA:TGCCTCGTGGGTGACGGAACAGGAGGAAGCTACATACCTACATTT
clonotype744	1	0.000552486	TRA:CGTERRSSASKIIF;TRB:CASSPLVGQGSGEQYF	TRA:TGTGGCACAGAGCGGCGGAGCAGTGCTTCCAAGATAATCTTT;TRB:TGTGCCAGCAGTCCGCTAGTAGGACAGGGGTCCGGCGAGCAGTACTTC
clonotype745	1	0.000552486	TRA:CALSEEHDSGGGADGLTF;TRB:CSADTGNYEQYF	TRA:TGTGCTCTGAGTGAGGAGCACGATTCAGGAGGAGGTGCTGACGGACTCACCTTT;TRB:TGCAGCGCCGATACAGGGAACTACGAGCAGTACTTC
clonotype629	1	0.000552486	TRA:CAASPGGYNKLIF;TRB:CASSNRGISTDTQYF	TRA:TGTGCAGCATCCCCCGGTGGCTACAATAAGCTGATTTTT;TRB:TGTGCCAGCAGTAACCGGGGAATAAGCACAGATACGCAGTATTTT
clonotype628	1	0.000552486	TRA:CAVRLGTGNQFYF;TRB:CASSVNREAFF	TRA:TGTGCTGTGAGATTAGGCACCGGTAACCAGTTCTATTTT;TRB:TGTGCCAGCAGTGTTAATCGTGAAGCTTTCTTT
clonotype627	1	0.000552486	TRA:CVVRQEGGFGNVLHC;TRB:CASSLEEHYEQYF	TRA:TGTGTGGTGCGACAAGAGGGAGGCTTTGGGAATGTGCTGCATTGC;TRB:TGTGCCAGCAGCTTAGAGGAGCACTACGAGCAGTACTTC
clonotype749	1	0.000552486	TRA:CAVKADSWGKFQF;TRB:CASSQGEREGRREQFF	TRA:TGTGCTGTGAAGGCTGACAGCTGGGGGAAATTCCAGTTT;TRB:TGCGCCAGCAGCCAAGGAGAGCGGGAGGGCCGGCGGGAGCAGTTCTTC
clonotype625	1	0.000552486	TRB:CASSVWGQAVVEQFF	TRB:TGTGCCAGCAGCGTATGGGGACAGGCTGTGGTTGAGCAGTTCTTC
clonotype624	1	0.000552486	TRA:CAENKGGSGNTPLVF;TRB:CASSLLLGYNEQFF	TRA:TGTGCAGAGAATAAAGGAGGCTCAGGAAACACACCTCTTGTCTTT;TRB:TGCGCCAGCAGTCTTCTACTAGGTTACAATGAGCAGTTCTTC
clonotype623	1	0.000552486	TRA:CAYAYGGATNKLIF	TRA:TGTGCTTACGCTTATGGTGGTGCTACAAACAAGCTCATCTTT
clonotype622	1	0.000552486	TRA:CAVTYYGNNRLAF;TRB:CAWSAQGGPDTQYF	TRA:TGTGCTGTGACTTACTATGGGAACAACAGACTCGCTTTT;TRB:TGTGCCTGGAGTGCACAGGGAGGCCCAGATACGCAGTATTTT
clonotype621	1	0.000552486	TRA:CAVGARTGGTSYGKLTF	TRA:TGTGCTGTGGGTGCGCGGACCGGTGGTACTAGCTATGGAAAGCTGACATTT
clonotype620	1	0.000552486	TRA:CAESMWSGGSYIPTF;TRB:CASSLEGTSGSNEQFF;TRB:CASSEALPGRGNTEAFF	TRA:TGTGCAGAGAGTATGTGGTCAGGAGGAAGCTACATACCTACATTT;TRB:TGTGCCAGCAGCTTAGAGGGGACTAGCGGGAGCAATGAGCAGTTCTTC;TRB:TGTGCCAGCAGTGAAGCGCTTCCCGGACGGGGGAACACTGAAGCTTTCTTT
clonotype696	1	0.000552486	TRA:CAAFSSGSARQLTF;TRB:CASSSSGSYNEQFF	TRA:TGTGCAGCCTTTTCTTCTGGTTCTGCAAGGCAACTGACCTTT;TRB:TGTGCCAGCAGTTCTAGCGGTTCCTACAATGAGCAGTTCTTC
clonotype196	1	0.000552486	TRA:CAVENNAGNMLTF;TRB:CSAREGGTEAFF	TRA:TGTGCTGTGGAAAATAATGCAGGCAACATGCTCACCTTT;TRB:TGCAGTGCTAGAGAAGGGGGAACTGAAGCTTTCTTT
clonotype530	1	0.000552486	TRA:CAVRDSNYQLIW;TRB:CASSEDLAGGYEQYF	TRA:TGTGCTGTGAGAGATAGCAACTATCAGTTAATCTGG;TRB:TGTGCCAGCAGTGAAGACCTAGCGGGGGGCTACGAGCAGTACTTC
clonotype599	1	0.000552486	TRA:CAMSPLQ;TRB:CSATTSGTDTQYF	TRA:TGTGCAATGAGCCCTCTACAG;TRB:TGCAGTGCTACCACTAGCGGCACAGATACGCAGTATTTT
clonotype540	1	0.000552486	TRA:CAPSGSSASKIIF;TRB:CASSGTSGSYEQYF	TRA:TGTGCTCCTTCGGGAAGCAGTGCTTCCAAGATAATCTTT;TRB:TGTGCCAGCTCAGGGACTAGCGGGAGCTACGAGCAGTACTTC
clonotype695	1	0.000552486	TRA:CAVVILYGNNRLAF;TRB:CASSSDGGEAFF	TRA:TGTGCTGTGGTAATCCTCTATGGGAACAACAGACTCGCTTTT;TRB:TGTGCCAGCAGCTCGGATGGGGGGGAAGCTTTCTTT
clonotype951	1	0.000552486	TRB:CASGLVSYNEQFF	TRB:TGTGCTAGTGGTTTGGTCTCCTACAATGAGCAGTTCTTC
clonotype950	1	0.000552486	TRB:CATSRGFGAANEKLFF	TRB:TGTGCCACCAGCAGAGGCTTCGGAGCGGCTAATGAAAAACTGTTTTTT
clonotype953	1	0.000552486	TRA:CAYSRIQGGKLIF;TRB:CSARKDSNQPQHF	TRA:TGTGCTTATAGTCGGATCCAGGGAGGAAAGCTTATCTTC;TRB:TGCAGTGCTAGGAAGGATAGCAATCAGCCCCAGCATTTT
clonotype952	1	0.000552486	TRA:CAVRDDSGGGADGLTF;TRB:CASLGSSNYGYTF	TRA:TGTGCTGTGAGAGACGATTCAGGAGGAGGTGCTGACGGACTCACCTTT;TRB:TGTGCCAGTCTCGGGTCTTCAAACTATGGCTACACCTTC
clonotype955	1	0.000552486	TRA:CAETGGADTALIF;TRA:CAVRVFNDYKLSF	TRA:TGTGCAGAGACAGGGGGGGCGGATACTGCTCTGATCTTT;TRA:TGTGCTGTGAGAGTTTTTAACGACTACAAGCTCAGCTTT
clonotype954	1	0.000552486	TRA:CAFMDSNYQLIW;TRB:CSARDSGRETGELFF	TRA:TGTGCTTTCATGGATAGCAACTATCAGTTAATCTGG;TRB:TGCAGTGCTAGAGATAGCGGGAGAGAGACCGGGGAGCTGTTTTTT
clonotype957	1	0.000552486	TRB:CATSDRDNEQFF	TRB:TGTGCCACCAGCGACAGGGACAATGAGCAGTTCTTC
clonotype956	1	0.000552486	TRA:CALRGNTGGFKTIF;TRA:CALSVGDYKLSF;TRB:CASSVGTSGTQETQYF	TRA:TGTGCTCTGAGGGGGAATACTGGAGGCTTCAAAACTATCTTT;TRA:TGTGCTCTGAGTGTAGGGGACTACAAGCTCAGCTTT;TRB:TGTGCCAGCAGCGTAGGGACTAGCGGAACCCAAGAGACCCAGTACTTC
clonotype959	1	0.000552486	TRA:CAETPVAAGNKLTF;TRB:CASSFGTAVTGELFF	TRA:TGTGCAGAGACCCCCGTAGCTGCAGGCAACAAGCTAACTTTT;TRB:TGTGCCAGCAGCTTTGGGACAGCAGTCACCGGGGAGCTGTTTTTT
clonotype811	1	0.000552486	TRA:CAVGSSYKLIF;TRB:CASSTDRQNQPQHF	TRA:TGTGCCGTAGGTAGCAGCTATAAATTGATCTTC;TRB:TGTGCCAGTAGTACGGACAGGCAGAATCAGCCCCAGCATTTT
clonotype812	1	0.000552486	TRA:CAVRGEYGNKLVF	TRA:TGTGCTGTGCGAGGGGAATATGGAAACAAGCTGGTCTTT
clonotype813	1	0.000552486	TRA:CAASLFGSNYQLIW;TRB:CATSTGTGGTDTQYF	TRA:TGTGCAGCAAGCCTTTTTGGGAGCAACTATCAGTTAATCTGG;TRB:TGTGCCACCAGTACCGGGACAGGGGGCACAGATACGCAGTATTTT
clonotype814	1	0.000552486	TRB:CASSSRGMGIVL	TRB:TGTGCCAGCAGTTCCCGCGGCATGGGGATTGTACTT
clonotype815	1	0.000552486	TRA:CAEKSAPGGQGGKLIF;TRB:CSVMVNTGELFF	TRA:TGTGCAGAGAAGTCGGCCCCGGGGGGCCAGGGAGGAAAGCTTATCTTC;TRB:TGCAGCGTTATGGTGAACACCGGGGAGCTGTTTTTT
clonotype816	1	0.000552486	TRA:CAVLTQGGSEKLVF;TRB:CASSLFGNREGYEQYF	TRA:TGTGCTGTCTTAACTCAGGGCGGATCTGAAAAGCTGGTCTTT;TRB:TGTGCCAGCAGCTTATTCGGGAACAGGGAGGGCTACGAGCAGTACTTC
clonotype817	1	0.000552486	TRA:CASNTGTASKLTF;TRB:CASSESASGFTDTQYF	TRA:TGTGCTTCTAATACCGGCACTGCCAGTAAACTCACCTTT;TRB:TGCGCCAGCAGTGAGTCGGCTAGCGGATTCACAGATACGCAGTATTTT
clonotype216	1	0.000552486	TRA:CAVDSSGGTSYGKLTF;TRB:CATSDLQGNQPQHF;TRB:CASRPGQARLFNYGYTF	TRA:TGTGCCGTGGACAGTTCCGGTGGTACTAGCTATGGAAAGCTGACATTT;TRB:TGTGCCACCAGTGATTTGCAGGGGAATCAGCCCCAGCATTTT;TRB:TGTGCCAGCAGGCCCGGACAGGCCCGCCTCTTCAACTATGGCTACACCTTC
clonotype217	1	0.000552486	TRB:CSARAPRGREQYF	TRB:TGCAGTGCTAGAGCTCCCCGGGGTCGCGAGCAGTACTTC
clonotype214	1	0.000552486	TRA:CAKEGVFNNNDMRF;TRA:CAVQEGRSNFGNEKLTF;TRB:CASREGVNTEAFF	TRA:TGTGCAAAAGAGGGGGTTTTCAATAACAATGACATGCGCTTT;TRA:TGTGCTGTGCAGGAGGGGAGGTCTAACTTTGGAAATGAGAAATTAACCTTT;TRB:TGTGCCAGCAGAGAAGGAGTGAACACTGAAGCTTTCTTT
clonotype215	1	0.000552486	TRA:CVVNNDYKLSF	TRA:TGTGTGGTGAACAACGACTACAAGCTCAGCTTT
clonotype212	1	0.000552486	TRA:CALSYSGNKLVF;TRB:CASSYVHPNTGELFF	TRA:TGTGCTCTGAGTTATAGTGGAAACAAGCTGGTCTTT;TRB:TGTGCCAGCAGTTACGTCCACCCGAACACCGGGGAGCTGTTTTTT
clonotype213	1	0.000552486	TRA:CAAGGLISNFGNEKLTF	TRA:TGTGCAGCAGGCGGGCTTATATCTAACTTTGGAAATGAGAAATTAACCTTT
clonotype210	1	0.000552486	TRA:CVVSDRMGNARLMF;TRB:CASSVQVTGHTGELFF	TRA:TGTGTTGTGAGTGATCGGATGGGCAATGCCAGACTCATGTTT;TRB:TGTGCCAGTAGTGTGCAGGTGACAGGACACACCGGGGAGCTGTTTTTT
clonotype211	1	0.000552486	TRA:CAFMKYNNNDMRF;TRB:CASSSAGTGDSPLHF	TRA:TGTGCTTTCATGAAGTACAATAACAATGACATGCGCTTT;TRB:TGTGCCAGCAGTTCCGCCGGGACAGGGGACTCACCCCTCCACTTT
clonotype646	1	0.000552486	TRA:CAASPSGGGNKLTF;TRB:CASSLEGVGTGTWGQETQYF	TRA:TGTGCAGCAAGCCCGTCAGGAGGAGGAAACAAACTCACCTTT;TRB:TGTGCCAGCAGCTTGGAGGGCGTCGGGACAGGGACGTGGGGTCAAGAGACCCAGTACTTC
clonotype747	1	0.000552486	TRA:CALGDSSASKIIF;TRB:CASSLRQGANPYEQYF	TRA:TGTGCTCTAGGGGACAGCAGTGCTTCCAAGATAATCTTT;TRB:TGTGCCAGCAGCCTGCGACAGGGGGCGAACCCCTACGAGCAGTACTTC
clonotype884	1	0.000552486	TRA:CVVSDRGSTLGRLYF;TRB:CASSEAGDLAGPTDTQYF	TRA:TGTGTGGTGAGCGACAGAGGCTCAACCCTGGGGAGGCTATACTTT;TRB:TGTGCCAGCAGTGAAGCGGGGGACCTAGCGGGGCCCACAGATACGCAGTATTTT
clonotype856	1	0.000552486	TRA:CAMREFAGGTSYGKLTF;TRB:CASSSSDSGESPLHF	TRA:TGTGCAATGAGAGAGTTTGCTGGTGGTACTAGCTATGGAAAGCTGACATTT;TRB:TGTGCCAGCAGCTCCTCGGACTCAGGAGAATCACCCCTCCACTTT
clonotype218	1	0.000552486	TRA:CATAPLWSNYQLIW;TRB:CASSATEDISGNTIYF	TRA:TGTGCTACGGCCCCCTTGTGGAGCAACTATCAGTTAATCTGG;TRB:TGTGCCAGCTCAGCCACGGAGGATATCTCTGGAAACACCATATATTTT
clonotype219	1	0.000552486	TRB:CASSAGGHHTDTQYF	TRB:TGTGCCAGCAGCGCCGGGGGTCATCATACGGATACGCAGTATTTT
clonotype857	1	0.000552486	TRA:CAASMDSGYALNF;TRB:CSSRSGTRNTEAFF	TRA:TGTGCAGCAAGTATGGATTCCGGGTATGCACTCAACTTC;TRB:TGCAGCTCCCGCTCCGGGACGAGGAACACTGAAGCTTTCTTT
clonotype442	1	0.000552486	TRA:CAGARDSSYKLIF;TRA:CVVNNDMRF;TRB:CSAWRTSGVVDTQYF	TRA:TGTGCAGGAGCGAGGGATAGCAGCTATAAATTGATCTTC;TRA:TGTGTGGTTAACAATGACATGCGCTTT;TRB:TGCAGTGCTTGGCGGACTAGCGGGGTAGTAGATACGCAGTATTTT
clonotype889	1	0.000552486	TRB:CASSLGREAAFF	TRB:TGCGCCAGCAGCTTGGGGAGGGAGGCAGCTTTCTTT
clonotype440	1	0.000552486	TRA:CAMRTRNDYKLSF;TRB:CASSFRWSGKYNEQFF	TRA:TGTGCAATGAGAACACGGAACGACTACAAGCTCAGCTTT;TRB:TGTGCCAGCAGTTTTCGATGGTCGGGGAAGTACAATGAGCAGTTCTTC
clonotype947	1	0.000552486	TRB:CASGPNTEAFF	TRB:TGTGCCAGCGGCCCTAACACTGAAGCTTTCTTT
clonotype751	1	0.000552486	TRA:CIVRVAGTGRRALTF;TRA:CAGRHNAGNMLTF;TRB:CASSPAGNIQYF;TRB:CASSLRLAGTDTQYF	TRA:TGCATCGTCAGAGTCGCGGGCACGGGCAGGAGAGCACTTACTTTT;TRA:TGTGCTGGCCGCCATAATGCAGGCAACATGCTCACCTTT;TRB:TGTGCCAGCAGTCCCGCGGGAAACATTCAGTACTTC;TRB:TGTGCCAGCAGTTTACGACTAGCGGGCACAGATACGCAGTATTTT
clonotype924	1	0.000552486	TRB:CASSSYDEVDGYTF	TRB:TGTGCCAGCAGTTCGTACGATGAAGTAGATGGCTACACCTTC
clonotype925	1	0.000552486	TRA:CAVQAFNAGNNRKLIW;TRB:CASSRDNQETQYF	TRA:TGTGCTGTGCAGGCCTTTAATGCTGGCAACAACCGTAAGCTGATTTGG;TRB:TGTGCCAGCAGCCGGGACAACCAAGAGACCCAGTACTTC
clonotype926	1	0.000552486	TRA:CAVDDSNYQLIW	TRA:TGTGCTGTGGATGATAGCAACTATCAGTTAATCTGG
clonotype750	1	0.000552486	TRA:CAVRDHDYKLSF;TRB:CASSELAGDQETQYF	TRA:TGTGCTGTGAGAGATCATGACTACAAGCTCAGCTTT;TRB:TGTGCCAGCAGTGAATTGGCGGGAGACCAAGAGACCCAGTACTTC
clonotype920	1	0.000552486	TRA:CVVNRGYSSASKIIF	TRA:TGTGTTGTGAATCGCGGGTACAGCAGTGCTTCCAAGATAATCTTT
clonotype921	1	0.000552486	TRA:CATDAIGGAQKLVF;TRB:CASSLGAATSGAKYEQYF	TRA:TGTGCTACGGACGCTATCGGGGGAGCCCAGAAGCTGGTATTT;TRB:TGTGCCAGCAGCTTAGGAGCGGCAACTAGCGGAGCAAAGTACGAGCAGTACTTC
clonotype922	1	0.000552486	TRA:CIVRVGGIYGQNFVF;TRB:CASSSQGAGNQPQHF	TRA:TGCATCGTCAGAGTCGGGGGGATCTATGGTCAGAATTTTGTCTTT;TRB:TGTGCCAGCAGTTCACAGGGGGCCGGCAATCAGCCCCAGCATTTT
clonotype923	1	0.000552486	TRB:CAWSKTGGPRPQHF	TRB:TGTGCCTGGAGTAAAACAGGGGGGCCCCGGCCCCAGCATTTT
clonotype942	1	0.000552486	TRB:CASSDRRGAEAFF	TRB:TGTGCCAGCAGCGATCGACGGGGGGCTGAAGCTTTCTTT
clonotype928	1	0.000552486	TRB:CASTIPGTPRDSPLHF	TRB:TGTGCCAGCACAATACCCGGGACCCCAAGGGATTCACCCCTCCACTTT
clonotype929	1	0.000552486	TRA:CAVTYQAGTALIF;TRA:CAVLDSNYQLIW;TRB:CASSEREGSYNEQFF;TRB:CASSFNTEAFF	TRA:TGTGCCGTGACTTACCAGGCAGGAACTGCTCTGATCTTT;TRA:TGTGCTGTCTTGGATAGCAACTATCAGTTAATCTGG;TRB:TGTGCCAGCAGTGAACGGGAGGGCTCCTACAATGAGCAGTTCTTC;TRB:TGTGCCAGCAGTTTTAACACTGAAGCTTTCTTT
clonotype943	1	0.000552486	TRA:CVVLTNAGKSTF;TRB:CASSLAGGMNTEAFF	TRA:TGTGTGGTTCTCACCAATGCAGGCAAATCAACCTTT;TRB:TGTGCCAGCAGCTTAGCTGGGGGGATGAACACTGAAGCTTTCTTT
clonotype883	1	0.000552486	TRA:CAVIGSNYQLIW;TRB:CASSGGDRHTGELFF	TRA:TGTGCTGTGATAGGAAGCAACTATCAGTTAATCTGG;TRB:TGTGCCAGCAGTGGCGGGGACAGGCACACCGGGGAGCTGTTTTTT
clonotype882	1	0.000552486	TRB:CASAKREMYEQFF	TRB:TGTGCCAGCGCGAAGCGGGAGATGTATGAGCAGTTCTTC
clonotype881	1	0.000552486	TRA:CAARPTGNQFYF;TRB:CASSLGFATVHF	TRA:TGTGCAGCCCGCCCGACCGGTAACCAGTTCTATTTT;TRB:TGTGCCAGCAGCTTGGGTTTCGCGACAGTCCACTTC
clonotype448	1	0.000552486	TRA:CAASIKDQAGTALIF;TRB:CASSDPTPPVNEQFF	TRA:TGTGCAGCAAGTATAAAGGACCAGGCAGGAACTGCTCTGATCTTT;TRB:TGTGCCAGCAGTGACCCGACGCCGCCCGTAAATGAGCAGTTCTTC
clonotype887	1	0.000552486	TRB:CSAPGRSSYNEQFF	TRB:TGCAGTGCCCCAGGGAGGAGCTCCTACAATGAGCAGTTCTTC
clonotype886	1	0.000552486	TRA:CVVTSSGGYNKLIF;TRB:CAWRGWGTQYF	TRA:TGTGTGGTGACCTCATCTGGTGGCTACAATAAGCTGATTTTT;TRB:TGTGCCTGGAGGGGGTGGGGTACGCAGTATTTT
clonotype885	1	0.000552486	TRA:CRTGNNRKLIW;TRB:CASTQGGAGNTIYF	TRA:TGTAGGACTGGCAACAACCGTAAGCTGATTTGG;TRB:TGTGCCAGCACCCAAGGGGGGGCTGGAAACACCATATATTTT
clonotype363	1	0.000552486	TRB:CASSAGLAGYSGSYEQYF	TRB:TGTGCCAGTTCAGCCGGACTAGCGGGATACTCTGGCTCCTACGAGCAGTACTTC
clonotype443	1	0.000552486	TRA:CAESQKLTF;TRB:CSARPGGGQPQHF	TRA:TGTGCAGAGAGTCAGAAATTAACCTTT;TRB:TGCAGTGCTCGACCTGGGGGTGGCCAGCCCCAGCATTTT
clonotype858	1	0.000552486	TRA:CALSEVHNSGYALNF;TRB:CASSADRGRDNEQFF	TRA:TGTGCTCTGAGTGAGGTGCACAATTCCGGGTATGCACTCAACTTC;TRB:TGTGCCAGCTCCGCGGACAGGGGCAGAGACAATGAGCAGTTCTTC
clonotype441	1	0.000552486	TRA:CAVSPSVAGGTSYGKLTF;TRB:CASSQDMSGGEQYF	TRA:TGTGCTGTGAGTCCCTCCGTTGCTGGTGGTACTAGCTATGGAAAGCTGACATTT;TRB:TGTGCCAGCAGCCAAGATATGTCGGGGGGCGAGCAGTACTTC
clonotype888	1	0.000552486	TRA:CAVALFNTNAGKSTF;TRB:CASNEAGKGYTF	TRA:TGTGCCGTGGCCCTTTTTAACACCAATGCAGGCAAATCAACCTTT;TRB:TGTGCCAGCAATGAGGCAGGGAAAGGCTACACCTTC
clonotype447	1	0.000552486	TRA:CAVWMDSSYKLIF;TRB:CASSFGFFGNTIYF	TRA:TGTGCTGTTTGGATGGATAGCAGCTATAAATTGATCTTC;TRB:TGTGCCAGCAGTTTCGGGTTCTTTGGAAACACCATATATTTT
clonotype446	1	0.000552486	TRA:CAGTHSGGGADGLTF;TRB:CAISESTGTSGAGNEQFF	TRA:TGTGCTGGGACCCATTCAGGAGGAGGTGCTGACGGACTCACCTTT;TRB:TGTGCCATCAGTGAGTCGACCGGGACTAGCGGGGCTGGGAATGAGCAGTTCTTC
clonotype445	1	0.000552486	TRA:CAGVEAGSYQLTF;TRB:CASSVSGTGVNEQFF	TRA:TGTGCAGGTGTAGAGGCTGGGAGTTACCAACTCACTTTC;TRB:TGTGCCAGCAGCGTATCCGGGACAGGGGTAAATGAGCAGTTCTTC
clonotype444	1	0.000552486	TRA:CAPFSGDKLIF;TRB:CASSPFGRDEQYF	TRA:TGTGCTCCCTTTTCGGGCGACAAGCTCATCTTT;TRB:TGCGCCAGCAGCCCCTTTGGTAGGGACGAGCAGTACTTC
clonotype362	1	0.000552486	TRA:CAMSTGGSYIPTF	TRA:TGTGCAATGAGTACAGGAGGAAGCTACATACCTACATTT
clonotype288	1	0.000552486	TRA:CAPMDSSYKLIF;TRB:CASSLSETDTQYF	TRA:TGTGCCCCGATGGATAGCAGCTATAAATTGATCTTC;TRB:TGTGCCAGCAGTCTATCGGAGACAGATACGCAGTATTTT
clonotype360	1	0.000552486	TRA:CAVGAEGSYIPTF;TRB:CASRQAGGRGEKLFF	TRA:TGTGCTGTGGGTGCCGAAGGAAGCTACATACCTACATTT;TRB:TGTGCCAGCAGGCAAGCGGGGGGCAGAGGTGAAAAACTGTTTTTT
clonotype361	1	0.000552486	TRA:CALTANAGGTSYGKLTF	TRA:TGTGCTCTAACAGCTAATGCTGGTGGTACTAGCTATGGAAAGCTGACATTT
clonotype366	1	0.000552486	TRB:CASSEADRGLSDGYTF	TRB:TGTGCCAGCAGTGAAGCGGACAGGGGGCTATCCGACGGCTACACCTTC
clonotype367	1	0.000552486	TRA:CAVSVWEGTSYGKLTF;TRB:CASSLQVGETQYF	TRA:TGTGCTGTGAGTGTCTGGGAGGGTACTAGCTATGGAAAGCTGACATTT;TRB:TGTGCCAGCAGCTTGCAGGTAGGGGAGACCCAGTACTTC
clonotype364	1	0.000552486	TRA:CAVKGSARQLTF;TRA:CALLFYNQGGKLIF	TRA:TGTGCCGTGAAGGGTTCTGCAAGGCAACTGACCTTT;TRA:TGTGCTCTCCTCTTTTATAACCAGGGAGGAAAGCTTATCTTC
clonotype365	1	0.000552486	TRB:CAWSGPGGTNEKLFF	TRB:TGTGCCTGGAGTGGCCCGGGGGGCACTAATGAAAAACTGTTTTTT
clonotype281	1	0.000552486	TRB:CASRLQGNTGELFF	TRB:TGTGCCAGTCGCCTCCAGGGGAACACCGGGGAGCTGTTTTTT
clonotype280	1	0.000552486	TRB:CASPTETQYF	TRB:TGCGCCAGCCCCACGGAGACCCAGTACTTC
clonotype283	1	0.000552486	TRA:CAVLDSNYQLIW;TRB:CSAKPGPETEAFF	TRA:TGTGCTGTCCTTGATAGCAACTATCAGTTAATCTGG;TRB:TGCAGTGCTAAACCGGGACCGGAAACTGAAGCTTTCTTT
clonotype369	1	0.000552486	TRA:CAGQGTMYSGGGADGLTF;TRB:CASSLDSSNEKLFF	TRA:TGTGCTGGGCAGGGGACCATGTATTCAGGAGGAGGTGCTGACGGACTCACCTTT;TRB:TGTGCCAGCAGCCTGGACAGCTCTAATGAAAAACTGTTTTTT
clonotype285	1	0.000552486	TRB:CASSPMGQIHTEAFF	TRB:TGTGCCAGCAGTCCCATGGGACAGATTCACACTGAAGCTTTCTTT
clonotype284	1	0.000552486	TRB:CASSPKASGIYASTDTQYF	TRB:TGTGCCAGCAGTCCTAAGGCTAGCGGGATCTACGCTAGCACAGATACGCAGTATTTT
clonotype287	1	0.000552486	TRB:CASSYTWTGGTEAFF	TRB:TGTGCCAGCAGTTACACCTGGACAGGGGGCACTGAAGCTTTCTTT
clonotype286	1	0.000552486	TRB:CASSADRGRKLFF	TRB:TGTGCCAGCAGCGCGGACAGGGGGCGAAAACTGTTTTTT
clonotype663	1	0.000552486	TRA:CAGKTGSQGNLIF;TRB:CASSFRGSGELFF	TRA:TGTGCAGGAAAGACAGGAAGCCAAGGAAATCTCATCTTT;TRB:TGTGCCAGCAGTTTCCGGGGGAGCGGGGAGCTGTTTTTT
clonotype662	1	0.000552486	TRA:CAVTMTGGFKTIF;TRB:CASSDSGGRFDEQFF;TRB:CASGLPARGVSNSPLHF	TRA:TGTGCTGTGACCATGACTGGAGGCTTCAAAACTATCTTT;TRB:TGTGCCAGCAGTGACTCCGGCGGGAGGTTCGATGAGCAGTTCTTC;TRB:TGTGCCAGCGGATTGCCGGCGCGGGGGGTCTCAAATTCACCCCTCCACTTT
clonotype548	1	0.000552486	TRB:CASSSGLSFYEQYF	TRB:TGTGCCAGCAGCTCCGGACTATCTTTCTACGAGCAGTACTTC
clonotype549	1	0.000552486	TRA:CAFMSVFGANSKLTF;TRB:CASSLSRTGNPYNEQFF	TRA:TGTGCTTTCATGAGTGTATTTGGAGCCAATAGTAAGCTGACATTT;TRB:TGTGCCAGCAGTTTATCCCGGACAGGTAACCCCTACAATGAGCAGTTCTTC
clonotype667	1	0.000552486	TRA:CALSGNTGFQKLVF;TRB:CASSAVGRGPYNSPLHF	TRA:TGTGCTCTGAGCGGGAACACAGGCTTTCAGAAACTTGTATTT;TRB:TGTGCCAGCAGCGCCGTGGGTCGGGGCCCCTATAATTCACCCCTCCACTTT
clonotype666	1	0.000552486	TRA:CAVKGTTDSWGKFQF	TRA:TGTGCTGTGAAGGGGACAACTGACAGCTGGGGGAAATTCCAGTTT
clonotype665	1	0.000552486	TRA:CVVNAYSSASKIIF;TRB:CASSFYNSYEQYF;TRB:CASRDTSNQPQHF	TRA:TGTGTGGTGAATGCGTACAGCAGTGCTTCCAAGATAATCTTT;TRB:TGTGCCAGCAGCTTTTATAACTCCTACGAGCAGTACTTC;TRB:TGTGCCAGTAGAGACACGAGCAATCAGCCCCAGCATTTT
clonotype664	1	0.000552486	TRA:CAVVDSNYQLIW;TRB:CSARIEEYEQYF	TRA:TGTGCTGTGGTGGATAGCAACTATCAGTTAATCTGG;TRB:TGCAGTGCTAGGATCGAAGAGTACGAGCAGTACTTC
clonotype542	1	0.000552486	TRA:CVVFPRGGSARQLTF;TRB:CASSLWTVISGANVLTF	TRA:TGTGTTGTGTTCCCCCGAGGGGGTTCTGCAAGGCAACTGACCTTT;TRB:TGTGCCAGCAGCCTATGGACGGTGATCTCTGGGGCCAACGTCCTGACTTTC
clonotype543	1	0.000552486	TRA:CAAFKYSGGGADGLTF;TRB:CASSDRRTGGMTDTQYF	TRA:TGTGCTGCCTTTAAATATTCAGGAGGAGGTGCTGACGGACTCACCTTT;TRB:TGTGCCAGCAGCGACCGCCGGACAGGGGGTATGACAGATACGCAGTATTTT
clonotype669	1	0.000552486	TRB:CASSLRSGRAYEQYF;TRB:CASSFNTEAFF	TRB:TGTGCCAGCAGTTTGCGAAGCGGGAGGGCCTACGAGCAGTACTTC;TRB:TGTGCCAGCAGTTTTAACACTGAAGCTTTCTTT
clonotype541	1	0.000552486	TRB:CASSQGLDREGAYGYTF	TRB:TGTGCCAGCAGCCAAGGTCTGGACAGGGAAGGGGCCTATGGCTACACCTTC
clonotype546	1	0.000552486	TRA:CAVSETRTGGFKTIF;TRB:CASSLDVRGHQPQHF	TRA:TGTGCTGTGAGTGAAACTAGGACTGGAGGCTTCAAAACTATCTTT;TRB:TGTGCCAGCAGCTTGGACGTTAGGGGCCATCAGCCCCAGCATTTT
clonotype547	1	0.000552486	TRB:CSVGTGGYEQYF	TRB:TGCAGCGTTGGGACAGGGGGATACGAGCAGTACTTC
clonotype544	1	0.000552486	TRA:CAYRENYGGSQGNLIF;TRB:CASSPQSEVTDTQYF	TRA:TGTGCTTATAGGGAGAATTATGGAGGAAGCCAAGGAAATCTCATCTTT;TRB:TGTGCCAGCAGCCCCCAATCTGAGGTCACAGATACGCAGTATTTT
clonotype545	1	0.000552486	TRB:CASSATGAGNTEAFF	TRB:TGTGCCAGCAGCGCCACAGGGGCCGGGAACACTGAAGCTTTCTTT
clonotype948	1	0.000552486	TRA:CAAASNDYKLSF	TRA:TGTGCTGCGGCTTCTAACGACTACAAGCTCAGCTTT
clonotype949	1	0.000552486	TRB:CASSYQGATEAFF	TRB:TGTGCCAGCAGTTACCAGGGGGCCACTGAAGCTTTCTTT
clonotype368	1	0.000552486	TRA:CADNNDMRF;TRB:CSARDWGGSRTEAFF	TRA:TGTGCAGATAACAATGACATGCGCTTT;TRB:TGCAGTGCTAGAGATTGGGGCGGGAGTCGGACTGAAGCTTTCTTT
clonotype282	1	0.000552486	TRA:CAVGQGGSEKLVF;TRB:CAWSVPAGQFF	TRA:TGTGCTGTTGGTCAGGGCGGATCTGAAAAGCTGGTCTTT;TRB:TGTGCCTGGAGTGTACCAGCGGGGCAGTTCTTC
clonotype836	1	0.000552486	TRB:CASSPPINSPLHF	TRB:TGTGCCAGCTCACCACCTATTAATTCACCCCTCCACTTT
clonotype719	1	0.000552486	TRA:CAVRDSNYQLIW;TRB:CASSQELAEGGSTDTQYF	TRA:TGTGCTGTGAGAGATAGCAACTATCAGTTAATCTGG;TRB:TGTGCCAGCAGCCAAGAGTTAGCGGAGGGGGGGAGCACAGATACGCAGTATTTT
clonotype837	1	0.000552486	TRA:CAVQAAREDFGNEKLTF;TRB:CASSSGPVGYGYTF	TRA:TGTGCTGTGCAGGCCGCCCGGGAGGACTTTGGAAATGAGAAATTAACCTTT;TRB:TGTGCCAGCAGTTCTGGGCCGGTTGGCTATGGCTACACCTTC
clonotype717	1	0.000552486	TRB:CSARGTSGIYEQYF	TRB:TGCAGTGCTAGAGGGACTAGCGGAATCTACGAGCAGTACTTC
clonotype716	1	0.000552486	TRB:CASSLGTEGAKNIQYF	TRB:TGTGCCAGCAGCTTAGGGACAGAGGGGGCCAAAAACATTCAGTACTTC
clonotype715	1	0.000552486	TRB:CASSPWTAAYEQYF	TRB:TGTGCCAGCAGCCCTTGGACAGCGGCCTACGAGCAGTACTTC
clonotype714	1	0.000552486	TRA:CVVGVYNFNKFYF;TRB:CASSLVAHKETQYF	TRA:TGTGTGGTGGGGGTATACAACTTCAACAAATTTTACTTT;TRB:TGTGCCAGCAGCTTAGTAGCACACAAAGAGACCCAGTACTTC
clonotype713	1	0.000552486	TRB:CASSQGSWTRLFEQYF	TRB:TGCGCCAGCAGCCAGGGTTCTTGGACCCGGCTTTTCGAGCAGTACTTC
clonotype712	1	0.000552486	TRA:CAEIYDKIIF;TRB:CASSMVGNTGELFF	TRA:TGTGCAGAGATTTATGACAAGATCATCTTT;TRB:TGTGCCAGTAGTATGGTAGGGAACACCGGGGAGCTGTTTTTT
clonotype711	1	0.000552486	TRA:CAAGGLISNFGNEKLTF;TRA:CALSEAESNFGNEKLTF	TRA:TGTGCAGCAGGCGGGCTTATATCTAACTTTGGAAATGAGAAATTAACCTTT;TRA:TGTGCTCTGAGTGAGGCGGAGTCTAACTTTGGAAATGAGAAATTAACCTTT
clonotype710	1	0.000552486	TRA:CATGESGGFKTIF;TRB:CASSAGTGKSYNEQFF	TRA:TGTGCCACGGGGGAGAGTGGAGGCTTCAAAACTATCTTT;TRB:TGTGCCAGCAGCGCAGGGACAGGCAAGTCATACAATGAGCAGTTCTTC
clonotype660	1	0.000552486	TRB:CASHRGIQDTQYF	TRB:TGTGCCAGCCACAGGGGAATTCAAGATACGCAGTATTTT
clonotype253	1	0.000552486	TRA:CAVRDNYGQNFVF;TRB:CASSLGLTDTQYF	TRA:TGTGCTGTGAGAGATAACTATGGTCAGAATTTTGTCTTT;TRB:TGTGCCAGCAGTCTCGGGCTTACAGATACGCAGTATTTT
clonotype784	1	0.000552486	TRA:CAAKTGGGGADGLTF;TRB:CASSPGTGKETQYF	TRA:TGTGCAGCAAAAACGGGGGGAGGAGGTGCTGACGGACTCACCTTT;TRB:TGTGCCAGCTCTCCCGGGACAGGGAAAGAGACCCAGTACTTC
clonotype785	1	0.000552486	TRB:CASSLGLTDTQYF	TRB:TGTGCCAGCAGTCTCGGGCTTACAGATACGCAGTATTTT
clonotype786	1	0.000552486	TRA:CAVTPNTGGFKTIF;TRB:CASSPGTGVEKLFF	TRA:TGTGCCGTGACCCCAAATACTGGAGGCTTCAAAACTATCTTT;TRB:TGCGCCAGCAGCCCCGGGACAGGGGTAGAAAAACTGTTTTTT
clonotype787	1	0.000552486	TRA:CAAMDSNYQLIW;TRB:CASSQDLKYGTPQETQYF	TRA:TGTGCTGCGATGGATAGCAACTATCAGTTAATCTGG;TRB:TGTGCCAGCAGCCAAGATTTGAAGTACGGGACTCCTCAAGAGACCCAGTACTTC
clonotype780	1	0.000552486	TRA:CVVIPSGNTPLVF;TRB:CASSDYIGVAFF	TRA:TGTGTTGTGATCCCTTCAGGAAACACACCTCTTGTCTTT;TRB:TGTGCCAGCAGTGACTATATCGGGGTGGCTTTCTTT
clonotype781	1	0.000552486	TRA:CAFANAGGTSYGKLTF;TRB:CASSTRGQGNSPLHF	TRA:TGTGCATTTGCTAATGCTGGTGGTACTAGCTATGGAAAGCTGACATTT;TRB:TGTGCCAGCAGTACCCGGGGACAGGGGAATTCACCCCTCCACTTT
clonotype782	1	0.000552486	TRA:CAMNNNARLMF;TRA:CALVIGFGNVLHC;TRB:CSARDPLSYEQYF;TRB:CASSRLDGDTQYF	TRA:TGTGCAATGAATAACAATGCCAGACTCATGTTT;TRA:TGTGCTCTAGTGATAGGCTTTGGGAATGTGCTGCATTGC;TRB:TGCAGTGCTAGGGACCCTCTCTCCTACGAGCAGTACTTC;TRB:TGTGCCAGCAGCCGATTGGACGGGGATACGCAGTATTTT
clonotype783	1	0.000552486	TRB:CATSDSRGPGELFF	TRB:TGTGCCACCAGTGATTCAAGGGGGCCCGGGGAGCTGTTTTTT
clonotype793	1	0.000552486	TRA:CAVMDSSYKLIF;TRB:CASSGTSGSTDTQYF	TRA:TGTGCTGTGATGGATAGCAGCTATAAATTGATCTTC;TRB:TGTGCCAGCAGTGGGACTAGCGGGAGCACAGATACGCAGTATTTT
clonotype788	1	0.000552486	TRA:CAVSDPNQAGTALIF;TRB:CASSEYGLNTEAFF	TRA:TGTGCTGTGAGTGATCCCAACCAGGCAGGAACTGCTCTGATCTTT;TRB:TGTGCCAGCAGTGAATATGGTCTGAACACTGAAGCTTTCTTT
clonotype789	1	0.000552486	TRB:CASSRGSGEWETQYF	TRB:TGTGCCAGCAGCCGCGGTAGCGGAGAATGGGAGACCCAGTACTTC
clonotype792	1	0.000552486	TRB:CSARPSGRLNTQYF	TRB:TGCAGTGCTAGACCGAGCGGGAGGCTGAATACGCAGTATTTT
clonotype668	1	0.000552486	TRB:CASSLGPYEQYF	TRB:TGTGCCAGCAGCTTGGGACCCTACGAGCAGTACTTC
clonotype791	1	0.000552486	TRA:CAVTYQAGTALIF;TRB:CASSFNTEAFF;TRB:CAWGRGTTNTGELFF	TRA:TGTGCCGTGACTTACCAGGCAGGAACTGCTCTGATCTTT;TRB:TGTGCCAGCAGTTTTAACACTGAAGCTTTCTTT;TRB:TGTGCCTGGGGGAGGGGCACTACGAACACCGGGGAGCTGTTTTTT
clonotype790	1	0.000552486	TRB:CAISERGQGNQETQYF	TRB:TGTGCCATCAGTGAGCGGGGACAGGGGAACCAAGAGACCCAGTACTTC
clonotype656	1	0.000552486	TRA:CAAQRSNDYKLSF	TRA:TGTGCTGCGCAACGTTCTAACGACTACAAGCTCAGCTTT
clonotype838	1	0.000552486	TRA:CAVGAGGGADGLTF	TRA:TGTGCTGTCGGGGCAGGAGGAGGTGCTGACGGACTCACCTTT
clonotype839	1	0.000552486	TRA:CAVGRDNYGQNFVF;TRB:CASSASAIAEGNQPQHF	TRA:TGTGCTGTTGGCCGGGATAACTATGGTCAGAATTTTGTCTTT;TRB:TGTGCCAGCAGTGCCTCGGCTATCGCAGAAGGCAATCAGCCCCAGCATTTT
clonotype654	1	0.000552486	TRA:CAVMDSSYKLIF;TRB:CASSVAHSGANVLTF	TRA:TGTGCTGTGATGGATAGCAGCTATAAATTGATCTTC;TRB:TGTGCCAGCAGTGTGGCCCATTCTGGGGCCAACGTCCTGACTTTC
clonotype655	1	0.000552486	TRA:CAVVIGGSYIPTF;TRB:CASSQEGRVHEQYF	TRA:TGTGCCGTCGTGATAGGAGGAAGCTACATACCTACATTT;TRB:TGTGCCAGCAGCCAAGAGGGGAGAGTACACGAGCAGTACTTC
clonotype799	1	0.000552486	TRA:CAVLPGTALIF;TRB:CASSQPLGLDTNEQFF	TRA:TGTGCTGTGCTACCAGGAACTGCTCTGATCTTT;TRB:TGTGCCAGCAGCCAACCCCTCGGGTTGGACACAAATGAGCAGTTCTTC
clonotype652	1	0.000552486	TRA:CAVSGNGGYQKVTF;TRB:CASRPGQGPYEQYF;TRB:CASSLAVSVQGVYGYTF	TRA:TGTGCTGTGAGTGGTAACGGGGGTTACCAGAAAGTTACCTTT;TRB:TGTGCCAGCAGACCGGGACAGGGTCCCTACGAGCAGTACTTC;TRB:TGTGCCAGCAGCTTGGCCGTTAGCGTACAGGGGGTCTATGGCTACACCTTC
clonotype653	1	0.000552486	TRA:CAMTFHGSSNTGKLIF;TRA:CAASMTDAGNMLTF;TRB:CASSSLAGGDYEQYF	TRA:TGTGCAATGACCTTCCATGGCTCTAGCAACACAGGCAAACTAATCTTT;TRA:TGTGCAGCAAGTATGACGGATGCAGGCAACATGCTCACCTTT;TRB:TGTGCCAGCAGTTCCTTAGCGGGAGGGGATTACGAGCAGTACTTC
clonotype221	1	0.000552486	TRB:CASSPTSLLLAGEQFF	TRB:TGTGCCAGCTCACCGACCTCCCTACTACTAGCGGGGGAGCAGTTCTTC
clonotype968	1	0.000552486	TRA:CALGRYIPTF;TRB:CASSQDSNEQFF	TRA:TGTGCTCTAGGGCGCTACATACCTACATTT;TRB:TGTGCCAGCAGCCAAGATTCGAATGAGCAGTTCTTC
clonotype969	1	0.000552486	TRA:CVVSDRGSTLGRLYF;TRB:CASSEVELNEQFF	TRA:TGTGTGGTGAGCGACAGAGGCTCAACCCTGGGGAGGCTATACTTT;TRB:TGTGCCAGCAGTGAAGTGGAGCTCAATGAGCAGTTCTTC
clonotype220	1	0.000552486	TRA:CAFMGYNNNDMRF;TRA:CALSEGGNKLVF;TRB:CASREAGDWAKNIQYF	TRA:TGTGCCTTTATGGGGTACAATAACAATGACATGCGCTTT;TRA:TGTGCTCTGAGTGAGGGGGGAAACAAGCTGGTCTTT;TRB:TGTGCCAGCAGGGAAGCGGGAGACTGGGCCAAAAACATTCAGTACTTC
clonotype960	1	0.000552486	TRA:CAVRDMGGGGNKLTF	TRA:TGTGCTGTGAGAGACATGGGGGGAGGAGGAAACAAACTCACCTTT
clonotype961	1	0.000552486	TRA:CAVREDSGGGADGLTF;TRB:CASLGSSNYGYTF	TRA:TGTGCTGTGAGAGAGGATTCAGGAGGAGGTGCTGACGGACTCACCTTT;TRB:TGTGCCAGTCTAGGCAGCTCTAACTATGGCTACACCTTC
clonotype962	1	0.000552486	TRA:CAVRVASGGSYIPTF;TRB:CASSQEPSGGYEQYF	TRA:TGTGCTGTGAGGGTGGCATCAGGAGGAAGCTACATACCTACATTT;TRB:TGTGCCAGCAGCCAAGAGCCTAGCGGCGGATACGAGCAGTACTTC
clonotype963	1	0.000552486	TRA:CAALDSNYQLIW;TRB:CASSGTGEVYEQYF	TRA:TGTGCTGCCCTGGATAGCAACTATCAGTTAATCTGG;TRB:TGTGCCAGCAGTGGTACAGGGGAAGTCTACGAGCAGTACTTC
clonotype964	1	0.000552486	TRB:CASRREVRPTDTQYF	TRB:TGTGCCAGCAGGCGGGAGGTCCGCCCCACAGATACGCAGTATTTT
clonotype965	1	0.000552486	TRA:CAVRDPSAISGGYNKLIF;TRB:CASSPEPTGGLTQYF	TRA:TGTGCTGTGAGAGACCCCAGCGCGATTTCTGGTGGCTACAATAAGCTGATTTTT;TRB:TGTGCCAGCAGCCCCGAGCCGACAGGGGGCTTGACCCAGTACTTC
clonotype966	1	0.000552486	TRA:CAGNSGYALNF;TRB:CSARAGQVSKPQHF	TRA:TGTGCAGGAAATTCCGGGTATGCACTCAACTTC;TRB:TGCAGTGCTCGGGCGGGACAGGTGTCAAAGCCCCAGCATTTT
clonotype967	1	0.000552486	TRA:CAVPGGGSQGNLIF;TRB:CSARAPAQGQYF	TRA:TGTGCTGTGCCTGGGGGAGGAAGCCAAGGAAATCTCATCTTT;TRB:TGCAGTGCTAGGGCCCCGGCCCAGGGGCAGTACTTC
clonotype845	1	0.000552486	TRA:CATALSGSARQLTF;TRA:CAEPPAGGYQKVTF;TRB:CAGGASGRSDTQYF	TRA:TGTGCTACGGCCCTTTCTGGTTCTGCAAGGCAACTGACCTTT;TRA:TGTGCTGAACCACCGGCTGGGGGTTACCAGAAAGTTACCTTT;TRB:TGTGCCGGGGGGGCTAGCGGGAGGTCAGATACGCAGTATTTT
clonotype844	1	0.000552486	TRA:CAVPRQGGKLIF;TRB:CASSADRSTDTQYF	TRA:TGTGCCGTGCCGCGCCAGGGAGGAAAGCTTATCTTC;TRB:TGTGCCAGCAGCGCAGACAGGAGCACAGATACGCAGTATTTT
clonotype843	1	0.000552486	TRB:CASSPRLAGGSYNEQFF	TRB:TGTGCCAGCAGCCCCAGACTAGCGGGAGGTTCCTACAATGAGCAGTTCTTC
clonotype842	1	0.000552486	TRA:CAAYPDTGRRALTF;TRB:CASRTGTGNTEAFF;TRB:CASSRGGDGYTF	TRA:TGTGCAGCATACCCGGACACGGGCAGGAGAGCACTTACTTTT;TRB:TGTGCCAGCAGGACCGGGACAGGGAACACTGAAGCTTTCTTT;TRB:TGTGCCAGCAGTAGGGGTGGCGATGGCTACACCTTC
clonotype841	1	0.000552486	TRB:CSARAKWDRGNTIYF	TRB:TGCAGTGCTAGAGCCAAATGGGACAGGGGAAACACCATATATTTT
clonotype840	1	0.000552486	TRA:CAFSDSNYQLIW;TRB:CSARDGEREGTYEQYF	TRA:TGTGCCTTCTCGGATAGCAACTATCAGTTAATCTGG;TRB:TGCAGTGCTAGAGATGGAGAGCGGGAGGGCACCTACGAGCAGTACTTC
clonotype326	1	0.000552486	TRB:CASIRSGQGNEQYF	TRB:TGTGCCAGCATTCGGTCGGGACAGGGCAACGAGCAGTACTTC
clonotype327	1	0.000552486	TRB:CASSFTKVNEQFF	TRB:TGCGCCAGCAGTTTCACGAAGGTCAATGAGCAGTTCTTC
clonotype324	1	0.000552486	TRA:CLVGDGTGGFKTIF;TRB:CSASRRNEQFF	TRA:TGCCTCGTGGGTGACGGTACTGGAGGCTTCAAAACTATCTTT;TRB:TGCAGTGCTAGCAGGCGCAATGAGCAGTTCTTC
clonotype325	1	0.000552486	TRA:CAVSSYNTDKLIF;TRB:CASSSGTSGISSNEQFF	TRA:TGTGCCGTGAGCTCCTATAACACCGACAAGCTCATCTTT;TRB:TGTGCCAGCAGTTCCGGGACTAGCGGGATTAGCAGCAATGAGCAGTTCTTC
clonotype249	1	0.000552486	TRB:CASSLASRQGGETQYF	TRB:TGTGCCAGCAGCTTAGCAAGTCGGCAGGGTGGAGAGACCCAGTACTTC
clonotype248	1	0.000552486	TRA:CAVPLLYNTDKLIF;TRB:CASSPTSEVAQYF	TRA:TGTGCTGTCCCCCTGCTCTATAACACCGACAAGCTCATCTTT;TRB:TGTGCCAGCAGTCCAACTAGCGAGGTGGCGCAGTATTTT
clonotype320	1	0.000552486	TRA:CAVILLQGGSEKLVF;TRB:CASSIGGVGQPQHF	TRA:TGTGCTGTGATCCTACTTCAGGGCGGATCTGAAAAGCTGGTCTTT;TRB:TGTGCCAGTAGTATAGGAGGGGTTGGTCAGCCCCAGCATTTT
clonotype321	1	0.000552486	TRA:CAGLDSNYQLIW;TRB:CASSEQAQYEQYF	TRA:TGTGCTGGGCTTGATAGCAACTATCAGTTAATCTGG;TRB:TGTGCCAGCAGTGAACAGGCCCAATACGAGCAGTACTTC
clonotype245	1	0.000552486	TRA:CAAQRMEYGNKLVF;TRB:CASSGGTSENNEQFF	TRA:TGTGCAGCCCAGAGGATGGAATATGGAAACAAACTGGTCTTT;TRB:TGCGCCAGCAGCGGCGGGACTAGCGAAAACAATGAGCAGTTCTTC
clonotype244	1	0.000552486	TRA:CAVADYNFNKFYF;TRB:CASSSGTGVTGELFF	TRA:TGTGCTGTGGCTGACTACAACTTCAACAAATTTTACTTT;TRB:TGTGCCAGCAGCTCCGGGACAGGGGTCACAGGGGAGCTGTTTTTT
clonotype247	1	0.000552486	TRA:CAARDDKIIF;TRB:CASFPSGRAGNGELFF	TRA:TGTGCTGCTCGAGATGACAAGATCATCTTT;TRB:TGTGCCAGCTTCCCTAGCGGGAGGGCCGGTAACGGGGAGCTGTTTTTT
clonotype246	1	0.000552486	TRA:CAVEDEAAGNKLTF;TRB:CASSFTRGQDYGYTF	TRA:TGTGCTGTGGAGGATGAAGCTGCAGGCAACAAGCTAACTTTT;TRB:TGCGCCAGCAGCTTTACAAGGGGGCAGGACTATGGCTACACCTTC
clonotype241	1	0.000552486	TRA:CAPRPKGTGGFKTIF;TRB:CASSIRKPNTEAFF;TRB:CASSYLPDRGNEKLFF	TRA:TGTGCCCCCCGCCCTAAGGGAACTGGAGGCTTCAAAACTATCTTT;TRB:TGCGCCAGCAGCATCCGAAAACCGAACACTGAAGCTTTCTTT;TRB:TGTGCCAGCAGTTACCTTCCGGACAGGGGAAATGAAAAACTGTTTTTT
clonotype240	1	0.000552486	TRB:CSARAGALNQPQHF	TRB:TGCAGTGCTAGAGCGGGGGCCCTCAATCAGCCCCAGCATTTT
clonotype243	1	0.000552486	TRA:CASPYKYIF;TRB:CASSFERGAGGYTF;TRB:CASSPQNTETQYF	TRA:TGTGCTTCCCCCTACAAATACATCTTT;TRB:TGTGCCAGCAGCTTCGAACGGGGGGCGGGAGGCTACACCTTC;TRB:TGTGCCAGCTCACCACAGAATACCGAGACCCAGTACTTC
clonotype329	1	0.000552486	TRA:CALSGPRRTDGQKLLF;TRB:CASSLRSTDTQYF	TRA:TGTGCTCTGAGTGGGCCCAGGAGGACAGATGGCCAGAAGCTGCTCTTT;TRB:TGTGCCAGCAGCTTGCGGAGCACAGATACGCAGTATTTT
clonotype509	1	0.000552486	TRA:CAVTLSGAGSYQLTF;TRB:CASSLATGPITDTQYF	TRA:TGTGCTGTGACCTTATCTGGGGCTGGGAGTTACCAACTCACTTTC;TRB:TGTGCCAGCAGCTTGGCTACAGGGCCTATCACAGATACGCAGTATTTT
clonotype890	1	0.000552486	TRB:CASSRQETWTGELFF	TRB:TGTGCCAGCAGTCGACAGGAGACATGGACCGGGGAGCTGTTTTTT
clonotype679	1	0.000552486	TRA:CAENVTMEYGNKLVF;TRA:CATEENFGNEKLTF;TRB:CATSITGGEKLFF	TRA:TGTGCAGAGAATGTCACCATGGAATATGGAAACAAACTGGTCTTT;TRA:TGTGCTACGGAGGAGAACTTTGGAAATGAGAAATTAACCTTT;TRB:TGTGCCACCAGCATTACGGGGGGGGAAAAACTGTTTTTT
clonotype182	1	0.000552486	TRA:CALKYGGGKLIF;TRB:CSARVRGRDSPLHF	TRA:TGTGCTCTGAAATACGGGGGAGGAAAGCTTATCTTC;TRB:TGCAGTGCTAGAGTCCGGGGGCGGGACTCACCCCTCCACTTT
clonotype183	1	0.000552486	TRA:CAVMDSSYKLIF;TRB:CSAKEGAGDVDTQYF	TRA:TGTGCTGTGATGGATAGCAGCTATAAATTGATCTTC;TRB:TGCAGTGCCAAAGAGGGGGCGGGAGATGTAGATACGCAGTATTTT
clonotype180	1	0.000552486	TRA:CAVNILARTGNQFYF;TRA:CAFPAETSYDKVIF;TRB:CSAPTYGEQYF	TRA:TGTGCCGTGAACATCCTGGCTCGTACCGGTAACCAGTTCTATTTT;TRA:TGTGCTTTCCCAGCAGAAACCTCCTACGACAAGGTGATATTT;TRB:TGCAGTGCCCCTACCTATGGCGAGCAGTACTTC
clonotype181	1	0.000552486	TRB:CASSLGPSQFF	TRB:TGTGCCAGCAGTTTAGGGCCTTCGCAGTTCTTC
clonotype186	1	0.000552486	TRA:CAVMDSSYKLIF	TRA:TGTGCTGTGATGGATAGCAGCTATAAATTGATCTTC
clonotype187	1	0.000552486	TRB:CASSTTTGVGVSEQYF	TRB:TGTGCCAGCAGCACAACGACAGGTGTTGGGGTGAGCGAGCAGTACTTC
clonotype184	1	0.000552486	TRA:CAVMDSNYQLIW;TRB:CASSGGLEINEQYF	TRA:TGTGCTGTGATGGATAGCAACTATCAGTTAATCTGG;TRB:TGTGCCAGCAGTGGCGGACTAGAAATCAACGAGCAGTACTTC
clonotype185	1	0.000552486	TRA:CAVRGNTGTYKYIF;TRB:CASSLQGAGEKLFF	TRA:TGTGCTGTGAGAGGGAACACAGGAACCTACAAATACATCTTT;TRB:TGTGCCAGCAGTTTACAGGGGGCCGGTGAAAAACTGTTTTTT
clonotype502	1	0.000552486	TRB:CASRDTSNQPQHF	TRB:TGTGCCAGTAGAGACACGAGCAATCAGCCCCAGCATTTT
clonotype188	1	0.000552486	TRB:CASSYGEASYEQYF	TRB:TGTGCCAGCAGTTACGGCGAGGCGTCCTACGAGCAGTACTTC
clonotype189	1	0.000552486	TRA:CAPSSWGSQGNLIF;TRB:CASSAQTSSVDEQFF	TRA:TGTGCCCCATCCAGCTGGGGAAGCCAAGGAAATCTCATCTTT;TRB:TGTGCCAGCAGCGCTCAGACTAGTAGTGTCGATGAGCAGTTCTTC
clonotype877	1	0.000552486	TRA:CAGNSGYALNF;TRB:CASSEVGSYNEQFF	TRA:TGTGCAGGAAATTCCGGGTATGCACTCAACTTC;TRB:TGTGCCAGCAGTGAAGTGGGTTCCTACAATGAGCAGTTCTTC
clonotype503	1	0.000552486	TRA:CAVKGTSGSRLTF;TRB:CASSQTGFSGNTIYF	TRA:TGTGCTGTGAAGGGAACCAGTGGCTCTAGGTTGACCTTT;TRB:TGTGCCAGCAGCCAAACAGGGTTCTCTGGAAACACCATATATTTT
clonotype432	1	0.000552486	TRB:CASSLDTYEQYF	TRB:TGTGCCAGCAGCCTGGACACCTACGAGCAGTACTTC
clonotype433	1	0.000552486	TRA:CAASGNQFYF;TRB:CASSFLGPNSPLHF	TRA:TGTGCAGCAAGCGGTAACCAGTTCTATTTT;TRB:TGTGCCAGCAGCTTCCTAGGACCTAATTCACCCCTCCACTTT
clonotype430	1	0.000552486	TRB:CASSKTGARDTQYF	TRB:TGTGCCAGCAGTAAGACGGGAGCGAGGGATACGCAGTATTTT
clonotype431	1	0.000552486	TRB:CASREDGSYGYTF	TRB:TGTGCCAGCAGAGAGGACGGCTCCTATGGCTACACCTTC
clonotype436	1	0.000552486	TRA:CGTRSYPGAGSYQLTF;TRB:CASSLTSGYEQYF;TRB:CASRTGVNTEAFF	TRA:TGTGGCACCCGCTCCTACCCCGGGGCTGGGAGTTACCAACTCACTTTC;TRB:TGCGCCAGCAGCTTGACTAGCGGCTACGAGCAGTACTTC;TRB:TGTGCCAGCCGCACAGGGGTGAACACTGAAGCTTTCTTT
clonotype437	1	0.000552486	TRA:CAGGRAGSYQLTF;TRB:CASSVSGVLDEQYF	TRA:TGTGCAGGAGGTAGGGCTGGGAGTTACCAACTCACTTTC;TRB:TGTGCCAGCAGCGTATCGGGGGTCCTCGACGAGCAGTACTTC
clonotype434	1	0.000552486	TRA:CAGQKGTYKYIF;TRB:CASSGLGGLDTQYF	TRA:TGTGCTGGGCAGAAAGGAACCTACAAATACATCTTT;TRB:TGTGCCAGCAGTGGATTAGGGGGGCTGGATACGCAGTATTTT
clonotype435	1	0.000552486	TRA:CAVGSYSGYALNF;TRB:CASSDPQQMPLYEQYF	TRA:TGTGCCGTGGGGTCCTATTCCGGGTATGCACTCAACTTC;TRB:TGTGCCAGCAGCGACCCCCAACAGATGCCATTGTACGAGCAGTACTTC
clonotype438	1	0.000552486	TRA:CALSDPSNTDKLIF;TRB:CASSPPAQSTYEQYF	TRA:TGTGCTCTGAGTGACCCGTCTAACACCGACAAGCTCATCTTT;TRB:TGTGCCAGCAGCCCCCCCGCGCAAAGTACCTACGAGCAGTACTTC
clonotype439	1	0.000552486	TRA:CAIFGGGATNKLIF;TRB:CASSQPRQGWNTGELFF	TRA:TGTGCTATTTTTGGGGGTGGTGCTACAAACAAGCTCATCTTT;TRB:TGTGCCAGCAGCCAACCTAGACAGGGGTGGAACACCGGGGAGCTGTTTTTT
clonotype161	1	0.000552486	TRB:CASSLRDSQETQYF	TRB:TGTGCCAGCAGTCTCCGGGACAGCCAAGAGACCCAGTACTTC
clonotype753	1	0.000552486	TRA:CAVSRDGYALNF;TRB:CASSFAGGDTEAFF	TRA:TGTGCTGTGTCCCGGGACGGGTATGCACTCAACTTC;TRB:TGTGCCAGCAGTTTCGCCGGTGGGGACACTGAAGCTTTCTTT
clonotype752	1	0.000552486	TRB:CASSFSRGRGSGNTIYF	TRB:TGTGCCAGCAGCTTTTCCAGGGGACGCGGCTCTGGAAACACCATATATTTT
clonotype618	1	0.000552486	TRA:CAVVFSGAGSYQLTF;TRA:CVVRGSNDYKLSF;TRB:CATSDLSGRAGGNEQFF	TRA:TGTGCTGTGGTTTTCTCTGGGGCTGGGAGTTACCAACTCACTTTC;TRA:TGTGTTGTGAGGGGTTCTAACGACTACAAGCTCAGCTTT;TRB:TGTGCCACCAGTGATTTGTCCGGGAGGGCCGGGGGTAATGAGCAGTTCTTC
clonotype619	1	0.000552486	TRA:CALSEPGGGADGLTF;TRB:CASSLTPGQGSTEAFF	TRA:TGTGCTCTGAGTGAGCCAGGAGGAGGTGCTGACGGACTCACCTTT;TRB:TGTGCCAGCAGTTTAACACCGGGACAGGGGTCCACTGAAGCTTTCTTT
clonotype757	1	0.000552486	TRA:CAVSDTGRRALTF;TRB:CASIDRGYGELFF	TRA:TGTGCTGTGAGTGACACGGGCAGGAGAGCACTTACTTTT;TRB:TGTGCCAGCATCGACAGGGGGTACGGGGAGCTGTTTTTT
clonotype756	1	0.000552486	TRA:CVVSDRGSTLGRLYF;TRB:CASSGDRPLSNNEQFF	TRA:TGTGTGGTGAGCGACAGAGGCTCAACCCTGGGGAGGCTATACTTT;TRB:TGTGCCAGCAGTGGGGACAGGCCATTGTCCAACAATGAGCAGTTCTTC
clonotype755	1	0.000552486	TRA:CAVLLTGKLIF;TRB:CASTPANSETPNEQFF	TRA:TGTGCCGTCCTACTCACAGGCAAACTAATCTTT;TRB:TGTGCCAGCACACCCGCCAATAGCGAAACCCCCAATGAGCAGTTCTTC
clonotype754	1	0.000552486	TRA:CATDAASGTYKYIF;TRB:CASSYSSGYGYTF	TRA:TGTGCTACGGACGCGGCCTCAGGAACCTACAAATACATCTTT;TRB:TGTGCCAGCAGCTATTCTTCAGGGTATGGCTACACCTTC
clonotype612	1	0.000552486	TRB:CSARNPGQGDTGELFF	TRB:TGCAGTGCTAGGAACCCGGGACAGGGTGACACCGGGGAGCTGTTTTTT
clonotype613	1	0.000552486	TRA:CVVSAPGGYQKVTF;TRB:CASSLAGGVTKNIQYF;TRB:CASSYSVGEHKNIQYF	TRA:TGTGTTGTGAGTGCACCTGGGGGTTACCAGAAAGTTACCTTT;TRB:TGTGCCAGCAGCTTGGCGGGTGGGGTGACCAAAAACATTCAGTACTTC;TRB:TGTGCCAGCAGTTACTCGGTGGGAGAGCACAAAAACATTCAGTACTTC
clonotype610	1	0.000552486	TRA:CATEDTGANSKLTF;TRB:CASSMKLAASYNEQFF	TRA:TGTGCTACGGAAGATACTGGAGCCAATAGTAAGCTGACATTT;TRB:TGTGCCAGTAGTATGAAACTAGCGGCCTCCTACAATGAGCAGTTCTTC
clonotype758	1	0.000552486	TRA:CAVQAGRSNFGNEKLTF;TRB:CASRTGVNTEAFF	TRA:TGTGCTGTGCAGGCGGGACGGTCTAACTTTGGAAATGAGAAATTAACCTTT;TRB:TGTGCCAGCCGCACAGGGGTGAACACTGAAGCTTTCTTT
clonotype616	1	0.000552486	TRA:CAASIIGVEDKIIF;TRB:CSAEGNEKLFF	TRA:TGTGCAGCAAGCATAATCGGGGTTGAGGACAAGATCATCTTT;TRB:TGCAGTGCTGAAGGGAATGAAAAACTGTTTTTT
clonotype617	1	0.000552486	TRB:CASSLQGGEQYF	TRB:TGCGCCAGCAGCCTCCAGGGCGGCGAGCAGTACTTC
clonotype614	1	0.000552486	TRA:CAVFNTGGFKTIF;TRB:CASSLAEAASEQYF	TRA:TGCGCTGTTTTCAATACTGGAGGCTTCAAAACTATCTTT;TRB:TGTGCCAGCAGCTTAGCGGAGGCAGCAAGCGAGCAGTACTTC
clonotype615	1	0.000552486	TRB:CASSEQVILNTEAFF	TRB:TGTGCCAGCAGTGAACAAGTCATATTGAACACTGAAGCTTTCTTT
clonotype699	1	0.000552486	TRA:CAAPLSDGQKLLF	TRA:TGTGCAGCGCCGCTTTCAGATGGCCAGAAGCTGCTCTTT
clonotype657	1	0.000552486	TRB:CASSRGVSGELFF	TRB:TGTGCCAGCAGCCGGGGTGTTTCCGGGGAGCTGTTTTTT
clonotype893	1	0.000552486	TRA:CAVPYSGGGADGLTF;TRA:CAVRHSGTASKLTF;TRB:CASSLDRGTDTQYF	TRA:TGTGCTGTACCGTATTCAGGAGGAGGTGCTGACGGACTCACCTTT;TRA:TGTGCTGTGAGGCATTCCGGCACTGCCAGTAAACTCACCTTT;TRB:TGCGCCAGCAGCTTGGACAGGGGCACAGATACGCAGTATTTT
clonotype508	1	0.000552486	TRA:CAGMDSNYQLIW;TRB:CATSRPGTSGVSYEQYF	TRA:TGTGCGGGTATGGATAGCAACTATCAGTTAATCTGG;TRB:TGTGCCACCAGCAGACCGGGGACTAGCGGGGTGTCCTACGAGCAGTACTTC
clonotype506	1	0.000552486	TRA:CAVDTGANNLFF;TRB:CASSQEGVGGNTEAFF	TRA:TGTGCTGTGGATACTGGGGCAAACAACCTCTTCTTT;TRB:TGTGCCAGCAGCCAGGAGGGGGTTGGAGGGAACACTGAAGCTTTCTTT
clonotype507	1	0.000552486	TRA:CAVRDRGRGGSYIPTF;TRB:CASSKTGARDTQYF	TRA:TGTGCTGTGAGAGATCGGGGAAGGGGAGGAAGCTACATACCTACATTT;TRB:TGTGCCAGCAGTAAGACGGGAGCGAGGGATACGCAGTATTTT
clonotype504	1	0.000552486	TRA:CAIKDGQKLLF;TRB:CASSHPADNEQFF	TRA:TGCGCTATTAAAGATGGCCAGAAGCTGCTCTTT;TRB:TGTGCCAGTAGCCACCCAGCGGACAATGAGCAGTTCTTC
clonotype505	1	0.000552486	TRA:CAAMDSNYQLIW;TRB:CATSRNREVGEQYF	TRA:TGTGCTGCCATGGATAGCAACTATCAGTTAATCTGG;TRB:TGTGCCACCAGCAGAAACAGGGAAGTAGGCGAGCAGTACTTC
clonotype500	1	0.000552486	TRA:CAVDMWFLIQGAQKLVF;TRB:CAWSPGGTGNTIYF	TRA:TGTGCCGTGGACATGTGGTTCTTAATTCAGGGAGCCCAGAAGCTGGTATTT;TRB:TGTGCCTGGAGTCCCGGGGGGACTGGAAACACCATATATTTT
clonotype501	1	0.000552486	TRB:CASSGSGGAEAFF	TRB:TGTGCCAGCAGTGGATCGGGGGGCGCCGAAGCTTTCTTT
clonotype895	1	0.000552486	TRB:CAWSFGTEAFF	TRB:TGTGCCTGGAGTTTCGGGACTGAAGCTTTCTTT
clonotype491	1	0.000552486	TRA:CAGATNRDDKIIF;TRB:CSADGDSNQPQHF	TRA:TGTGCTGGTGCTACGAACAGAGATGACAAGATCATCTTT;TRB:TGCAGTGCCGACGGTGATAGCAATCAGCCCCAGCATTTT
clonotype896	1	0.000552486	TRA:CAVRDLRRNGQNFVF;TRB:CASSATGPYEQYF	TRA:TGCGCTGTGAGAGATCTACGGCGGAATGGTCAGAATTTTGTCTTT;TRB:TGTGCCAGCAGTGCGACGGGACCCTACGAGCAGTACTTC
clonotype809	1	0.000552486	TRB:CSANRGGWGYEQYF;TRB:CASSQDNSGYNEQFF	TRB:TGCAGTGCTAATCGGGGGGGGTGGGGCTACGAGCAGTACTTC;TRB:TGCGCCAGCAGCCAAGATAATAGCGGCTACAATGAGCAGTTCTTC
clonotype808	1	0.000552486	TRA:CALRGNNNDMRF;TRB:CAISGQLQAEAFF	TRA:TGTGCCCTGAGGGGCAATAACAATGACATGCGCTTT;TRB:TGTGCCATCAGTGGACAGTTACAGGCTGAAGCTTTCTTT
clonotype803	1	0.000552486	TRB:CASSQEGNQPQHF	TRB:TGTGCCAGCAGCCAAGAGGGGAACCAGCCCCAGCATTTT
clonotype802	1	0.000552486	TRA:CLVAVSGYSTLTF;TRB:CASSSGTSGSTDTQYF	TRA:TGCCTCGTGGCTGTTTCAGGATACAGCACCCTCACCTTT;TRB:TGTGCCAGCAGTTCCGGGACTAGCGGGAGCACAGATACGCAGTATTTT
clonotype801	1	0.000552486	TRA:CAASINTDKLIF;TRB:CASSSTSGRFDGELFF	TRA:TGTGCAGCAAGTATAAACACCGACAAGCTCATCTTT;TRB:TGTGCCAGCAGCTCCACTAGCGGGAGGTTTGACGGGGAGCTGTTTTTT
clonotype800	1	0.000552486	TRB:CASSLGLAGPYEQYF	TRB:TGCGCCAGCAGCTTGGGGCTAGCGGGCCCCTACGAGCAGTACTTC
clonotype807	1	0.000552486	TRA:CAGKSGATNKLIF;TRB:CSALRQPDTQYF;TRB:CASSYQGATEAFF	TRA:TGTGCAGGGAAAAGTGGTGCTACAAACAAGCTCATCTTT;TRB:TGCAGTGCTCTTAGACAACCGGATACGCAGTATTTT;TRB:TGTGCCAGCAGTTACCAGGGGGCCACTGAAGCTTTCTTT
clonotype806	1	0.000552486	TRB:CASSLTNYGYTF	TRB:TGTGCCAGCAGCTTGACCAACTATGGCTACACCTTC
clonotype805	1	0.000552486	TRA:CAVGADYKLSF	TRA:TGTGCTGTGGGTGCCGACTACAAGCTCAGCTTT
clonotype804	1	0.000552486	TRB:CASSSALDGYTF	TRB:TGTGCCAGCAGCTCGGCCTTGGATGGCTACACCTTC
clonotype897	1	0.000552486	TRA:CAESHGHQAGTALIF	TRA:TGTGCAGAGAGTCATGGTCACCAGGCAGGAACTGCTCTGATCTTT
clonotype201	1	0.000552486	TRA:CAVRGEYGNKLVF;TRB:CASSEQVILNTEAFF	TRA:TGTGCTGTGCGAGGGGAATATGGAAACAAGCTGGTCTTT;TRB:TGTGCCAGCAGTGAACAAGTCATATTGAACACTGAAGCTTTCTTT
clonotype200	1	0.000552486	TRB:CASTFGVAVHGTEAFF	TRB:TGTGCCAGCACCTTTGGGGTAGCGGTCCATGGCACTGAAGCTTTCTTT
clonotype203	1	0.000552486	TRA:CVGEGANNLFF;TRB:CASSPFVGRNTEAFF	TRA:TGTGTGGGGGAAGGGGCAAACAACCTCTTCTTT;TRB:TGCGCCAGCAGTCCGTTTGTAGGTAGGAACACTGAAGCTTTCTTT
clonotype202	1	0.000552486	TRA:CAFIATYNAGNMLTF;TRB:CASSLVVPQDTQYF	TRA:TGTGCTTTCATAGCGACTTATAATGCAGGCAACATGCTCACCTTT;TRB:TGTGCCAGCAGCTTAGTTGTCCCGCAGGATACGCAGTATTTT
clonotype205	1	0.000552486	TRB:CASGDSTYEQYF	TRB:TGTGCCAGCGGGGACAGTACCTACGAGCAGTACTTC
clonotype204	1	0.000552486	TRB:CASSPGLNYGYTF	TRB:TGCGCCAGCAGCCCCGGACTGAACTATGGCTACACCTTC
clonotype207	1	0.000552486	TRA:CAAYNTDKLIF;TRB:CATLRGALNEKLFF;TRB:CASSERQVYGYTF	TRA:TGTGCAGCCTATAACACCGACAAGCTCATCTTT;TRB:TGTGCCACCCTCCGGGGGGCCCTGAATGAAAAACTGTTTTTT;TRB:TGTGCCAGCAGTGAGAGGCAAGTCTATGGCTACACCTTC
clonotype206	1	0.000552486	TRA:CAYRSANVDDMRF;TRB:CASSLLQGRTEAFF	TRA:TGTGCTTATAGGAGCGCGAATGTGGATGACATGCGCTTT;TRB:TGTGCCAGCAGCTTGTTACAGGGGAGAACTGAAGCTTTCTTT
clonotype209	1	0.000552486	TRA:CAVPGGYNKLIF	TRA:TGTGCCGTCCCTGGTGGCTACAATAAGCTGATTTTT
clonotype208	1	0.000552486	TRA:CAVLPRSNDYKLSF;TRA:CALQGGDYKLSF;TRB:CASSRGNTGELFF	TRA:TGTGCAGTCCTACCCCGTTCTAACGACTACAAGCTCAGCTTT;TRA:TGTGCCTTACAAGGGGGCGACTACAAGCTCAGCTTT;TRB:TGCGCCAGCAGCCGGGGTAACACCGGGGAGCTGTTTTTT
clonotype590	1	0.000552486	TRA:CAVNQAGTALIF;TRB:CAWSGGLAGVREQYF	TRA:TGTGCTGTGAACCAGGCAGGAACTGCTCTGATCTTT;TRB:TGTGCCTGGAGTGGAGGACTAGCGGGAGTACGCGAGCAGTACTTC
clonotype526	1	0.000552486	TRA:CAERGSASKIIF;TRB:CASTMGAGRDSNQPQHF	TRA:TGTGCCGAAAGGGGCAGTGCTTCCAAGATAATCTTT;TRB:TGTGCCAGTACCATGGGGGCAGGGCGGGATAGCAATCAGCCCCAGCATTTT
clonotype650	1	0.000552486	TRB:CASSLGGGTEAFF	TRB:TGTGCCAGCAGCTTAGGAGGCGGCACTGAAGCTTTCTTT
clonotype819	1	0.000552486	TRA:CIANGHFGNEKLTF;TRB:CASSYRQANSPLHF	TRA:TGCATCGCCAATGGTCACTTTGGAAATGAGAAATTAACCTTT;TRB:TGTGCCAGCAGTTATCGACAGGCTAATTCACCCCTCCACTTT
clonotype380	1	0.000552486	TRA:CASSTGGGNKLTF;TRB:CASSPDRGRWETQYF	TRA:TGTGCATCGTCGACGGGAGGAGGAAACAAACTCACCTTT;TRB:TGTGCCAGCAGCCCGGACAGGGGGCGATGGGAGACCCAGTACTTC
clonotype381	1	0.000552486	TRA:CAVNSARLMF;TRB:CASSPTGMAGYGYTF	TRA:TGTGCTGTGAATAGTGCCAGACTCATGTTT;TRB:TGTGCCAGCAGTCCAACAGGGATGGCGGGCTATGGCTACACCTTC
clonotype382	1	0.000552486	TRA:CAVGVGTALIF;TRB:CASSYSGRSHTEAFF	TRA:TGTGCTGTGGGAGTAGGAACTGCTCTGATCTTT;TRB:TGTGCCAGCAGTTACTCAGGGAGGTCCCACACTGAAGCTTTCTTT
clonotype383	1	0.000552486	TRA:CAVRRNTGFQKLVF;TRB:CAWSLAHGHTEAFF	TRA:TGTGCTGTGAGGAGGAACACAGGCTTTCAGAAACTTGTATTT;TRB:TGTGCCTGGAGTCTTGCCCACGGGCACACTGAAGCTTTCTTT
clonotype384	1	0.000552486	TRA:CAVIPGGGYNKLIF;TRB:CASSHLTGGLNTGELFF	TRA:TGTGCCGTGATTCCTGGGGGTGGCTACAATAAGCTGATTTTT;TRB:TGTGCCAGCAGCCACCTTACAGGGGGTCTGAACACCGGGGAGCTGTTTTTT
clonotype385	1	0.000552486	TRB:CSASYPVGEKLFF	TRB:TGCAGTGCTAGCTACCCAGTAGGTGAAAAACTGTTTTTT
clonotype386	1	0.000552486	TRA:CVVNGNQGGKLIF;TRB:CASTPAEGGGMKQFF	TRA:TGTGTGGTGAACGGGAACCAGGGAGGAAAGCTTATCTTC;TRB:TGTGCCAGCACACCAGCGGAGGGCGGAGGGATGAAGCAGTTCTTC
clonotype387	1	0.000552486	TRA:CAENIGDGGSQGNLIF;TRB:CASAQGMDQPQHF	TRA:TGTGCAGAGAATATAGGCGATGGAGGAAGCCAAGGAAATCTCATCTTT;TRB:TGTGCCAGTGCACAGGGAATGGATCAGCCCCAGCATTTT
clonotype388	1	0.000552486	TRA:CVVPDTGRRALTF;TRB:CAWSFAVTEAFF	TRA:TGTGTGGTGCCGGACACGGGCAGGAGAGCACTTACTTTT;TRB:TGTGCCTGGTCTTTCGCGGTCACTGAAGCTTTCTTT
clonotype389	1	0.000552486	TRA:CAPLSGTYKYIF;TRA:CASMDSNYQLIW;TRB:CASSYLEPENEQYF	TRA:TGTGCTCCTCTTTCAGGAACCTACAAATACATCTTT;TRA:TGTGCTTCCATGGATAGCAACTATCAGTTAATCTGG;TRB:TGTGCCAGCAGTTACTTGGAGCCCGAAAACGAGCAGTACTTC
clonotype892	1	0.000552486	TRB:CSARDRDTEAFF	TRB:TGCAGTGCTAGAGATCGAGACACTGAAGCTTTCTTT
clonotype527	1	0.000552486	TRA:CAMREEGNKLVF;TRB:CSVRHTGGLGNEQFF	TRA:TGTGCAATGAGAGAGGAGGGAAACAAGCTGGTCTTT;TRB:TGCAGCGTACGCCATACAGGGGGTTTGGGGAATGAGCAGTTCTTC
clonotype937	1	0.000552486	TRB:CASSWGNTEAFF	TRB:TGTGCCAGTAGTTGGGGGAACACTGAAGCTTTCTTT
clonotype936	1	0.000552486	TRA:CAVEENNNARLMF;TRB:CASSQVLAGGPSEQYF	TRA:TGTGCTGTGGAGGAGAATAACAATGCCAGACTCATGTTT;TRB:TGTGCCAGCAGCCAAGTCTTGGCGGGAGGGCCTTCCGAGCAGTACTTC
clonotype935	1	0.000552486	TRB:CASSSLVGGNNSPQHF	TRB:TGTGCCAGCAGTTCCCTAGTGGGGGGGAACAATTCGCCCCAGCATTTT
clonotype934	1	0.000552486	TRA:CALEPLSGGYNKLIF;TRB:CASSLQGNQPQHF	TRA:TGTGCTCTAGAGCCCCTTTCTGGTGGCTACAATAAGCTGATTTTT;TRB:TGTGCCAGCAGCTTACAGGGCAATCAGCCCCAGCATTTT
clonotype933	1	0.000552486	TRA:CAVSLGGYQKVTF;TRB:CSVGRKGGYNEQFF	TRA:TGTGCTGTGTCCCTTGGGGGTTACCAGAAAGTTACCTTT;TRB:TGCAGCGTTGGTCGTAAGGGAGGATACAATGAGCAGTTCTTC
clonotype932	1	0.000552486	TRA:CALVHSGAGSYQLTF;TRB:CASSSRGLETQYF	TRA:TGTGCTCTGGTCCACTCTGGGGCTGGGAGTTACCAACTCACTTTC;TRB:TGTGCCAGCAGCTCTAGGGGGCTAGAGACCCAGTACTTC
clonotype931	1	0.000552486	TRA:CAVRDEGGADGLTF;TRB:CASSRPPSGLTDTQYF	TRA:TGTGCTGTGAGAGACGAAGGAGGTGCTGACGGACTCACCTTT;TRB:TGTGCCAGCAGCCGACCACCTAGCGGGCTCACAGATACGCAGTATTTT
clonotype930	1	0.000552486	TRA:CAVEDDSGAGSYQLTF;TRB:CASSLPGTPMTGANVLTF	TRA:TGTGCTGTGGAGGATGACTCTGGGGCTGGGAGTTACCAACTCACTTTC;TRB:TGCGCCAGCAGCTTGCCCGGGACCCCTATGACCGGGGCCAACGTCCTGACTTTC
clonotype595	1	0.000552486	TRA:CAVMDSSYKLIF;TRB:CSARAPQGDMETQYF	TRA:TGTGCTGTGATGGATAGCAGCTATAAATTGATCTTC;TRB:TGCAGTGCTAGGGCCCCACAGGGTGATATGGAGACCCAGTACTTC
clonotype899	1	0.000552486	TRA:CLVGGSMNRDDKIIF;TRB:CASTGTGNTEPQHF	TRA:TGCCTCGTGGGGGGCTCGATGAACAGAGATGACAAGATCATCTTT;TRB:TGTGCCAGCACCGGGACAGGGAATACTGAGCCCCAGCATTTT
clonotype939	1	0.000552486	TRA:CAVMDSNYQLIW;TRB:CASSQDSGSSYEQYF	TRA:TGTGCTGTGATGGATAGCAACTATCAGTTAATCTGG;TRB:TGTGCCAGCAGCCAAGATAGCGGGAGCTCCTACGAGCAGTACTTC
clonotype938	1	0.000552486	TRB:CSARDRGGENQPQHF	TRB:TGCAGTGCTAGAGATCGAGGGGGGGAAAATCAGCCCCAGCATTTT
clonotype476	1	0.000552486	TRB:CASSPLRTGSTEAFF	TRB:TGTGCCAGCTCACCACTTAGAACAGGGAGCACTGAAGCTTTCTTT
clonotype477	1	0.000552486	TRB:CASSDSREGTSEQYF	TRB:TGTGCCAGCAGTGATTCGCGGGAGGGGACCTCCGAGCAGTACTTC
clonotype474	1	0.000552486	TRB:CSAVAREPYEQYF	TRB:TGCAGTGCTGTAGCGCGCGAGCCCTACGAGCAGTACTTC
clonotype475	1	0.000552486	TRB:CASSHQPPGQGGEKLFF	TRB:TGCGCCAGCAGCCACCAGCCCCCGGGACAGGGTGGTGAAAAACTGTTTTTT
clonotype472	1	0.000552486	TRA:CAASAAGNQFYF;TRB:CASSLVVPTSILDNEQFF	TRA:TGTGCAGCAAGCGCGGCCGGTAACCAGTTCTATTTT;TRB:TGTGCCAGCAGCTTAGTGGTCCCTACTAGCATTTTGGACAATGAGCAGTTCTTC
clonotype378	1	0.000552486	TRA:CAVNSGDNARLMF;TRB:CASSLTSGFSYEQYF	TRA:TGTGCCGTGAACTCCGGGGACAATGCCAGACTCATGTTT;TRB:TGTGCCAGCAGCTTGACTAGCGGCTTCTCCTACGAGCAGTACTTC
clonotype470	1	0.000552486	TRA:CALRSFGNVLHC;TRB:CASTESGVNTEAFF	TRA:TGTGCTCTGAGGAGCTTTGGGAATGTGCTGCATTGC;TRB:TGTGCCAGCACCGAAAGTGGGGTGAACACTGAAGCTTTCTTT
clonotype471	1	0.000552486	TRB:CASSFPGGLPSSYNEQFF	TRB:TGTGCCAGCAGCTTCCCGGGGGGGCTACCGAGCTCCTACAATGAGCAGTTCTTC
clonotype375	1	0.000552486	TRB:CSASPILGSGRGPETQYF	TRB:TGCAGTGCTAGCCCAATACTGGGAAGTGGCAGGGGGCCAGAGACCCAGTACTTC
clonotype374	1	0.000552486	TRB:CASSDRQGDTQYF	TRB:TGTGCCAGCAGCGACCGACAGGGAGATACGCAGTATTTT
clonotype377	1	0.000552486	TRB:CASSIGGKMGEQYF	TRB:TGTGCCAGTAGTATAGGAGGGAAAATGGGCGAGCAGTACTTC
clonotype376	1	0.000552486	TRB:CSARTSGDTGELFF	TRB:TGCAGTGCTAGGACTAGCGGGGACACCGGGGAGCTGTTTTTT
clonotype371	1	0.000552486	TRA:CAVGPTGANNLFF;TRB:CASSFIRALYNEQFF	TRA:TGTGCTGTGGGCCCAACTGGGGCAAACAACCTCTTCTTT;TRB:TGTGCCAGTAGCTTCATCCGGGCCCTATACAATGAGCAGTTCTTC
clonotype370	1	0.000552486	TRA:CALSEAGGNAGNMLTF;TRB:CASAKREMYEQFF	TRA:TGTGCTCTGAGTGAGGCAGGGGGTAATGCAGGCAACATGCTCACCTTT;TRB:TGTGCCAGCGCGAAGCGGGAGATGTATGAGCAGTTCTTC
clonotype373	1	0.000552486	TRA:CAYNQFYF;TRB:CASSFGAGLTEAFF	TRA:TGTGCTTATAACCAGTTCTATTTT;TRB:TGTGCCAGCAGTTTTGGGGCAGGGTTGACTGAAGCTTTCTTT
clonotype479	1	0.000552486	TRB:CASSYSIGVEQYF	TRB:TGTGCCAGCAGTTACTCGATAGGGGTCGAGCAGTACTTC
clonotype274	1	0.000552486	TRA:CAPSPGYSSASKIIF;TRB:CAWSLGPYTSNEQFF	TRA:TGTGCTCCGAGCCCGGGGTACAGCAGTGCTTCCAAGATAATCTTT;TRB:TGTGCCTGGAGTCTGGGGCCATACACGTCCAATGAGCAGTTCTTC
clonotype898	1	0.000552486	TRA:CAGMDSNYQLIW;TRB:CASSEAASGSYNEQFF;TRB:CASSYSIAGANVLTF	TRA:TGTGCTGGGATGGATAGCAACTATCAGTTAATCTGG;TRB:TGTGCCAGCAGTGAAGCGGCTAGCGGCTCCTACAATGAGCAGTTCTTC;TRB:TGTGCCAGCAGTTACTCGATCGCAGGGGCCAACGTCCTGACTTTC
clonotype276	1	0.000552486	TRB:CASSQGRGEGYGYTF	TRB:TGCGCCAGCAGCCAAGGACGGGGAGAGGGCTATGGCTACACCTTC
clonotype277	1	0.000552486	TRA:CVVNIPMDTGRRALTF;TRB:CASSEGWDNTEAFF	TRA:TGTGTGGTGAACATCCCGATGGACACGGGCAGGAGAGCACTTACTTTT;TRB:TGTGCCAGCAGTGAAGGGTGGGACAACACTGAAGCTTTCTTT
clonotype528	1	0.000552486	TRA:CAVLDSSYKLIF;TRB:CASSVISGRGTDTQYF	TRA:TGTGCTGTGTTGGATAGCAGCTATAAATTGATCTTC;TRB:TGTGCCAGCAGTGTCATTAGCGGGAGAGGGACAGATACGCAGTATTTT
clonotype271	1	0.000552486	TRB:CASSLRVPNTEAFF	TRB:TGTGCCAGCAGTTTACGAGTCCCGAACACTGAAGCTTTCTTT
clonotype272	1	0.000552486	TRB:CASSPSSGSSTDTQYF	TRB:TGTGCCAGCAGCCCGTCTAGCGGAAGCAGCACAGATACGCAGTATTTT
clonotype273	1	0.000552486	TRB:CSAPDVAEQETQYF	TRB:TGCAGTGCCCCGGACGTAGCCGAACAAGAGACCCAGTACTTC
clonotype278	1	0.000552486	TRA:CAVRLKNTGNQFYF;TRA:CVASVRGTTDSWGKFQF;TRB:CASSFTRTGGPTGELFF	TRA:TGTGCTGTGAGACTCAAGAACACCGGTAACCAGTTCTATTTT;TRA:TGTGTTGCCTCCGTGAGGGGGACAACTGACAGCTGGGGGAAATTCCAGTTT;TRB:TGTGCCAGCAGCTTCACGCGGACAGGGGGCCCCACCGGGGAGCTGTTTTTT
clonotype279	1	0.000552486	TRA:CVVSPPFNKFYF;TRB:CSAPDRAETQYF	TRA:TGTGTTGTGAGCCCTCCCTTCAACAAATTTTACTTT;TRB:TGCAGTGCCCCGGACAGGGCGGAGACCCAGTACTTC
clonotype372	1	0.000552486	TRA:CAAPSPSGSARQLTF;TRB:CASSLAADRGYTF	TRA:TGTGCAGCACCCTCCCCTTCTGGTTCTGCAAGGCAACTGACCTTT;TRB:TGTGCCAGCAGCTTGGCCGCAGACCGGGGCTACACCTTC
clonotype555	1	0.000552486	TRB:CASSLAPRGRDYEQYF	TRB:TGTGCCAGCAGCTTGGCCCCAAGGGGAAGGGATTACGAGCAGTACTTC
clonotype554	1	0.000552486	TRA:CAVPTWGLISNFGNEKLTF;TRB:CATSVRFRTSGNTIYF;TRB:CASSFDREASRAGGWNEQFF	TRA:TGTGCTGTGCCCACCTGGGGGCTTATATCTAACTTTGGAAATGAGAAATTAACCTTT;TRB:TGTGCCACCAGTGTCAGGTTCCGGACCTCTGGAAACACCATATATTTT;TRB:TGTGCCAGCAGTTTCGACAGAGAGGCTTCTCGAGCGGGAGGTTGGAATGAGCAGTTCTTC
clonotype557	1	0.000552486	TRB:CAAGRGGLGAYGYTF	TRB:TGTGCCGCTGGACGAGGGGGCCTCGGCGCCTATGGCTACACCTTC
clonotype556	1	0.000552486	TRA:CAVRDEDYQLIW	TRA:TGTGCTGTGAGAGATGAGGACTATCAGTTAATCTGG
clonotype498	1	0.000552486	TRB:CASSQGTAAKNIQYF	TRB:TGTGCCAGCAGCCAAGGGACGGCAGCCAAAAACATTCAGTACTTC
clonotype499	1	0.000552486	TRA:CVVSTGSARQLTF;TRB:CASRPPGLAPDTQYF	TRA:TGTGTTGTGAGTACCGGTTCTGCAAGGCAACTGACCTTT;TRB:TGCGCCAGCAGGCCTCCGGGACTAGCCCCGGATACGCAGTATTTT
clonotype553	1	0.000552486	TRA:CAVRGGRGGNKLTF;TRA:CAVVSSGGSYIPTF;TRB:CAWSVRDRGSYNEQFF	TRA:TGCGCTGTGAGAGGTGGGAGAGGAGGAAACAAACTCACCTTT;TRA:TGTGCTGTGGTCTCATCAGGAGGAAGCTACATACCTACATTT;TRB:TGTGCCTGGAGTGTACGGGATAGGGGCTCCTACAATGAGCAGTTCTTC
clonotype552	1	0.000552486	TRB:CASSLVGREPQYF	TRB:TGTGCCAGCAGCTTAGTTGGGAGAGAACCCCAGTACTTC
clonotype494	1	0.000552486	TRA:CAVMDSSYKLIF;TRB:CASSDGTGADTQYF	TRA:TGTGCTGTTATGGATAGCAGCTATAAATTGATCTTC;TRB:TGTGCCAGCAGTGACGGGACAGGGGCAGATACGCAGTATTTT
clonotype495	1	0.000552486	TRA:CAVRDGDYKLSF;TRB:CASSPGTDGAIQYF	TRA:TGTGCTGTGAGAGATGGCGACTACAAGCTCAGCTTT;TRB:TGTGCCAGCAGTCCCGGGACGGACGGAGCCATTCAGTACTTC
clonotype496	1	0.000552486	TRB:CASSHGQGLQETQYF	TRB:TGTGCCAGCAGCCACGGACAGGGGTTGCAAGAGACCCAGTACTTC
clonotype497	1	0.000552486	TRA:CAVGAKNFNKFYF;TRB:CSARLGRARADTQYF	TRA:TGTGCTGTGGGTGCAAAGAACTTCAACAAATTTTACTTT;TRB:TGCAGTGCCCGGTTGGGGAGGGCAAGGGCAGATACGCAGTATTTT
clonotype490	1	0.000552486	TRA:CAENTAGGFKTIF;TRB:CATTKGDSTGEKLFF	TRA:TGTGCAGAGAATACGGCTGGAGGCTTCAAAACTATCTTT;TRB:TGTGCCACCACCAAAGGGGACTCAACCGGGGAAAAACTGTTTTTT
clonotype558	1	0.000552486	TRA:CVVIPFSGGYNKLIF;TRB:CATVKGGTDGYTF	TRA:TGTGTGGTGATCCCGTTTTCTGGTGGCTACAATAAGCTGATTTTT;TRB:TGTGCCACCGTCAAAGGGGGGACGGATGGCTACACCTTC
clonotype492	1	0.000552486	TRA:CAVFSGGYQKVTF;TRB:CASSRWGQTQETQYF	TRA:TGTGCTGTGTTTTCTGGGGGTTACCAGAAAGTTACCTTT;TRB:TGTGCCAGCAGCAGGTGGGGACAGACCCAAGAGACCCAGTACTTC
clonotype493	1	0.000552486	TRA:CAASVNQGGKLIF;TRA:CAVRVGGYNKLIF;TRB:CSASQVSGANVLTF;TRB:CASSPGLNYGYTF	TRA:TGTGCAGCAAGTGTTAACCAGGGAGGAAAGCTTATCTTC;TRA:TGTGCTGTGAGAGTCGGTGGCTACAATAAGCTGATTTTT;TRB:TGCAGTGCTTCCCAGGTCTCTGGGGCCAACGTCCTGACTTTC;TRB:TGCGCCAGCAGCCCCGGACTGAACTATGGCTACACCTTC
clonotype529	1	0.000552486	TRA:CALSYYGGSQGNLIF;TRB:CASSSPHDGGYEQYF	TRA:TGTGCTCTAAGTTATTATGGAGGAAGCCAAGGAAATCTCATCTTT;TRB:TGTGCCAGCAGTTCCCCTCATGATGGGGGGTACGAGCAGTACTTC
clonotype222	1	0.000552486	TRA:CAVIPSGNTPLVF;TRB:CASSVVLAGGRDTQYF	TRA:TGTGCTGTGATCCCTTCAGGAAACACACCTCTTGTCTTT;TRB:TGTGCCAGCAGCGTAGTTTTAGCGGGAGGGCGAGATACGCAGTATTTT
clonotype159	1	0.000552486	TRA:CAENGEITGGGNKLTF;TRB:CASSLQLLEQEQYF	TRA:TGTGCAGAGAATGGGGAGATCACGGGAGGAGGAAACAAACTCACCTTT;TRB:TGTGCCAGCAGTTTACAACTTCTAGAACAGGAGCAGTACTTC
clonotype746	1	0.000552486	TRB:CASSYSGVRGYTF	TRB:TGTGCCAGCAGTTACTCAGGGGTACGGGGCTACACCTTC
clonotype748	1	0.000552486	TRB:CSAKPGPETEAFF	TRB:TGCAGTGCTAAACCGGGACCGGAAACTGAAGCTTTCTTT
clonotype626	1	0.000552486	TRA:CVVSDRGSTLGRLYF;TRB:CASSEGPESGKSSYEQYF	TRA:TGTGTGGTGAGCGACAGAGGCTCAACCCTGGGGAGGCTATACTTT;TRB:TGTGCCAGCAGTGAGGGCCCCGAAAGCGGGAAGAGCTCCTACGAGCAGTACTTC
clonotype308	1	0.000552486	TRA:CAGKSGNTGKLIF;TRB:CASSKQGTTEAFF	TRA:TGTGCAGGGAAGTCTGGCAACACAGGCAAACTAATCTTT;TRB:TGTGCCAGCAGTAAACAGGGGACCACTGAAGCTTTCTTT
clonotype728	1	0.000552486	TRB:CASSPEPTGGLTQYF	TRB:TGTGCCAGCAGCCCCGAGCCGACAGGGGGCTTGACCCAGTACTTC
clonotype729	1	0.000552486	TRA:CAGDSGTASKLTF;TRB:CASSEGGPLSEFF	TRA:TGTGCAGGAGATTCCGGCACTGCCAGTAAACTCACCTTT;TRB:TGTGCCAGCAGTGAAGGGGGACCCCTGTCCGAGTTCTTC
clonotype298	1	0.000552486	TRA:CAPRDDKIIF;TRB:CASSYSGAGDYGYTF	TRA:TGTGCTCCGAGAGATGACAAGATCATCTTT;TRB:TGTGCCAGCAGTTACTCGGGGGCGGGGGACTATGGCTACACCTTC
clonotype309	1	0.000552486	TRB:CASSPRTFQRNYGYTF	TRB:TGTGCCAGCAGCCCACGGACATTCCAACGGAACTATGGCTACACCTTC
clonotype722	1	0.000552486	TRA:CAQVDSGGYNKLIF;TRB:CASSHKTVGGYTF	TRA:TGTGCACAAGTCGATTCTGGTGGCTACAATAAGCTGATTTTT;TRB:TGTGCCAGCAGCCACAAGACAGTTGGTGGCTACACCTTC
clonotype723	1	0.000552486	TRA:CAVTDSSYKLIF;TRB:CASSPPDSSYNEQFF	TRA:TGTGCTGTGACGGATAGCAGCTATAAATTGATCTTC;TRB:TGTGCCAGTAGTCCGCCGGACAGCTCCTACAATGAGCAGTTCTTC
clonotype720	1	0.000552486	TRA:CAVMDSNYQLIW;TRB:CSARTLAGYNEQFF	TRA:TGTGCTGTGATGGATAGCAACTATCAGTTAATCTGG;TRB:TGCAGTGCTAGAACGCTAGCGGGATACAATGAGCAGTTCTTC
clonotype350	1	0.000552486	TRB:CASSRGQETQYF	TRB:TGTGCCAGTTCGAGGGGGCAAGAGACCCAGTACTTC
clonotype726	1	0.000552486	TRB:CASNGDRVTQPQHF	TRB:TGTGCCAGTAATGGGGACAGGGTGACCCAGCCCCAGCATTTT
clonotype727	1	0.000552486	TRA:CAVFPGFGNVLHC;TRB:CASRPKGATNEKLFF	TRA:TGTGCTGTGTTCCCAGGCTTTGGGAATGTGCTGCATTGC;TRB:TGTGCCAGCCGACCAAAGGGGGCAACTAATGAAAAACTGTTTTTT
clonotype724	1	0.000552486	TRA:CVVNHSGGYNKLIF;TRB:CASSSPDRVADTQYF	TRA:TGTGTGGTGAACCATTCTGGTGGCTACAATAAGCTGATTTTT;TRB:TGTGCCAGCAGCTCGCCGGACAGGGTAGCAGATACGCAGTATTTT
clonotype725	1	0.000552486	TRA:CAMREDYSGAGSYQLTF;TRB:CSVGIRGVPYNEQFF	TRA:TGTGCAATGAGAGAGGACTACTCTGGGGCTGGGAGTTACCAACTCACTTTC;TRB:TGCAGCGTTGGGATCAGGGGCGTCCCCTACAATGAGCAGTTCTTC
clonotype227	1	0.000552486	TRA:CAVKDSNYQLIW;TRA:CAVEDQDDKIIF;TRB:CASSEADSSYEQYF	TRA:TGTGCTGTGAAGGATAGCAACTATCAGTTAATCTGG;TRA:TGTGCTGTGGAGGATCAAGATGACAAGATCATCTTT;TRB:TGTGCCAGCAGTGAGGCGGACAGCTCCTACGAGCAGTACTTC
clonotype797	1	0.000552486	TRA:CVVSTSDTGRRALTF;TRB:CASSLRRLNTGELFF	TRA:TGTGTTGTGAGCACTTCGGACACGGGCAGGAGAGCACTTACTTTT;TRB:TGTGCCAGCAGCTTGAGAAGGCTAAACACCGGGGAGCTGTTTTTT
clonotype796	1	0.000552486	TRA:CAEKGAGNNRKLIW;TRB:CASSQGLGGYEQYF	TRA:TGTGCAGAGAAAGGAGCTGGCAACAACCGTAAGCTGATTTGG;TRB:TGTGCCAGCAGCCAAGGACTAGGAGGATACGAGCAGTACTTC
clonotype795	1	0.000552486	TRB:CASSYQGSTEAFF	TRB:TGTGCCAGCAGTTACCAAGGGTCCACTGAAGCTTTCTTT
clonotype794	1	0.000552486	TRB:CASSQVRAAGYEQYF	TRB:TGTGCCAGCAGCCAAGTTCGAGCGGCAGGCTACGAGCAGTACTTC
clonotype658	1	0.000552486	TRA:CAPYSSASKIIF;TRB:CASSSSSNEQFF	TRA:TGTGCCCCGTACAGCAGTGCTTCCAAGATAATCTTT;TRB:TGCGCCAGCAGCTCTTCTTCCAATGAGCAGTTCTTC
clonotype659	1	0.000552486	TRA:CAVGTSGSRLTF;TRB:CASSPGTSGTGARYNEQFF	TRA:TGTGCTGTGGGAACCAGTGGCTCTAGGTTGACCTTT;TRB:TGCGCCAGCAGCCCCGGGACTAGCGGGACGGGAGCCCGCTACAATGAGCAGTTCTTC
clonotype798	1	0.000552486	TRB:CASNRGGTSGRYTQYF	TRB:TGCGCCAGCAATCGCGGCGGAACTAGCGGGAGATATACGCAGTATTTT
clonotype671	1	0.000552486	TRA:CAGVYGNEKLTF;TRB:CASSLRTAPGEAFF	TRA:TGTGCAGGAGTATATGGAAATGAGAAATTAACCTTT;TRB:TGCGCCAGCAGCTTGAGGACAGCCCCGGGTGAAGCTTTCTTT
clonotype721	1	0.000552486	TRA:CAVLNTGFQKLVF;TRB:CASSRPSAPSGRAVNEQFF	TRA:TGTGCTGTGCTGAACACAGGCTTTCAGAAACTTGTATTT;TRB:TGTGCCAGCAGCCGCCCCTCGGCCCCTAGCGGGAGGGCAGTGAATGAGCAGTTCTTC
clonotype878	1	0.000552486	TRA:CAAHGNNRLAF;TRB:CASSAGQQGRDQYF	TRA:TGTGCTGCCCATGGGAACAACAGACTCGCTTTT;TRB:TGTGCCAGCTCCGCGGGGCAACAGGGAAGGGACCAGTACTTC
clonotype692	1	0.000552486	TRB:CASREGGYTGELFF	TRB:TGTGCCAGCAGGGAGGGGGGCTACACCGGGGAGCTGTTTTTT
clonotype879	1	0.000552486	TRA:CAVSYNDMRF;TRB:CSARAGTGGYEQYF	TRA:TGTGCTGTGAGTTACAATGACATGCGCTTT;TRB:TGCAGTGCTAGAGCCGGGACAGGGGGGTACGAGCAGTACTTC
clonotype579	1	0.000552486	TRB:CASSIGGAPQHF	TRB:TGTGCCAGTAGTATTGGGGGCGCGCCCCAGCATTTT
clonotype677	1	0.000552486	TRA:CASTSRKLTF;TRB:CAWSRRELFF	TRA:TGTGCTTCCACCTCGCGGAAGCTGACATTT;TRB:TGTGCCTGGAGTAGGCGGGAGCTGTTTTTT
clonotype577	1	0.000552486	TRA:CAVKDSNYQLIW;TRB:CATEPGAGGYEQYF	TRA:TGTGCTGTGAAGGATAGCAACTATCAGTTAATCTGG;TRB:TGTGCCACCGAGCCCGGGGCAGGGGGCTACGAGCAGTACTTC
clonotype163	1	0.000552486	TRA:CAESPPGDKLIF;TRB:CASSLSGGSEAFF	TRA:TGTGCAGAGTCTCCCCCGGGCGACAAGCTCATCTTT;TRB:TGTGCCAGCAGTTTAAGTGGGGGATCTGAAGCTTTCTTT
clonotype238	1	0.000552486	TRA:CAFTHYGGSQGNLIF;TRB:CSVDRDSTFTDTQYF	TRA:TGTGCTTTCACCCATTATGGAGGAAGCCAAGGAAATCTCATCTTT;TRB:TGCAGCGTGGACCGGGACTCAACCTTCACAGATACGCAGTATTTT
clonotype979	1	0.000552486	TRA:CAVGEGSYKLIF;TRB:CSARERNSYNEQFF	TRA:TGTGCTGTGGGGGAGGGCAGCTATAAATTGATCTTC;TRB:TGCAGTGCTAGAGAGCGGAACTCCTACAATGAGCAGTTCTTC
clonotype978	1	0.000552486	TRA:CAATPSRGSTLGRLYF;TRA:CAYRSLYSGGGADGLTF;TRB:CATSRFRGIGSEAFF	TRA:TGTGCAGCAACCCCCTCTAGAGGCTCAACCCTGGGGAGGCTATACTTT;TRA:TGTGCTTATAGGAGCCTGTATTCAGGAGGAGGTGCTGACGGACTCACCTTT;TRB:TGTGCCACCAGCAGATTTCGGGGGATAGGATCTGAAGCTTTCTTT
clonotype330	1	0.000552486	TRA:CAYRSANNFNKFYF	TRA:TGTGCTTATAGGAGCGCGAACAACTTCAACAAATTTTACTTT
clonotype973	1	0.000552486	TRB:CASSWDRVGVSTDTQYF	TRB:TGTGCCAGCAGTTGGGACAGGGTCGGCGTTTCCACAGATACGCAGTATTTT
clonotype972	1	0.000552486	TRB:CASSLDGYYEQYF	TRB:TGTGCCAGCAGTTTAGACGGCTACTACGAGCAGTACTTC
clonotype971	1	0.000552486	TRA:CAAVFRDDKIIF;TRB:CATSREAGGPSSYNEQFF	TRA:TGTGCCGCCGTATTCAGAGATGACAAGATCATCTTT;TRB:TGTGCCACCAGCAGAGAGGCGGGAGGGCCGAGCTCCTACAATGAGCAGTTCTTC
clonotype970	1	0.000552486	TRA:CALSEVYITNAGKSTF;TRA:CAVGAQLTGGGNKLTF;TRB:CASSLGGLGEVRYYGYTF	TRA:TGTGCTCTGAGTGAGGTCTATATCACCAATGCAGGCAAATCAACCTTT;TRA:TGTGCTGTGGGTGCTCAACTCACGGGAGGAGGAAACAAACTCACCTTT;TRB:TGTGCCAGCAGCTTGGGGGGGTTGGGGGAGGTTCGCTACTATGGCTACACCTTC
clonotype977	1	0.000552486	TRA:CASSNFGNEKLTF;TRB:CASSLAQSPYGYTF	TRA:TGTGCTTCCTCTAACTTTGGAAATGAGAAATTAACCTTT;TRB:TGTGCCAGCAGCTTGGCACAGTCGCCCTATGGCTACACCTTC
clonotype976	1	0.000552486	TRB:CASSAHRLGGEQYF	TRB:TGTGCCAGCAGCGCCCACAGGCTAGGAGGCGAGCAGTACTTC
clonotype975	1	0.000552486	TRB:CSARGRGDTEAFF	TRB:TGCAGTGCCCGGGGCAGGGGAGACACTGAAGCTTTCTTT
clonotype974	1	0.000552486	TRB:CASSLTGSEQYF	TRB:TGTGCCAGCAGCCTCACAGGGAGCGAGCAGTACTTC
clonotype872	1	0.000552486	TRA:CAVVDSNYQLIW;TRB:CASSGGGNYNEQFF	TRA:TGTGCTGTGGTGGATAGCAACTATCAGTTAATCTGG;TRB:TGTGCCAGCAGCGGCGGGGGAAACTACAATGAGCAGTTCTTC
clonotype873	1	0.000552486	TRA:CAESHGHQAGTALIF;TRB:CASSIDPGQGVAKAFF	TRA:TGTGCAGAGAGTCATGGTCACCAGGCAGGAACTGCTCTGATCTTT;TRB:TGTGCCAGTAGTATAGATCCGGGACAGGGGGTTGCGAAAGCTTTCTTT
clonotype870	1	0.000552486	TRB:CASLESGGGATKNIQYF	TRB:TGTGCCAGCCTCGAGTCTGGAGGGGGCGCAACCAAAAACATTCAGTACTTC
clonotype871	1	0.000552486	TRA:CAVFHPGNTPLVF;TRB:CATKGGAKNIQYF	TRA:TGTGCTGTCTTCCACCCGGGAAACACACCTCTTGTCTTT;TRB:TGTGCCACCAAGGGGGGGGCCAAAAACATTCAGTACTTC
clonotype876	1	0.000552486	TRA:CALSESAGGSYIPTF;TRB:CASSEHRGNTGELFF	TRA:TGTGCTCTGAGTGAGTCGGCAGGAGGAAGCTACATACCTACATTT;TRB:TGTGCCAGCAGTGAACACAGGGGGAACACCGGGGAGCTGTTTTTT
clonotype874	1	0.000552486	TRB:CASSPEFSSYGYTF	TRB:TGCGCCAGCAGTCCGGAGTTTAGTTCCTATGGCTACACCTTC
clonotype875	1	0.000552486	TRB:CASSESPGDQETQYF	TRB:TGTGCCAGCAGTGAATCGCCCGGGGATCAAGAGACCCAGTACTTC
clonotype331	1	0.000552486	TRA:CAADGSGGSYIPTF;TRB:CASLTGTSGSYEQYF	TRA:TGTGCAGCTGACGGCTCAGGAGGAAGCTACATACCTACATTT;TRB:TGTGCCAGCTTAACCGGGACTAGCGGCTCCTACGAGCAGTACTTC
clonotype239	1	0.000552486	TRA:CAVFEAAGNKLTF;TRB:CASSNTGPLPGNTIYF	TRA:TGTGCTGTATTTGAAGCTGCAGGCAACAAGCTAACTTTT;TRB:TGCGCCAGCAGTAATACCGGGCCCCTACCTGGAAACACCATATATTTT
clonotype333	1	0.000552486	TRB:CASSPRRLAGGQETQYF	TRB:TGTGCCAGCAGCCCCAGGAGGCTAGCGGGCGGACAAGAGACCCAGTACTTC
clonotype332	1	0.000552486	TRB:CASRPGQARLFNYGYTF	TRB:TGTGCCAGCAGGCCCGGACAGGCCCGCCTCTTCAACTATGGCTACACCTTC
clonotype335	1	0.000552486	TRA:CAVRDKRGNTGKLIF;TRB:CASSTGRVYEQYF	TRA:TGTGCTGTGAGAGACAAAAGGGGCAACACAGGCAAACTAATCTTT;TRB:TGTGCCAGCAGTACAGGGCGTGTGTACGAGCAGTACTTC
clonotype334	1	0.000552486	TRA:CALSGSFGNVLHC;TRB:CASSLGQANYGYTF;TRB:CASSDTSGSTDTQYF	TRA:TGTGCTCTGAGTGGAAGCTTTGGGAATGTGCTGCATTGC;TRB:TGTGCCAGCAGCCTCGGACAGGCGAACTATGGCTACACCTTC;TRB:TGTGCCAGCAGTGACACTAGCGGGAGCACAGATACGCAGTATTTT
clonotype337	1	0.000552486	TRA:CALIGGSYIPTF;TRB:CASSTPGGASTWGYTF	TRA:TGTGCTCTCATAGGAGGAAGCTACATACCTACATTT;TRB:TGTGCCAGCAGCACCCCGGGGGGGGCCTCCACGTGGGGCTACACCTTC
clonotype336	1	0.000552486	TRA:CAVRDSNYQLIW	TRA:TGTGCTGTGAGAGATAGCAACTATCAGTTAATCTGG
clonotype651	1	0.000552486	TRA:CAMRAMDSNYQLIW;TRB:CASSTLAGGYNEQFF	TRA:TGTGCAATGAGAGCCATGGATAGCAACTATCAGTTAATCTGG;TRB:TGTGCCAGCAGTACACTAGCGGGAGGATACAATGAGCAGTTCTTC
clonotype338	1	0.000552486	TRA:CVVDRGYNQGGKLIF;TRB:CASSMREITEAFF	TRA:TGTGTGGTGGACAGGGGTTATAACCAGGGAGGAAAGCTTATCTTC;TRB:TGTGCCAGTAGTATGAGGGAGATCACTGAAGCTTTCTTT
clonotype232	1	0.000552486	TRA:CAALMDSSYKLIF;TRB:CASSFYDGTDTQYF	TRA:TGTGCAGCCTTGATGGATAGCAGCTATAAATTGATCTTC;TRB:TGTGCCAGCAGCTTTTATGACGGCACAGATACGCAGTATTTT
clonotype233	1	0.000552486	TRA:CAVTSNFGNEKLTF;TRB:CASSPGDGNTIYF	TRA:TGTGCCGTGACATCTAACTTTGGAAATGAGAAATTAACCTTT;TRB:TGTGCCAGCTCCCCAGGGGACGGAAACACCATATATTTT
clonotype234	1	0.000552486	TRA:CAASMGGNEKLTF;TRB:CASSEGTYGYTF	TRA:TGTGCAGCAAGCATGGGTGGAAATGAGAAATTAACCTTT;TRB:TGCGCCAGCAGTGAGGGGACCTATGGCTACACCTTC
clonotype235	1	0.000552486	TRA:CAATDSNYQLIW;TRB:CASSQNTDPNTGELFF	TRA:TGTGCTGCGACGGATAGCAACTATCAGTTAATCTGG;TRB:TGTGCCAGCAGCCAAAATACAGATCCGAACACCGGGGAGCTGTTTTTT
clonotype236	1	0.000552486	TRA:CAVKDSNYQLIW;TRB:CASSGTTGGTDTQYF	TRA:TGTGCTGTGAAGGATAGCAACTATCAGTTAATCTGG;TRB:TGTGCCAGCAGTGGAACCACAGGGGGCACAGATACGCAGTATTTT
clonotype237	1	0.000552486	TRA:CAAMDSNYQLIW;TRB:CATSPTSGEYNEQFF	TRA:TGTGCTGCGATGGATAGCAACTATCAGTTAATCTGG;TRB:TGTGCCACCAGCCCGACTAGCGGAGAATACAATGAGCAGTTCTTC
clonotype230	1	0.000552486	TRB:CATARGANYEQYF;TRB:CASSGRGFVQFF	TRB:TGTGCCACCGCTCGGGGGGCTAACTACGAGCAGTACTTC;TRB:TGTGCCAGCAGCGGGAGGGGGTTCGTGCAGTTCTTC
clonotype231	1	0.000552486	TRB:CSARDSPSGIQETQYF	TRB:TGCAGTGCTAGAGATAGTCCTAGCGGCATCCAAGAGACCCAGTACTTC
clonotype223	1	0.000552486	TRA:CAVMDSNYQLIW;TRB:CSARLADNEQFF	TRA:TGTGCTGTGATGGATAGCAACTATCAGTTAATCTGG;TRB:TGCAGTGCTAGACTAGCGGACAATGAGCAGTTCTTC
clonotype268	1	0.000552486	TRA:CAASSNTGNQFYF;TRB:CASGQNEQYF	TRA:TGTGCAGCAAGCTCGAACACCGGTAACCAGTTCTATTTT;TRB:TGTGCCAGTGGACAAAACGAGCAGTACTTC
clonotype166	1	0.000552486	TRB:CSVVGDRGALQETQYF	TRB:TGCAGCGTTGTTGGGGATAGGGGGGCCTTACAAGAGACCCAGTACTTC
clonotype199	1	0.000552486	TRA:CAVRDIRGSYIPTF;TRB:CASSYSESQDGYREGSPLHF	TRA:TGTGCTGTGAGAGATATAAGAGGAAGCTACATACCTACATTT;TRB:TGTGCCAGCAGTTACTCGGAGTCGCAGGACGGCTACAGGGAAGGTTCACCCCTCCACTTT
clonotype198	1	0.000552486	TRA:CAVKDSNYQLIW;TRB:CASTPPGRDGTDTQYF	TRA:TGTGCTGTGAAGGATAGCAACTATCAGTTAATCTGG;TRB:TGTGCCAGTACCCCTCCAGGGAGGGATGGCACAGATACGCAGTATTTT
clonotype195	1	0.000552486	TRA:CAVKDSNYQLIW;TRB:CASSDSVTRESDEQFF	TRA:TGTGCTGTGAAGGATAGCAACTATCAGTTAATCTGG;TRB:TGTGCCAGCAGTGATTCCGTCACCAGGGAGTCCGATGAGCAGTTCTTC
clonotype194	1	0.000552486	TRA:CAVDLLGSNSGYALNF;TRB:CASSQGDQPQHF;TRB:CASSLRSGRAYEQYF	TRA:TGTGCTGTGGACCTCCTGGGGTCAAATTCCGGGTATGCACTCAACTTC;TRB:TGTGCCAGCAGCCAGGGGGATCAGCCCCAGCATTTT;TRB:TGTGCCAGCAGTTTGCGAAGCGGGAGGGCCTACGAGCAGTACTTC
clonotype197	1	0.000552486	TRB:CASSSWTLLNTEAFF	TRB:TGCGCCAGCAGCTCCTGGACACTCCTGAACACTGAAGCTTTCTTT
clonotype451	1	0.000552486	TRA:CALGGTNDYKLSF;TRA:CAAILYNNNDMRF;TRB:CSASGTSTTYEQYF	TRA:TGTGCACTGGGCGGTACGAACGACTACAAGCTCAGCTTT;TRA:TGTGCAGCAATTTTGTACAATAACAATGACATGCGCTTT;TRB:TGCAGTGCTTCCGGGACTAGCACCACCTACGAGCAGTACTTC
clonotype191	1	0.000552486	TRB:CASSVPGDEQFF	TRB:TGTGCCAGCAGCGTTCCCGGGGATGAGCAGTTCTTC
clonotype190	1	0.000552486	TRA:CATDGNDYKLSF;TRB:CASSAHTYEAQYF	TRA:TGTGCTACGGACGGGAACGACTACAAGCTCAGCTTT;TRB:TGTGCCAGTAGTGCCCATACCTACGAGGCGCAGTACTTC
clonotype193	1	0.000552486	TRA:CAARGVNYGGSQGNLIF;TRB:CASSLSLAGAYNEQFF	TRA:TGTGCAGCAAGGGGCGTGAATTATGGAGGAAGCCAAGGAAATCTCATCTTT;TRB:TGTGCCAGCAGTTTATCTCTAGCGGGAGCCTACAATGAGCAGTTCTTC
clonotype192	1	0.000552486	TRB:CASSDGTSTGELFF	TRB:TGTGCCAGCAGTGACGGGACTAGCACCGGGGAGCTGTTTTTT
clonotype586	1	0.000552486	TRA:CAPMDSSYKLIF;TRB:CASSKGEVNEQFF	TRA:TGTGCTCCCATGGATAGCAGCTATAAATTGATCTTC;TRB:TGTGCCAGCAGTAAGGGGGAGGTGAATGAGCAGTTCTTC
clonotype587	1	0.000552486	TRA:CVYTGGFKTIF;TRB:CASSEVGGRQETQYF;TRB:CAIPPRATGGYTF	TRA:TGTGTTTATACTGGAGGCTTCAAAACTATCTTT;TRB:TGTGCCAGCAGTGAAGTGGGAGGGCGGCAAGAGACCCAGTACTTC;TRB:TGTGCCATCCCCCCCCGGGCGACAGGTGGCTACACCTTC
clonotype584	1	0.000552486	TRA:CARVSGGSYIPTF;TRB:CASSRGGPSTNNEQFF	TRA:TGTGCTCGCGTATCAGGAGGAAGCTACATACCTACATTT;TRB:TGTGCCAGCAGCCGGGGGGGGCCTAGCACCAACAATGAGCAGTTCTTC
clonotype585	1	0.000552486	TRA:CALDFSGGGADGLTF;TRB:CSARQATYNEQFF	TRA:TGTGCTCTAGACTTTTCAGGAGGAGGTGCTGACGGACTCACCTTT;TRB:TGCAGTGCTAGACAGGCTACCTACAATGAGCAGTTCTTC
clonotype582	1	0.000552486	TRA:CALYSSASKIIF;TRB:CASSPSTGGHSGANVLTF	TRA:TGTGCTCTTTACAGCAGTGCTTCCAAGATAATCTTT;TRB:TGTGCCAGCAGTCCTTCGACAGGGGGCCACTCTGGGGCCAACGTCCTGACTTTC
clonotype428	1	0.000552486	TRB:CASSEIAGEGETQYF	TRB:TGTGCCAGCAGTGAAATCGCAGGGGAGGGAGAGACCCAGTACTTC
clonotype580	1	0.000552486	TRB:CASSSLPPGQGRAYNEQFF	TRB:TGCGCCAGCAGCTCGCTACCCCCGGGACAGGGGAGGGCCTACAATGAGCAGTTCTTC
clonotype581	1	0.000552486	TRA:CAASPIQGAQKLVF;TRB:CASSQMDRTPQHF	TRA:TGTGCAGCAAGCCCAATTCAGGGAGCCCAGAAGCTGGTATTT;TRB:TGCGCCAGCAGCCAGATGGACAGGACACCCCAGCATTTT
clonotype425	1	0.000552486	TRA:CAVMDSNYQLIW;TRB:CAISDGQDYNEQFF;TRB:CARPRESYNEQFF	TRA:TGTGCTGTTATGGATAGCAACTATCAGTTAATCTGG;TRB:TGTGCCATCAGTGACGGACAGGACTACAATGAGCAGTTCTTC;TRB:TGTGCCCGACCCAGGGAATCCTACAATGAGCAGTTCTTC
clonotype424	1	0.000552486	TRB:CASSEVWAGDNYGYTF	TRB:TGTGCCAGCAGTGAAGTCTGGGCAGGGGATAACTATGGCTACACCTTC
clonotype427	1	0.000552486	TRA:CLVGDLMNSGGYQKVTF;TRB:CASSQIAGGPDTQYF	TRA:TGCCTCGTGGGTGACCTCATGAATTCTGGGGGTTACCAGAAAGTTACCTTT;TRB:TGTGCCAGCAGCCAAATAGCGGGAGGGCCAGATACGCAGTATTTT
clonotype426	1	0.000552486	TRB:CASSSGTSGSTDTQYF	TRB:TGTGCCAGCAGTTCCGGGACTAGCGGGAGCACAGATACGCAGTATTTT
clonotype421	1	0.000552486	TRB:CASSLGRAGESYEQYF	TRB:TGTGCCAGCAGCTTAGGGAGAGCGGGAGAATCCTACGAGCAGTACTTC
clonotype420	1	0.000552486	TRA:CAASRMDSSYKLIF;TRB:CASSQDPGANQETQYF	TRA:TGTGCAGCAAGCAGGATGGATAGCAGCTATAAATTGATCTTC;TRB:TGCGCCAGCAGCCAAGACCCTGGGGCCAACCAAGAGACCCAGTACTTC
clonotype423	1	0.000552486	TRB:CAWSLGPYTSNEQFF	TRB:TGTGCCTGGAGTCTGGGGCCATACACGTCCAATGAGCAGTTCTTC
clonotype422	1	0.000552486	TRB:CASSLTGDYTKQYF	TRB:TGTGCCAGCAGCTTAACCGGGGATTATACGAAGCAGTACTTC
clonotype344	1	0.000552486	TRB:CASSGDTEAFF	TRB:TGTGCCAGCAGTGGGGACACTGAAGCTTTCTTT
clonotype345	1	0.000552486	TRA:CAFMKPTGTASKLTF;TRB:CASSLGTNYGYTF	TRA:TGTGCTTTCATGAAGCCTACCGGCACTGCCAGTAAACTCACCTTT;TRB:TGCGCCAGCAGCTTGGGCACTAACTATGGCTACACCTTC
clonotype346	1	0.000552486	TRB:CASSEGSPGELFF	TRB:TGTGCCAGCAGTGAAGGTAGCCCCGGGGAGCTGTTTTTT
clonotype347	1	0.000552486	TRA:CAVRDSNYQLIW;TRB:CASSDSLEGHNEQFF	TRA:TGTGCTGTGAGAGATAGCAACTATCAGTTAATCTGG;TRB:TGTGCCAGCAGTGACTCCCTTGAGGGGCACAATGAGCAGTTCTTC
clonotype340	1	0.000552486	TRB:CASSFGGPFSTDTQYF	TRB:TGTGCCAGCAGCTTTGGCGGGCCTTTTAGCACAGATACGCAGTATTTT
clonotype341	1	0.000552486	TRA:CAVNLNTNFGNEKLTF;TRB:CSARDTTTPTDTQYF	TRA:TGTGCCGTGAACCTGAATACTAACTTTGGAAATGAGAAATTAACCTTT;TRB:TGCAGTGCTAGAGATACCACCACCCCCACAGATACGCAGTATTTT
clonotype342	1	0.000552486	TRB:CASSEWGRALGANVLTF	TRB:TGTGCCAGCAGTGAATGGGGCAGGGCCCTTGGGGCCAACGTCCTGACTTTC
clonotype343	1	0.000552486	TRA:CAVEDGTGANNLFF;TRB:CASSLRRTTEAFF	TRA:TGTGCTGTGGAGGACGGGACTGGGGCAAACAACCTCTTCTTT;TRB:TGTGCCAGCAGCTTAAGGCGGACCACTGAAGCTTTCTTT
clonotype348	1	0.000552486	TRA:CGTGGYNQGGKLIF;TRB:CASSPLGGLNTEAFF	TRA:TGTGGCACAGGGGGATATAACCAGGGAGGAAAGCTTATCTTC;TRB:TGTGCCAGCAGCCCGCTCGGGGGATTGAACACTGAAGCTTTCTTT
clonotype349	1	0.000552486	TRB:CASSVVPWSYEQYF	TRB:TGTGCCAGCAGCGTCGTACCCTGGTCCTACGAGCAGTACTTC
clonotype605	1	0.000552486	TRB:CSARIQGAYEQYF	TRB:TGCAGTGCAAGGATCCAGGGGGCCTACGAGCAGTACTTC
clonotype604	1	0.000552486	TRA:CAENMGNQGGKLIF;TRB:CASSLRPGRSYEQYF	TRA:TGTGCAGAGAATATGGGGAACCAGGGAGGAAAGCTTATCTTC;TRB:TGTGCCAGCAGTTTACGCCCGGGCCGCTCCTACGAGCAGTACTTC
clonotype607	1	0.000552486	TRA:CAFIYYNNNDMRF;TRA:CAYRSPLTLNSGGSNYKLTF;TRB:CASSFRGSGELFF	TRA:TGTGCCTTTATATACTACAATAACAATGACATGCGCTTT;TRA:TGTGCTTATAGGAGCCCCCTTACCTTGAATAGTGGAGGTAGCAACTATAAACTGACATTT;TRB:TGTGCCAGCAGTTTCCGGGGGAGCGGGGAGCTGTTTTTT
clonotype606	1	0.000552486	TRB:CATSDPSRGYEQYF	TRB:TGTGCCACCAGTGATCCGAGCAGGGGATACGAGCAGTACTTC
clonotype601	1	0.000552486	TRA:CAVDLEYGNKLVF;TRB:CASSAPGQAFYEQYF	TRA:TGTGCCGTGGACTTGGAATATGGAAACAAGCTGGTCTTT;TRB:TGTGCCAGCAGCGCTCCGGGACAGGCGTTTTACGAGCAGTACTTC
clonotype569	1	0.000552486	TRA:CAVQAEGSSNTGKLIF;TRB:CSARDLNRTFYNEQFF	TRA:TGTGCTGTGCAGGCGGAGGGCTCTAGCAACACAGGCAAACTAATCTTT;TRB:TGCAGTGCTAGAGATCTGAACAGGACCTTTTACAATGAGCAGTTCTTC
clonotype603	1	0.000552486	TRB:CASSLGAGGGETQYF	TRB:TGTGCCAGCAGCTTAGGAGCGGGAGGTGGGGAGACCCAGTACTTC
clonotype602	1	0.000552486	TRA:CAVETAGNMLTF;TRB:CASSPGTGSGDTQYF	TRA:TGTGCCGTGGAGACGGCAGGCAACATGCTCACCTTT;TRB:TGTGCCAGCAGTCCTGGGACAGGGTCCGGAGATACGCAGTATTTT
clonotype564	1	0.000552486	TRA:CAVSGGGGFKTIF;TRB:CASSPPRRRREETQYF	TRA:TGTGCTGTGTCTGGGGGTGGAGGCTTCAAAACTATCTTT;TRB:TGTGCCAGCAGCCCCCCCCGTCGGCGGAGGGAAGAGACCCAGTACTTC
clonotype565	1	0.000552486	TRA:CAASRSGGYNKLIF;TRB:CASSLGRDNYSNQPQHF	TRA:TGTGCAGCAAGTAGGTCCGGTGGCTACAATAAGCTGATTTTT;TRB:TGTGCCAGTAGTCTCGGCCGGGACAATTATAGCAATCAGCCCCAGCATTTT
clonotype566	1	0.000552486	TRA:CAMRGLLSGGYNKLIF;TRA:CAVRLKNTGNQFYF;TRB:CASTLEVGGRGGGELFF;TRB:CASRTQADTQYF	TRA:TGTGCAATGAGAGGCCTTCTTTCTGGTGGCTACAATAAGCTGATTTTT;TRA:TGTGCTGTGAGACTCAAGAACACCGGTAACCAGTTCTATTTT;TRB:TGTGCCAGCACTCTCGAGGTCGGCGGGAGGGGGGGCGGGGAGCTGTTTTTT;TRB:TGTGCCAGCAGGACTCAGGCAGATACGCAGTATTTT
clonotype567	1	0.000552486	TRB:CATSDGIEAFF	TRB:TGTGCCACCAGTGACGGGATTGAAGCTTTCTTT
clonotype560	1	0.000552486	TRA:CAGIRGVSGGYNKLIF;TRB:CASSLAFSTGTEAFF	TRA:TGTGCAGGCATTCGGGGGGTTTCTGGTGGCTACAATAAGCTGATTTTT;TRB:TGTGCCAGCAGCTTGGCCTTTTCAACAGGGACTGAAGCTTTCTTT
clonotype561	1	0.000552486	TRB:CASSLIAGGDEQFF	TRB:TGCGCCAGCAGCTTGATAGCGGGAGGCGATGAGCAGTTCTTC
clonotype562	1	0.000552486	TRA:CAVNGDAGGTSYGKLTF;TRA:CAPPPEAGSYQLTF;TRB:CASSLLGALNEQYF	TRA:TGTGCCGTGAATGGGGATGCTGGTGGTACTAGCTATGGAAAGCTGACATTT;TRA:TGTGCTCCTCCCCCCGAGGCTGGGAGTTACCAACTCACTTTC;TRB:TGTGCCAGCAGTTTATTAGGGGCTTTGAATGAGCAGTACTTC
clonotype563	1	0.000552486	TRB:CASSAVAGGGDEQFF	TRB:TGTGCCAGCAGCGCAGTAGCGGGAGGGGGGGACGAGCAGTTCTTC
clonotype449	1	0.000552486	TRA:CAVIPSIGNQFYF;TRB:CATSIGMNNEQYF	TRA:TGTGCCGTGATACCCAGCATCGGTAACCAGTTCTATTTT;TRB:TGTGCCACCAGCATCGGAATGAACAACGAGCAGTACTTC
clonotype160	1	0.000552486	TRA:CAGLRNARLMF;TRB:CSASEGGETDTQYF	TRA:TGTGCTGGCCTCAGGAATGCCAGACTCATGTTT;TRB:TGCAGTGCTAGTGAAGGGGGCGAAACAGATACGCAGTATTTT
clonotype693	1	0.000552486	TRA:CALSEAGTSGTYKYIF;TRB:CASSQVGTGGTDTQYF	TRA:TGTGCTCTGAGTGAGGCGGGTACCTCAGGAACCTACAAATACATCTTT;TRB:TGTGCCAGCTCTCAAGTCGGGACAGGGGGCACAGATACGCAGTATTTT
clonotype162	1	0.000552486	TRA:CAASATDSWGKFQF;TRB:CASSQDPGQGYNEQFF	TRA:TGTGCAGCAAGCGCAACTGACAGCTGGGGGAAATTCCAGTTT;TRB:TGTGCCAGCAGCCAAGATCCCGGACAGGGCTACAATGAGCAGTTCTTC
clonotype691	1	0.000552486	TRA:CAANAPYTGTASKLTF;TRB:CASSSADTQYF	TRA:TGTGCAGCGAACGCCCCGTATACCGGCACTGCCAGTAAACTCACCTTT;TRB:TGTGCCAGCAGCTCTGCAGATACGCAGTATTTT
clonotype164	1	0.000552486	TRA:CAVRPEIGSGNTGKLIF	TRA:TGTGCTGTGAGGCCGGAAATCGGCTCTGGCAACACAGGCAAACTAATCTTT
clonotype697	1	0.000552486	TRA:CALSERRGDTGRRALTF;TRB:CASRDGTSDTDTQYF	TRA:TGTGCTCTGAGTGAGAGGAGAGGGGACACGGGCAGGAGAGCACTTACTTTT;TRB:TGCGCCAGCAGGGACGGGACTAGCGACACAGATACGCAGTATTTT
clonotype694	1	0.000552486	TRB:CASSYRDNNEQFF	TRB:TGTGCCAGCAGTTACCGGGACAACAATGAGCAGTTCTTC
clonotype167	1	0.000552486	TRA:CAALDSNYQLIW;TRB:CASSLGSADTQYF	TRA:TGTGCTGCTCTGGATAGCAACTATCAGTTAATCTGG;TRB:TGTGCCAGCAGTTTGGGAAGCGCAGATACGCAGTATTTT
clonotype168	1	0.000552486	TRA:CAAQRSNDYKLSF;TRB:CASSSKRGLAYEQYF	TRA:TGTGCTGCGCAACGTTCTAACGACTACAAGCTCAGCTTT;TRB:TGTGCCAGCAGCTCCAAACGAGGACTAGCGTACGAGCAGTACTTC
clonotype169	1	0.000552486	TRA:CAPLEYGNKLVF;TRB:CASSFRGSGELFF	TRA:TGTGCACCTTTGGAATATGGAAACAAGCTGGTCTTT;TRB:TGTGCCAGCAGTTTCCGGGGGAGCGGGGAGCTGTTTTTT
clonotype698	1	0.000552486	TRB:CSVEVWGTNTGELFF	TRB:TGCAGCGTTGAAGTGTGGGGAACGAACACCGGGGAGCTGTTTTTT
clonotype512	1	0.000552486	TRA:CAVAFQGGSEKLVF;TRB:CASSRGANYGYTF	TRA:TGTGCTGTGGCATTTCAGGGCGGATCTGAAAAGCTGGTCTTT;TRB:TGTGCCAGCTCAAGGGGAGCTAACTATGGCTACACCTTC
clonotype515	1	0.000552486	TRB:CASSWRRSYEQYF	TRB:TGTGCCAGCAGTTGGCGAAGGTCCTACGAGCAGTACTTC
clonotype514	1	0.000552486	TRA:CAVMDSSYKLIF;TRB:CSARPDRGEQETQYF	TRA:TGTGCTGTCATGGATAGCAGCTATAAATTGATCTTC;TRB:TGCAGTGCTAGGCCTGACAGGGGTGAGCAAGAGACCCAGTACTTC
clonotype517	1	0.000552486	TRA:CAVYRGSARQLTF;TRB:CASSVGQAHGYTF	TRA:TGTGCTGTGTATCGAGGTTCTGCAAGGCAACTGACCTTT;TRB:TGTGCCAGCAGCGTAGGGCAGGCCCATGGCTACACCTTC
clonotype516	1	0.000552486	TRA:CVVNVGDYKLSF;TRB:CASSLGLAGYEQYF	TRA:TGTGTGGTGAACGTAGGAGACTACAAGCTCAGCTTT;TRB:TGTGCCAGCAGCTTAGGGCTAGCGGGTTACGAGCAGTACTTC
clonotype478	1	0.000552486	TRA:CAALERGRTGANSKLTF;TRB:CASKDTSGRNEQFF	TRA:TGTGCAGCACTAGAACGAGGGAGGACTGGAGCCAATAGTAAGCTGACATTT;TRB:TGTGCCAGCAAGGATACCAGCGGGAGAAATGAGCAGTTCTTC
clonotype510	1	0.000552486	TRA:CVVNGAGRRALTF;TRB:CASSASSVQDTQYF	TRA:TGTGTGGTGAACGGCGCGGGCAGGAGAGCACTTACTTTT;TRB:TGTGCCAGCAGTGCGTCCAGCGTCCAAGATACGCAGTATTTT
clonotype225	1	0.000552486	TRA:CAVKDSNYQLIW;TRB:CSAREIKAGESYEQYF	TRA:TGTGCTGTGAAAGATAGCAACTATCAGTTAATCTGG;TRB:TGCAGTGCTAGAGAAATAAAGGCAGGGGAGTCCTACGAGCAGTACTTC
clonotype469	1	0.000552486	TRA:CAYMDSNYQLIW;TRB:CSARDSSGGDSDEQFF	TRA:TGTGCTTACATGGATAGCAACTATCAGTTAATCTGG;TRB:TGCAGTGCTAGAGATAGCAGCGGGGGTGACTCCGATGAGCAGTTCTTC
clonotype768	1	0.000552486	TRB:CSVEDVSGRGYEQYF	TRB:TGCAGCGTTGAAGACGTTAGCGGGAGAGGTTACGAGCAGTACTTC
clonotype769	1	0.000552486	TRB:CASSSGQGLVAFF	TRB:TGTGCCAGCAGCTCGGGACAGGGGTTGGTCGCTTTCTTT
clonotype766	1	0.000552486	TRA:CALSEGGNYGQNFVF;TRB:CASSPRLALNTGELFF	TRA:TGTGCTCTGAGTGAGGGAGGGAACTATGGTCAGAATTTTGTCTTT;TRB:TGTGCCAGCAGTCCCCGACTAGCACTGAACACCGGGGAGCTGTTTTTT
clonotype767	1	0.000552486	TRA:CAVQDGRSNFGNEKLTF;TRB:CASSLGTYYGYTF	TRA:TGTGCTGTGCAGGATGGGAGATCTAACTTTGGAAATGAGAAATTAACCTTT;TRB:TGTGCCAGCAGCCTCGGGACCTACTATGGCTACACCTTC
clonotype764	1	0.000552486	TRB:CASSYSKQIGTPEQYF	TRB:TGTGCCAGCAGTTACTCGAAACAGATCGGGACTCCCGAGCAGTACTTC
clonotype765	1	0.000552486	TRA:CVVGPNARLMF;TRB:CSARVARGRADTQYF	TRA:TGTGTGGTTGGGCCAAATGCCAGACTCATGTTT;TRB:TGCAGTGCTAGAGTCGCTAGAGGACGGGCAGATACGCAGTATTTT
clonotype762	1	0.000552486	TRB:CSARAGQVSKPQHF	TRB:TGCAGTGCTCGGGCGGGACAGGTGTCAAAGCCCCAGCATTTT
clonotype763	1	0.000552486	TRA:CAVTGAGSYQLTF;TRB:CASSLFKGSTDEQFF	TRA:TGTGCCGTGACTGGGGCTGGGAGTTACCAACTCACTTTC;TRB:TGCGCCAGCAGCCTTTTTAAGGGGTCAACGGATGAGCAGTTCTTC
clonotype760	1	0.000552486	TRA:CAYMEYGNKLVF;TRB:CATSRDGTSADTQYF	TRA:TGTGCTTATATGGAATATGGAAACAAGCTGGTCTTT;TRB:TGTGCCACCAGCAGAGACGGGACTAGCGCAGATACGCAGTATTTT
clonotype761	1	0.000552486	TRA:CAVRLKNTGNQFYF;TRB:CASSLSLLPSDETQYF	TRA:TGTGCTGTGAGACTCAAGAACACCGGTAACCAGTTCTATTTT;TRB:TGTGCCAGCAGCTTGAGTTTGCTGCCCTCCGACGAGACCCAGTACTTC
clonotype834	1	0.000552486	TRB:CASRQGGPGELFF	TRB:TGTGCCAGCAGACAGGGGGGTCCCGGGGAGCTGTTTTTT
clonotype835	1	0.000552486	TRA:CAENMDNDMRF;TRA:CAVSARSNYQLIW;TRB:CASSRELAGAGTEAFF	TRA:TGTGCAGAGAACATGGACAATGACATGCGCTTT;TRA:TGTGCTGTGAGTGCACGAAGCAACTATCAGTTAATCTGG;TRB:TGTGCCAGTAGTCGAGAATTAGCAGGGGCGGGCACTGAAGCTTTCTTT
clonotype832	1	0.000552486	TRA:CGTAVIQGAQKLVF;TRB:CASSSTGPTLYGYTF	TRA:TGTGGCACAGCTGTAATTCAGGGAGCCCAGAAGCTGGTATTT;TRB:TGTGCCAGCAGCTCAACAGGGCCTACCCTCTATGGCTACACCTTC
clonotype833	1	0.000552486	TRA:CAVGAQLTGGGNKLTF;TRB:CASSVALYNEQFF	TRA:TGTGCTGTGGGTGCTCAACTCACGGGAGGAGGAAACAAACTCACCTTT;TRB:TGTGCCAGCAGCGTAGCTTTATACAATGAGCAGTTCTTC
clonotype830	1	0.000552486	TRA:CAMREGLPNAGGTSYGKLTF	TRA:TGTGCAATGAGAGAGGGCCTCCCTAATGCTGGTGGTACTAGCTATGGAAAGCTGACATTT
clonotype831	1	0.000552486	TRB:CASSLTGGPNQPQHF	TRB:TGTGCCAGCAGCCTTACAGGAGGCCCAAATCAGCCCCAGCATTTT
clonotype468	1	0.000552486	TRB:CASNRLAGGITDTQYF	TRB:TGTGCCAGCAACCGACTAGCGGGAGGGATTACAGATACGCAGTATTTT
clonotype393	1	0.000552486	TRA:CAVVLMDSSYKLIF;TRB:CATQTNTEAFF	TRA:TGTGCTGTGGTTTTGATGGATAGCAGCTATAAATTGATCTTC;TRB:TGTGCCACCCAAACGAACACTGAAGCTTTCTTT
clonotype392	1	0.000552486	TRA:CAVGARTGGTSYGKLTF;TRB:CASSSGMGFYGYTF	TRA:TGTGCTGTGGGTGCGCGGACCGGTGGTACTAGCTATGGAAAGCTGACATTT;TRB:TGTGCCAGCAGTTCCGGCATGGGTTTTTATGGCTACACCTTC
clonotype391	1	0.000552486	TRA:CAVVDSSYKLIF;TRB:CASSDLGTPAEQFF	TRA:TGTGCTGTGGTTGATAGCAGCTATAAATTGATCTTC;TRB:TGTGCCAGCAGCGATCTCGGGACCCCCGCGGAGCAGTTCTTC
clonotype390	1	0.000552486	TRA:CAMSWYSSASKIIF;TRB:CASSAGTSGEQNNEQFF	TRA:TGTGCAATGAGCTGGTACAGCAGTGCTTCCAAGATAATCTTT;TRB:TGTGCCAGCAGTGCAGGGACTAGCGGGGAACAAAACAATGAGCAGTTCTTC
clonotype397	1	0.000552486	TRA:CAGQQGAQKLVF;TRB:CASRTGDPYGYTF	TRA:TGTGCTGGGCAGCAGGGAGCCCAGAAGCTGGTATTT;TRB:TGTGCCAGCAGGACAGGGGACCCCTATGGCTACACCTTC
clonotype396	1	0.000552486	TRA:CAASVNQGGKLIF;TRB:CASSPGLNYGYTF	TRA:TGTGCAGCAAGTGTTAACCAGGGAGGAAAGCTTATCTTC;TRB:TGCGCCAGCAGCCCCGGACTGAACTATGGCTACACCTTC
clonotype395	1	0.000552486	TRA:CAPGTYKYIF;TRB:CASSAGRHNSPLHF;TRB:CASSVRAGRTYEQYF	TRA:TGTGCGCCAGGAACCTACAAATACATCTTT;TRB:TGTGCCAGCAGCGCGGGACGGCATAATTCACCCCTCCACTTT;TRB:TGTGCCAGCAGTGTGCGAGCGGGACGCACCTACGAGCAGTACTTC
clonotype394	1	0.000552486	TRA:CAMSVTGNQFYF;TRB:CASSLAVRTGELFF	TRA:TGTGCAATGAGCGTCACCGGTAACCAGTTCTATTTT;TRB:TGTGCCAGCAGCTTAGCAGTTCGGACCGGGGAGCTGTTTTTT
clonotype399	1	0.000552486	TRB:CASSQDSAGLTYEQYF	TRB:TGTGCCAGCAGCCAAGATTCGGCAGGGTTGACATACGAGCAGTACTTC
clonotype398	1	0.000552486	TRA:CVVSDRGSTLGRLYF;TRB:CASSPPGGSTDTQYF	TRA:TGTGTGGTGAGCGACAGAGGCTCAACCCTGGGGAGGCTATACTTT;TRB:TGTGCCAGCAGCCCCCCCGGGGGTAGCACAGATACGCAGTATTTT
clonotype902	1	0.000552486	TRA:CAASWTGNEKLTF;TRB:CASRDTGWGEKLFF	TRA:TGTGCAGCAAGCTGGACGGGAAATGAGAAATTAACCTTT;TRB:TGTGCCAGCAGAGACACGGGATGGGGCGAAAAACTGTTTTTT
clonotype903	1	0.000552486	TRA:CASVDSNYQLIW;TRB:CASSPPSSGFISSYNEQFF	TRA:TGTGCTAGTGTGGATAGCAACTATCAGTTAATCTGG;TRB:TGTGCCAGCAGCCCTCCGAGTTCAGGGTTTATTAGCTCCTACAATGAGCAGTTCTTC
clonotype900	1	0.000552486	TRA:CRGSYIPTF;TRA:CAVRDPAGGYNKLIF;TRB:CASSVRPGAQETQYF	TRA:TGTAGAGGAAGCTACATACCTACATTT;TRA:TGTGCTGTGAGAGATCCAGCTGGTGGCTACAATAAGCTGATTTTT;TRB:TGTGCCAGCAGCGTACGACCAGGGGCACAAGAGACCCAGTACTTC
clonotype901	1	0.000552486	TRA:CAFNNNDMRF;TRB:CASSAILAGVNNEQFF	TRA:TGTGCTTTCAATAACAATGACATGCGCTTT;TRB:TGTGCCAGCAGCGCTATCCTAGCGGGAGTCAACAATGAGCAGTTCTTC
clonotype906	1	0.000552486	TRA:CAMREPSGAGSYQLTF;TRB:CASSIEWSGGNQPQHF	TRA:TGTGCAATGAGAGAGCCATCTGGGGCTGGGAGTTACCAACTCACTTTC;TRB:TGTGCCAGTAGTATAGAGTGGTCCGGCGGCAATCAGCCCCAGCATTTT
clonotype907	1	0.000552486	TRB:CASSHYRDPIDTQYF	TRB:TGCGCCAGCAGCCATTATCGGGATCCGATAGATACGCAGTATTTT
clonotype904	1	0.000552486	TRA:CALNAGNMLTF;TRB:CASSLASRQGGETQYF	TRA:TGTGCTTTGAATGCAGGCAACATGCTCACCTTT;TRB:TGTGCCAGCAGCTTAGCAAGTCGGCAGGGTGGAGAGACCCAGTACTTC
clonotype905	1	0.000552486	TRA:CALSGAGSYQLTF;TRB:CAWSGTGAENIQYF	TRA:TGTGCTCTATCTGGGGCTGGGAGTTACCAACTCACTTTC;TRB:TGTGCCTGGAGTGGGACAGGGGCAGAAAACATTCAGTACTTC
clonotype224	1	0.000552486	TRB:CSVEGGAEAFF	TRB:TGCAGCGTTGAGGGGGGGGCTGAAGCTTTCTTT
clonotype908	1	0.000552486	TRB:CASSGGLEINEQYF	TRB:TGTGCCAGCAGTGGCGGACTAGAAATCAACGAGCAGTACTTC
clonotype909	1	0.000552486	TRA:CIVSSAGNMLTF;TRB:CASSFFPAGGPGEQYF	TRA:TGCATCGTCTCGAGTGCAGGCAACATGCTCACCTTT;TRB:TGTGCCAGCAGCTTCTTCCCGGCGGGAGGGCCGGGCGAGCAGTACTTC
clonotype461	1	0.000552486	TRB:CASSLGRRVVTEAFF	TRB:TGTGCCAGCAGCCTTGGTCGACGGGTCGTCACTGAAGCTTTCTTT
clonotype460	1	0.000552486	TRA:CAFPAETSYDKVIF;TRB:CSAPTYGEQYF	TRA:TGTGCTTTCCCAGCAGAAACCTCCTACGACAAGGTGATATTT;TRB:TGCAGTGCCCCTACCTATGGCGAGCAGTACTTC
clonotype463	1	0.000552486	TRB:CASSVRGNNSPLHF	TRB:TGTGCCAGCAGCGTAAGAGGGAATAATTCACCCCTCCACTTT
clonotype462	1	0.000552486	TRA:CAVSDQDSSASKIIF;TRB:CASSRGQGAPEAFF	TRA:TGTGCTGTGAGTGATCAGGACAGCAGTGCTTCCAAGATAATCTTT;TRB:TGTGCCAGCAGCCGTGGACAGGGGGCCCCTGAAGCTTTCTTT
clonotype465	1	0.000552486	TRA:CAASEDFNKFYF;TRA:CAVEDSNYQLIW	TRA:TGTGCAGCCTCTGAGGACTTCAACAAATTTTACTTT;TRA:TGTGCTGTGGAGGATAGCAACTATCAGTTAATCTGG
clonotype464	1	0.000552486	TRA:CAVMDSSYKLIF;TRB:CASSRTEQETQYF	TRA:TGTGCTGTGATGGATAGCAGCTATAAATTGATCTTC;TRB:TGTGCCAGCAGTAGGACGGAGCAAGAGACCCAGTACTTC
clonotype467	1	0.000552486	TRA:CVVSAIKAAGNKLTF;TRB:CASSGWTGDEKLFF	TRA:TGTGTGGTGAGCGCGATCAAAGCTGCAGGCAACAAGCTAACTTTT;TRB:TGTGCCAGCAGTGGCTGGACAGGGGACGAAAAACTGTTTTTT
clonotype466	1	0.000552486	TRA:CAMTYYSSASKIIF;TRB:CASSFGTSGISTGELFF	TRA:TGTGCAATGACTTATTACAGCAGTGCTTCCAAGATAATCTTT;TRB:TGTGCCAGCAGTTTCGGGACTAGCGGGATAAGCACCGGGGAGCTGTTTTTT
clonotype300	1	0.000552486	TRB:CASSLLVSDRKYF	TRB:TGTGCCAGCAGTCTTCTCGTATCGGACCGAAAGTACTTC
clonotype301	1	0.000552486	TRA:CAEIPVYNQGGKLIF;TRB:CATSRDINYEQYF	TRA:TGTGCAGAGATCCCCGTCTATAACCAGGGAGGAAAGCTTATCTTC;TRB:TGTGCCACCAGCAGAGACATCAACTACGAGCAGTACTTC
clonotype302	1	0.000552486	TRA:CLVGDNYGNNRLAF;TRB:CASSSAMNTEAFF	TRA:TGCCTCGTGGGTGACAACTATGGGAACAACAGACTCGCTTTT;TRB:TGTGCCAGCAGCTCGGCGATGAACACTGAAGCTTTCTTT
clonotype303	1	0.000552486	TRA:CAVTDSSYKLIF;TRB:CASSDSAGVDTQYF	TRA:TGTGCTGTGACGGATAGCAGCTATAAATTGATCTTC;TRB:TGTGCCAGCAGTGACTCGGCGGGAGTAGATACGCAGTATTTT
clonotype304	1	0.000552486	TRA:CAVNGNDYKLSF;TRB:CASSLEAFEQYF	TRA:TGTGCCGTGAACGGGAACGACTACAAGCTCAGCTTT;TRB:TGTGCCAGCAGCTTGGAAGCGTTCGAGCAGTACTTC
clonotype305	1	0.000552486	TRA:CAVSDSNYQLIW	TRA:TGTGCTGTGAGCGATAGCAACTATCAGTTAATCTGG
clonotype306	1	0.000552486	TRB:CASSFERGAGGYTF	TRB:TGTGCCAGCAGCTTCGAACGGGGGGCGGGAGGCTACACCTTC
clonotype307	1	0.000552486	TRA:CALAPNDYKLSF;TRB:CASSEMAGYKAEQFF	TRA:TGTGCTCTGGCCCCTAACGACTACAAGCTCAGCTTT;TRB:TGTGCCAGCAGTGAAATGGCGGGATATAAGGCCGAGCAGTTCTTC
clonotype267	1	0.000552486	TRA:CVVINAGGTSYGKLTF;TRB:CASRTIRSGANVLTF	TRA:TGTGTGGTGATTAATGCTGGTGGTACTAGCTATGGAAAGCTGACATTT;TRB:TGTGCCAGCAGGACGATCCGCTCTGGGGCCAACGTCCTGACTTTC
clonotype266	1	0.000552486	TRA:CAFMKPYPGGNQFYF	TRA:TGTGCTTTCATGAAGCCGTACCCCGGGGGTAACCAGTTCTATTTT
clonotype265	1	0.000552486	TRA:CASSDGQKLLF;TRB:CASSPLGGSYGYTF	TRA:TGTGCCTCTTCAGATGGCCAGAAGCTGCTCTTT;TRB:TGTGCCAGCAGCCCACTGGGGGGATCTTATGGCTACACCTTC
clonotype264	1	0.000552486	TRA:CLLGDQWGSQGNLIF;TRA:CAYKLGINDMRF;TRB:CASSLDSWRGEQYF	TRA:TGTCTTCTGGGAGATCAGTGGGGAAGCCAAGGAAATCTCATCTTT;TRA:TGTGCTTATAAACTGGGGATCAATGACATGCGCTTT;TRB:TGTGCCAGCAGTTTAGATAGCTGGAGGGGCGAGCAGTACTTC
clonotype263	1	0.000552486	TRA:CVVNVNNQGGKLIF;TRB:CASSLALVVVTTYEQYF	TRA:TGTGTGGTGAACGTGAATAACCAGGGAGGAAAGCTTATCTTC;TRB:TGTGCCAGCAGCTTGGCCCTCGTTGTGGTCACGACCTACGAGCAGTACTTC
clonotype262	1	0.000552486	TRA:CAMRELKLHGSSNTGKLIF;TRB:CASSQETSGRAWETQYF	TRA:TGTGCAATGAGAGAGCTTAAACTACATGGCTCTAGCAACACAGGCAAACTAATCTTT;TRB:TGTGCCAGCAGCCAAGAGACTAGCGGGAGGGCCTGGGAGACCCAGTACTTC
clonotype261	1	0.000552486	TRA:CASPGGGNKLTF;TRB:CASSFGRELFF	TRA:TGTGCTTCCCCGGGAGGAGGAAACAAACTCACCTTT;TRB:TGTGCCAGCAGTTTTGGGAGGGAACTGTTTTTT
clonotype260	1	0.000552486	TRA:CAAIPVVGRNDMRF;TRB:CASSPETGRAFF	TRA:TGTGCAGCAATTCCCGTGGTAGGGAGGAATGACATGCGCTTT;TRB:TGTGCCAGCAGCCCAGAGACAGGGAGGGCTTTCTTT
clonotype269	1	0.000552486	TRB:CASSQGGGTGELFF	TRB:TGTGCCAGCAGCCAGGGCGGGGGAACCGGGGAGCTGTTTTTT
clonotype513	1	0.000552486	TRA:CAVMDSNYQLIW;TRB:CAISVDREGRGEQYF	TRA:TGTGCTGTCATGGATAGCAACTATCAGTTAATCTGG;TRB:TGTGCCATCAGTGTGGACCGGGAGGGCCGAGGCGAGCAGTACTTC
clonotype520	1	0.000552486	TRA:CAASPRGGDTSYGKLTF;TRB:CASSYQGATEAFF	TRA:TGTGCAGCAAGCCCCCGGGGTGGTGATACTAGCTATGGAAAGCTGACATTT;TRB:TGTGCCAGCAGTTACCAGGGGGCCACTGAAGCTTTCTTT
clonotype521	1	0.000552486	TRA:CAGNQGGKLIF;TRB:CASSLESMGGYTF	TRA:TGTGCAGGAAACCAGGGAGGAAAGCTTATCTTC;TRB:TGTGCCAGCAGCCTGGAGTCAATGGGGGGCTACACCTTC
clonotype522	1	0.000552486	TRA:CAVTDSNYQLIW;TRB:CATQSGGNYNSPLHF	TRA:TGTGCTGTCACTGATAGCAACTATCAGTTAATCTGG;TRB:TGTGCCACCCAATCAGGAGGCAACTATAATTCACCCCTCCACTTT
clonotype523	1	0.000552486	TRB:CASSFTRGQDYGYTF;TRB:CASRTQADTQYF	TRB:TGCGCCAGCAGCTTTACAAGGGGGCAGGACTATGGCTACACCTTC;TRB:TGTGCCAGCAGGACTCAGGCAGATACGCAGTATTTT
clonotype524	1	0.000552486	TRB:CASSQVGGRANTGELFF	TRB:TGTGCCAGCAGCCAAGTGGGGGGCAGGGCGAACACCGGGGAGCTGTTTTTT
clonotype525	1	0.000552486	TRB:CASYAPQGADTQYF	TRB:TGTGCCAGCTACGCCCCCCAGGGGGCAGATACGCAGTATTTT
clonotype489	1	0.000552486	TRA:CAVEESGSARQLTF;TRB:CASSHGQGYEQYF	TRA:TGTGCTGTGGAGGAATCTGGTTCTGCAAGGCAACTGACCTTT;TRB:TGTGCCAGCAGCCATGGACAGGGCTACGAGCAGTACTTC
clonotype488	1	0.000552486	TRA:CAGDDMRF;TRB:CSVVSRPGEKLFF	TRA:TGTGCAGGCGATGACATGCGCTTT;TRB:TGCAGCGTTGTCTCCCGTCCCGGAGAAAAACTGTTTTTT
clonotype487	1	0.000552486	TRA:CAVRDIGDQAGTALIF;TRB:CASSYSKQIGTPEQYF	TRA:TGTGCTGTGAGAGACATCGGAGATCAGGCAGGAACTGCTCTGATCTTT;TRB:TGTGCCAGCAGTTACTCGAAACAGATCGGGACTCCCGAGCAGTACTTC
clonotype486	1	0.000552486	TRB:CSARGERDTGELFF	TRB:TGCAGTGCTAGAGGGGAGCGGGACACCGGGGAGCTGTTTTTT
clonotype485	1	0.000552486	TRA:CAAERGSTLGRLYF;TRB:CASSEGQETQYF	TRA:TGTGCAGCGGAGAGAGGCTCAACCCTGGGGAGGCTATACTTT;TRB:TGTGCCAGTAGTGAGGGACAAGAGACCCAGTACTTC
clonotype484	1	0.000552486	TRA:CAVLSGNTPLVF;TRA:CAVREGFQKLVF;TRB:CASSPLVRTVADTQYF	TRA:TGTGCTGTCCTTTCAGGAAACACACCTCTTGTCTTT;TRA:TGTGCTGTGAGAGAAGGCTTTCAGAAACTTGTATTT;TRB:TGTGCCAGCAGCCCGCTTGTGCGAACGGTGGCAGATACGCAGTATTTT
clonotype483	1	0.000552486	TRA:CVVTSGRGGRGSTLGRLYF;TRB:CASREGTSGLPQETQYF	TRA:TGTGTTGTGACCTCGGGTAGGGGAGGCAGAGGCTCAACCCTGGGGAGGCTATACTTT;TRB:TGTGCCAGCAGGGAAGGGACTAGCGGGCTCCCGCAAGAGACCCAGTACTTC
clonotype482	1	0.000552486	TRA:CALSEVYITNAGKSTF;TRB:CASSLGGLGEVRYYGYTF	TRA:TGTGCTCTGAGTGAGGTCTATATCACCAATGCAGGCAAATCAACCTTT;TRB:TGTGCCAGCAGCTTGGGGGGGTTGGGGGAGGTTCGCTACTATGGCTACACCTTC
clonotype481	1	0.000552486	TRA:CAVKDSNYQLIW;TRB:CASSPRTSGSDVGELFF	TRA:TGTGCTGTTAAGGATAGCAACTATCAGTTAATCTGG;TRB:TGTGCCAGCAGCCCCCGGACTAGCGGGAGCGATGTCGGGGAGCTGTTTTTT
clonotype480	1	0.000552486	TRA:CAMREVQTGANNLFF;TRB:CASSRLTSGSPYEQYF	TRA:TGTGCAATGAGAGAGGTACAAACTGGGGCAAACAACCTCTTCTTT;TRB:TGTGCCAGCAGCCGACTTACTAGCGGGAGCCCCTACGAGCAGTACTTC
clonotype927	1	0.000552486	TRA:CVVSRYSSASKIIF;TRB:CASNIENSPLHF	TRA:TGTGTGGTGTCGCGGTACAGCAGTGCTTCCAAGATAATCTTT;TRB:TGTGCCAGCAACATAGAGAATTCACCCCTCCACTTT
clonotype429	1	0.000552486	TRB:CASSTVAGGYNEQFF	TRB:TGTGCCAGTAGTACCGTAGCGGGAGGCTACAATGAGCAGTTCTTC
clonotype583	1	0.000552486	TRA:CAVSAFTGGGNKLTF;TRA:CAVIGFGNVLHC;TRB:CASSESGTGNEKLFF;TRB:CASTPGGRGHEKLFF	TRA:TGTGCTGTGAGTGCTTTCACGGGAGGAGGAAACAAACTCACCTTT;TRA:TGTGCTGTTATAGGCTTTGGGAATGTGCTGCATTGC;TRB:TGTGCCAGCAGTGAATCTGGGACAGGGAATGAAAAACTGTTTTTT;TRB:TGTGCCAGTACCCCGGGGGGCCGGGGGCATGAAAAACTGTTTTTT
clonotype414	1	0.000552486	TRA:CAAPVGEYGNKLVF;TRB:CASSPLFGTGTDTQYF	TRA:TGTGCAGCTCCTGTAGGGGAATATGGAAACAAGCTGGTCTTT;TRB:TGTGCCAGCAGCCCTCTGTTCGGGACAGGAACAGATACGCAGTATTTT
clonotype415	1	0.000552486	TRB:CASSPPDSSYNEQFF	TRB:TGTGCCAGTAGTCCGCCGGACAGCTCCTACAATGAGCAGTTCTTC
clonotype416	1	0.000552486	TRA:CAMTDLANDYKLSF;TRB:CASSQGQGTVYGYTF	TRA:TGTGCAATGACCGACCTGGCTAACGACTACAAGCTCAGCTTT;TRB:TGCGCCAGCAGCCAAGGACAGGGGACCGTCTATGGCTACACCTTC
clonotype417	1	0.000552486	TRA:CAMREGDAGGTSYGKLTF;TRB:CASSLGETQYF	TRA:TGTGCAATGAGAGAGGGCGATGCTGGTGGTACTAGCTATGGAAAGCTGACATTT;TRB:TGTGCCAGCAGCTTAGGAGAGACCCAGTACTTC
clonotype410	1	0.000552486	TRB:CSARGGQEHGEQFF	TRB:TGCAGTGCTAGAGGGGGACAGGAGCACGGTGAGCAGTTCTTC
clonotype411	1	0.000552486	TRA:CAVGGNQGGKLIF;TRB:CASSIVGQQYF	TRA:TGTGCTGTGGGTGGAAACCAGGGAGGAAAGCTTATCTTC;TRB:TGTGCCAGTAGTATAGTAGGACAGCAGTATTTT
clonotype412	1	0.000552486	TRA:CAVGATAGNKLTF;TRB:CASSQEGQGRSNTEAFF	TRA:TGTGCTGTGGGTGCAACTGCAGGCAACAAGCTAACTTTT;TRB:TGCGCCAGCAGCCAAGAAGGGCAGGGAAGAAGTAACACTGAAGCTTTCTTT
clonotype413	1	0.000552486	TRA:CAVRDLDLFSGGYNKLIF;TRB:CASSFQGAGTDTQYF	TRA:TGTGCTGTGAGAGACTTGGATTTGTTTTCTGGTGGCTACAATAAGCTGATTTTT;TRB:TGTGCCAGCAGTTTTCAGGGGGCTGGCACAGATACGCAGTATTTT
clonotype418	1	0.000552486	TRA:CAGGNQGGKLIF	TRA:TGTGCAGGGGGTAACCAGGGAGGAAAGCTTATCTTC
clonotype419	1	0.000552486	TRA:CAMRAYRGADGQKLLF;TRB:CASSPRANTEAFF	TRA:TGTGCAATGAGAGCGTACCGGGGGGCAGATGGCCAGAAGCTGCTCTTT;TRB:TGTGCCAGCAGCCCTCGGGCGAACACTGAAGCTTTCTTT

## Sheet: P418
clonotype_id	frequency	proportion	cdr3s_aa	cdr3s_nt
clonotype1	6	0.00892857	TRB:CASSLTGSGPRETQYF	TRB:TGTGCCAGCAGTTTGACCGGCTCCGGGCCCCGAGAGACCCAGTACTTC
clonotype3	6	0.00892857	TRA:CAENQYTPLVF	TRA:TGTGCAGAGAATCAGTACACACCTCTTGTCTTT
clonotype2	6	0.00892857	TRA:CALRPRMDSSYKLIF;TRB:CASSLIGTSGSPHEQYF	TRA:TGTGCTCTGAGACCCCGGATGGATAGCAGCTATAAATTGATCTTC;TRB:TGTGCCAGCAGCTTAATCGGGACTAGCGGGAGCCCCCACGAGCAGTACTTC
clonotype4	6	0.00892857	TRA:CAVSRKLINTGTASKLTF;TRB:CASSLYPSGTYNEQFF	TRA:TGTGCCGTTTCCCGTAAACTTATAAATACCGGCACTGCCAGTAAACTCACCTTT;TRB:TGCGCCAGCAGCTTGTATCCTAGCGGGACCTACAATGAGCAGTTCTTC
clonotype5	5	0.00744048	TRA:CAASPNFGNEKLTF;TRB:CASSSRGNQYF	TRA:TGTGCAGCAAGCCCTAACTTTGGAAATGAGAAATTAACCTTT;TRB:TGTGCCAGCAGTTCTAGGGGCAATCAGTACTTC
clonotype7	5	0.00744048	TRB:CASSRQGSYNEQFF	TRB:TGTGCCAGCAGTCGACAGGGGTCCTACAATGAGCAGTTCTTC
clonotype6	5	0.00744048	TRB:CASSHGETQYF	TRB:TGTGCCAGCAGCCATGGAGAGACCCAGTACTTC
clonotype9	4	0.00595238	TRB:CASSLIGTSGSPHEQYF	TRB:TGTGCCAGCAGCTTAATCGGGACTAGCGGGAGCCCCCACGAGCAGTACTTC
clonotype8	4	0.00595238	TRA:CAGAGQGAQKLVF;TRB:CAWSVTGGYEQYF	TRA:TGTGCAGGGGCTGGTCAGGGAGCCCAGAAGCTGGTATTT;TRB:TGTGCCTGGAGTGTAACAGGGGGCTACGAGCAGTACTTC
clonotype11	4	0.00595238	TRA:CAMREGQDSSYKLIF;TRB:CASSSHEGQGAGSPLHF	TRA:TGTGCAATGAGAGAGGGCCAGGATAGCAGCTATAAATTGATCTTC;TRB:TGTGCCAGCAGCTCTCACGAGGGACAGGGGGCGGGTTCACCCCTCCACTTT
clonotype10	4	0.00595238	TRB:CASSRSGNTIYF	TRB:TGTGCCAGCAGTCGCTCTGGAAACACCATATATTTT
clonotype12	4	0.00595238	TRA:CALASGAGSYQLTF;TRB:CASSFIGDSSNQPQHF	TRA:TGTGCTCTGGCCTCTGGGGCTGGGAGTTACCAACTCACTTTC;TRB:TGTGCCAGCAGCTTTATTGGGGACAGTAGCAATCAGCCCCAGCATTTT
clonotype20	3	0.00446429	TRB:CANPEPGQGASTNEKLFF	TRB:TGCGCCAACCCCGAGCCGGGACAGGGGGCTTCGACTAATGAAAAACTGTTTTTT
clonotype21	3	0.00446429	TRB:CASSEGPSYEQYF	TRB:TGTGCCAGCAGCGAAGGACCCTCCTACGAGCAGTACTTC
clonotype19	3	0.00446429	TRB:CASSSHEGQGAGSPLHF	TRB:TGTGCCAGCAGCTCTCACGAGGGACAGGGGGCGGGTTCACCCCTCCACTTT
clonotype18	3	0.00446429	TRB:CASKGPLGNEQFF	TRB:TGCGCCAGTAAGGGACCTCTCGGCAATGAGCAGTTCTTC
clonotype13	3	0.00446429	TRA:CAVNGSRNTDKLIF;TRB:CASSSHEGQGAGSPLHF	TRA:TGTGCCGTGAATGGATCCAGGAACACCGACAAGCTCATCTTT;TRB:TGTGCCAGCAGCTCTCACGAGGGACAGGGGGCGGGTTCACCCCTCCACTTT
clonotype15	3	0.00446429	TRA:CAPNTGTASKLTF;TRB:CASSLTGSGPRETQYF	TRA:TGTGCCCCGAATACCGGCACTGCCAGTAAACTCACCTTT;TRB:TGTGCCAGCAGTTTGACCGGCTCCGGGCCCCGAGAGACCCAGTACTTC
clonotype14	3	0.00446429	TRA:CALIDNQGGKLIF;TRB:CASSLGSAGNEQFF	TRA:TGTGCTCTGATTGATAACCAGGGAGGAAAGCTTATCTTC;TRB:TGTGCCAGCAGTTTGGGTTCCGCCGGCAATGAGCAGTTCTTC
clonotype17	3	0.00446429	TRB:CATSRASEEQFF	TRB:TGTGCCACCAGCAGGGCCAGCGAGGAGCAGTTCTTC
clonotype16	3	0.00446429	TRA:CALSETGDTGRRALTF;TRB:CASSLEQVAKSDEQFF	TRA:TGTGCTCTGAGTGAGACAGGGGACACGGGCAGGAGAGCACTTACTTTT;TRB:TGCGCCAGCAGCTTGGAGCAGGTGGCCAAGAGTGATGAGCAGTTCTTC
clonotype42	2	0.00297619	TRB:CSALKGGANVLTF	TRB:TGCAGTGCTCTCAAAGGAGGGGCCAACGTCCTGACTTTC
clonotype43	2	0.00297619	TRA:CATERNFGNEKLTF;TRB:CATSREGGETQYF	TRA:TGTGCTACGGAACGGAACTTTGGAAATGAGAAATTAACCTTT;TRB:TGTGCCACCAGCAGAGAGGGTGGAGAGACCCAGTACTTC
clonotype40	2	0.00297619	TRB:CASSPEGGDGYTF	TRB:TGTGCCAGCAGCCCGGAAGGCGGTGATGGCTACACCTTC
clonotype41	2	0.00297619	TRA:CIVRVSGNTPLVF;TRB:CASRWDNSYNEQFF	TRA:TGCATCGTCAGAGTCTCGGGAAACACACCTCTTGTCTTT;TRB:TGTGCCAGCAGATGGGACAACTCCTACAATGAGCAGTTCTTC
clonotype46	2	0.00297619	TRB:CSVLDRGGGYTF	TRB:TGCAGCGTTTTGGACAGGGGGGGCGGCTACACCTTC
clonotype47	2	0.00297619	TRA:CAVFTSGTYKYIF	TRA:TGTGCTGTTTTTACCTCAGGAACCTACAAATACATCTTT
clonotype44	2	0.00297619	TRA:CVVNIYDMRF;TRB:CASSLGGSYEQYF	TRA:TGTGTGGTGAACATATATGACATGCGCTTT;TRB:TGTGCCAGCAGTTTGGGGGGGTCCTACGAGCAGTACTTC
clonotype45	2	0.00297619	TRA:CVVRMEYGNKLVF;TRB:CAWSAYDRYYGYTF	TRA:TGTGTGGTGCGCATGGAATATGGAAACAAACTGGTCTTT;TRB:TGTGCCTGGAGTGCCTACGACAGGTACTATGGCTACACCTTC
clonotype48	2	0.00297619	TRA:CAVNRSDMRF;TRB:CASSRQGSYNEQFF	TRA:TGTGCCGTGAACCGTAGTGACATGCGCTTT;TRB:TGTGCCAGCAGTCGACAGGGGTCCTACAATGAGCAGTTCTTC
clonotype49	2	0.00297619	TRA:CAENQYTPLVF;TRB:CASSEQGGNTIYF	TRA:TGTGCAGAGAATCAGTACACACCTCTTGTCTTT;TRB:TGCGCCAGCAGTGAGCAGGGGGGAAACACCATATATTTT
clonotype37	2	0.00297619	TRA:CVVNQAGTALIF;TRB:CAIRTGSGNTIYF	TRA:TGTGTGGTGAACCAGGCAGGAACTGCTCTGATCTTT;TRB:TGTGCCATCAGGACAGGGTCTGGAAACACCATATATTTT
clonotype36	2	0.00297619	TRA:CAVNGSRNTDKLIF	TRA:TGTGCCGTGAATGGATCCAGGAACACCGACAAGCTCATCTTT
clonotype35	2	0.00297619	TRB:CASSLGGGPQHF	TRB:TGTGCCAGCAGCTTAGGGGGCGGGCCCCAGCATTTT
clonotype34	2	0.00297619	TRA:CATDTNAGKSTF;TRB:CASRTTEASGELFF	TRA:TGTGCAACGGACACCAATGCAGGCAAATCAACCTTT;TRB:TGTGCCAGCAGGACGACCGAAGCATCCGGGGAGCTGTTTTTT
clonotype33	2	0.00297619	TRA:CIVRVYNNNDMRF;TRB:CASSLFHGLAGSYNEQFF	TRA:TGCATCGTCAGAGTCTACAATAACAATGACATGCGCTTT;TRB:TGTGCCAGCAGCCTTTTCCATGGACTAGCGGGTTCCTACAATGAGCAGTTCTTC
clonotype32	2	0.00297619	TRA:CAYRILNTGNQFYF;TRB:CASSPRGGLADTDTQYF	TRA:TGTGCTTATAGGATCTTGAACACCGGTAACCAGTTCTATTTT;TRB:TGCGCCAGCAGCCCTCGCGGGGGACTAGCGGACACAGATACGCAGTATTTT
clonotype31	2	0.00297619	TRB:CASSPWTGKTEAFF	TRB:TGTGCCAGCAGTCCCTGGACAGGGAAAACTGAAGCTTTCTTT
clonotype30	2	0.00297619	TRA:CALIISSGSARQLTF;TRB:CSASMLAGSTSYNEQFF	TRA:TGTGCTCTGATTATTTCTTCTGGTTCTGCAAGGCAACTGACCTTT;TRB:TGCAGTGCTAGTATGTTAGCGGGATCTACCTCCTACAATGAGCAGTTCTTC
clonotype39	2	0.00297619	TRB:CASSHQGTAETQYF	TRB:TGTGCCAGCAGCCACCAAGGGACAGCGGAGACCCAGTACTTC
clonotype38	2	0.00297619	TRA:CALYGNKLVF;TRB:CASTGTDFYQPQHF	TRA:TGTGCTCTGTATGGAAACAAGCTGGTCTTT;TRB:TGTGCCAGTACCGGGACAGACTTTTATCAGCCCCAGCATTTT
clonotype60	2	0.00297619	TRA:CALSEAGRSGYALNF;TRB:CASSYSSGELFF	TRA:TGTGCTCTGAGTGAGGCGGGGCGTTCCGGGTATGCACTCAACTTC;TRB:TGTGCCAGCAGTTACTCCTCCGGGGAGCTGTTTTTT
clonotype24	2	0.00297619	TRB:CASRFARGRGETQYF	TRB:TGTGCCAGCAGATTTGCTAGGGGTAGGGGAGAGACCCAGTACTTC
clonotype25	2	0.00297619	TRB:CASSLEGFANYGYTF	TRB:TGCGCCAGCAGCTTGGAAGGCTTCGCAAACTATGGCTACACCTTC
clonotype26	2	0.00297619	TRB:CASSLYPSGTYNEQFF	TRB:TGCGCCAGCAGCTTGTATCCTAGCGGGACCTACAATGAGCAGTTCTTC
clonotype27	2	0.00297619	TRA:CALSEGVDDKIIF;TRB:CASSKVPFYNEQFF	TRA:TGTGCTCTGAGTGAGGGAGTAGATGACAAGATCATCTTT;TRB:TGTGCCAGTAGTAAGGTGCCCTTTTACAATGAGCAGTTCTTC
clonotype22	2	0.00297619	TRA:CAATTNFGNEKLTF;TRB:CASSWDRGGYTF	TRA:TGTGCAGCAACCACTAACTTTGGAAATGAGAAATTAACCTTT;TRB:TGTGCCAGCAGCTGGGACAGGGGTGGCTACACCTTC
clonotype23	2	0.00297619	TRB:CASSRLAWETQYF	TRB:TGTGCCAGCAGCCGACTAGCTTGGGAGACCCAGTACTTC
clonotype28	2	0.00297619	TRA:CAGLSGTYKYIF;TRB:CATSRASEEQFF	TRA:TGTGCTGGGCTCAGCGGAACCTACAAATACATCTTT;TRB:TGTGCCACCAGCAGGGCCAGCGAGGAGCAGTTCTTC
clonotype29	2	0.00297619	TRB:CASRIGPSNNEQFF	TRB:TGTGCCAGCCGGATAGGACCCTCAAACAATGAGCAGTTCTTC
clonotype59	2	0.00297619	TRB:CASSSPQRATDTQYF	TRB:TGTGCCAGCAGCTCCCCGCAACGGGCGACAGATACGCAGTATTTT
clonotype58	2	0.00297619	TRB:CAISELGQISSSYNSPLHF	TRB:TGTGCCATCAGTGAATTGGGACAAATTTCGAGCTCCTATAATTCACCCCTCCACTTT
clonotype55	2	0.00297619	TRA:CVVNKGRGYQKVTF;TRB:CASSQGRAGYEQFF	TRA:TGTGTGGTGAACAAAGGAAGGGGTTACCAGAAAGTTACCTTT;TRB:TGCGCCAGCAGCCAAGGGCGGGCGGGTTATGAGCAGTTCTTC
clonotype54	2	0.00297619	TRB:CAISECCISYNEQFF	TRB:TGTGCCATCAGTGAGTGCTGTATAAGCTACAATGAGCAGTTCTTC
clonotype57	2	0.00297619	TRA:CAMREGQDSSYKLIF	TRA:TGTGCAATGAGAGAGGGCCAGGATAGCAGCTATAAATTGATCTTC
clonotype56	2	0.00297619	TRB:CASSGLAGETQYF	TRB:TGTGCCAGCAGCGGACTAGCGGGAGAGACCCAGTACTTC
clonotype51	2	0.00297619	TRA:CALDMSGGSYIPTF;TRB:CASSYSTGTYEQYF	TRA:TGTGCTCTAGACATGTCAGGAGGAAGCTACATACCTACATTT;TRB:TGTGCCAGCAGTTACTCGACAGGGACCTACGAGCAGTACTTC
clonotype50	2	0.00297619	TRA:CAVSLRGNYGQNFVF;TRB:CASSRSGNTIYF	TRA:TGTGCTGTGAGTTTGCGCGGTAACTATGGTCAGAATTTTGTCTTT;TRB:TGTGCCAGCAGTCGCTCTGGAAACACCATATATTTT
clonotype53	2	0.00297619	TRA:CAAREPGAGSYQLTF;TRB:CSASAPGQRYF	TRA:TGTGCAGCACGAGAACCTGGGGCTGGGAGTTACCAACTCACTTTC;TRB:TGCAGCGCCTCCGCCCCGGGACAACGGTACTTC
clonotype52	2	0.00297619	TRA:CAAPGGGGATNKLIF;TRA:CAVSPLLSGGYNKLIF;TRB:CASSEWLAGVNEQFF	TRA:TGTGCTGCCCCAGGTGGCGGTGGTGCTACAAACAAGCTCATCTTT;TRA:TGTGCTGTGAGTCCCCTACTTTCTGGTGGCTACAATAAGCTGATTTTT;TRB:TGTGCCAGCAGTGAATGGCTAGCGGGAGTTAATGAGCAGTTCTTC
clonotype426	1	0.0014881	TRA:CAASSRGSTLGRLYF;TRB:CSAPTGYSYEQYF	TRA:TGTGCAGCATCTTCCAGAGGCTCAACCCTGGGGAGGCTATACTTT;TRB:TGCAGTGCTCCAACCGGGTACTCCTACGAGCAGTACTTC
clonotype345	1	0.0014881	TRA:CAMREGQDSSYKLIF;TRA:CAVNGSRNTDKLIF;TRB:CASSSHEGQGAGSPLHF	TRA:TGTGCAATGAGAGAGGGCCAGGATAGCAGCTATAAATTGATCTTC;TRA:TGTGCCGTGAATGGATCCAGGAACACCGACAAGCTCATCTTT;TRB:TGTGCCAGCAGCTCTCACGAGGGACAGGGGGCGGGTTCACCCCTCCACTTT
clonotype139	1	0.0014881	TRB:CASSYGTSGIPYEQYF	TRB:TGTGCCAGCAGTTACGGGACTAGCGGGATTCCCTACGAGCAGTACTTC
clonotype138	1	0.0014881	TRB:CASSPADKNTEAFF	TRB:TGTGCCAGCAGCCCGGCGGACAAGAACACTGAAGCTTTCTTT
clonotype137	1	0.0014881	TRB:CASSLGPGLAVSNEQFF	TRB:TGTGCCAGCAGCTTGGGCCCGGGACTAGCGGTCTCTAATGAGCAGTTCTTC
clonotype136	1	0.0014881	TRA:CAFIPVLVSSGSARQLTF;TRB:CASRTEGENIQYF	TRA:TGTGCTTTCATTCCCGTGCTCGTTTCTTCTGGTTCTGCAAGGCAACTGACCTTT;TRB:TGTGCCAGTAGGACGGAGGGAGAAAACATTCAGTACTTC
clonotype135	1	0.0014881	TRB:CASSLKGGGQAFF	TRB:TGTGCCAGCAGTTTGAAGGGTGGGGGGCAGGCTTTCTTT
clonotype134	1	0.0014881	TRB:CASSQGDRTYEQYF	TRB:TGTGCCAGCAGCCAAGGGGACAGAACATACGAGCAGTACTTC
clonotype133	1	0.0014881	TRA:CAVRGGYNKLIF;TRB:CASYPTGGGTEAFF	TRA:TGTGCCGTGCGAGGTGGCTACAATAAGCTGATTTTT;TRB:TGCGCCAGCTACCCGACTGGGGGGGGCACTGAAGCTTTCTTT
clonotype132	1	0.0014881	TRA:CALVPLYGGATNKLIF;TRB:CASSQSRGWAGGVNTGELFF	TRA:TGTGCTCTTGTTCCCCTTTATGGTGGTGCTACAAACAAGCTCATCTTT;TRB:TGTGCCAGCAGCCAATCACGAGGATGGGCGGGAGGGGTGAACACCGGGGAGCTGTTTTTT
clonotype131	1	0.0014881	TRA:CAVVGDTGNQFYF;TRB:CASSLGQVYTEAFF	TRA:TGTGCTGTGGTGGGGGACACCGGTAACCAGTTCTATTTT;TRB:TGTGCCAGCAGCCTAGGACAGGTGTACACTGAAGCTTTCTTT
clonotype130	1	0.0014881	TRA:CAMSFFYGQNFVF;TRA:CAPDYGGATNKLIF;TRB:CASSYYLDDLLDVLTF	TRA:TGTGCAATGAGCTTTTTCTATGGTCAGAATTTTGTCTTT;TRA:TGTGCTCCTGATTATGGTGGTGCTACAAACAAGCTCATCTTT;TRB:TGTGCCAGCAGTTATTATTTGGATGACTTATTGGACGTCCTGACTTTC
clonotype379	1	0.0014881	TRA:CIVRVDARLMF;TRB:CASSFPDRASTEAFF	TRA:TGCATCGTCAGAGTCGATGCCAGACTCATGTTT;TRB:TGTGCCAGCAGCTTCCCGGACAGGGCGAGCACTGAAGCTTTCTTT
clonotype473	1	0.0014881	TRB:CASSMTARGNQPQHF	TRB:TGTGCCAGTAGTATGACGGCCAGGGGCAATCAGCCCCAGCATTTT
clonotype229	1	0.0014881	TRA:CAYTSGTYKYIF;TRB:CASSLILRGLPYYEQYF	TRA:TGTGCTTATACCTCAGGAACCTACAAATACATCTTT;TRB:TGTGCCAGCAGCCTCATCCTCAGGGGGCTCCCTTACTACGAGCAGTACTTC
clonotype228	1	0.0014881	TRA:CAASAGYSTLTF;TRB:CSAEDRVLSGAFF	TRA:TGTGCAGCAAGTGCAGGATACAGCACCCTCACCTTT;TRB:TGCAGTGCGGAAGACAGGGTCCTCTCGGGCGCTTTCTTT
clonotype222	1	0.0014881	TRA:CATDEGNNRLAF;TRB:CASSQDGAATGELFF	TRA:TGTGCTACGGACGAAGGGAACAACAGACTCGCTTTT;TRB:TGTGCCAGCAGCCAGGACGGGGCGGCCACCGGGGAGCTGTTTTTT
clonotype220	1	0.0014881	TRA:CAVSPYNFNKFYF;TRB:CSVLDRGGGYTF	TRA:TGTGCTGTGAGTCCATACAACTTCAACAAATTTTACTTT;TRB:TGCAGCGTTTTGGACAGGGGGGGCGGCTACACCTTC
clonotype226	1	0.0014881	TRA:CAVRDIGDDKIIF;TRB:CASSLFSYEQYF	TRA:TGTGCTGTGAGAGATATTGGCGATGACAAGATCATCTTT;TRB:TGTGCCAGCAGCTTGTTCTCCTACGAGCAGTACTTC
clonotype322	1	0.0014881	TRA:CAVFLSGTYKYIF;TRB:CASSVAGSGELFF	TRA:TGTGCCGTGTTCCTGTCAGGAACCTACAAATACATCTTT;TRB:TGTGCCAGCAGCGTTGCGGGATCCGGGGAGCTGTTTTTT
clonotype248	1	0.0014881	TRA:CALPNNAGNNRKLIW;TRA:CAVGPVGSGTASKLTF;TRB:CSASVPGPTQYF	TRA:TGTGCTCTCCCGAATAATGCTGGCAACAACCGTAAGCTGATTTGG;TRA:TGTGCTGTGGGGCCCGTCGGGTCCGGCACTGCCAGTAAACTCACCTTT;TRB:TGCAGTGCTAGCGTACCGGGTCCTACGCAGTATTTT
clonotype458	1	0.0014881	TRB:CASSLGSAGNEQFF	TRB:TGTGCCAGCAGTTTGGGTTCCGCCGGCAATGAGCAGTTCTTC
clonotype459	1	0.0014881	TRB:CASSSVGAYYNQQFF	TRB:TGTGCCAGCAGTTCCGTGGGGGCTTATTACAATCAGCAGTTCTTC
clonotype450	1	0.0014881	TRA:CATDNGSGNTGKLIF;TRB:CASTRSDNEQFF	TRA:TGTGCTACGGATAATGGCTCTGGCAACACAGGCAAACTAATCTTT;TRB:TGTGCCAGCACCCGCTCTGACAATGAGCAGTTCTTC
clonotype451	1	0.0014881	TRB:CASSPPGLVGNYEQYF	TRB:TGTGCCAGCAGCCCTCCGGGACTAGTCGGAAACTACGAGCAGTACTTC
clonotype452	1	0.0014881	TRB:CASSWGVLQISIANYGYTF	TRB:TGTGCCAGCAGTTGGGGGGTCTTACAAATCTCCATAGCTAACTATGGCTACACCTTC
clonotype453	1	0.0014881	TRA:CAVTSYNQGGKLIF;TRB:CASSRLRVETQYF	TRA:TGTGCCGTGACCTCCTATAACCAGGGAGGAAAGCTTATCTTC;TRB:TGTGCCAGCAGCCGACTCAGGGTTGAGACCCAGTACTTC
clonotype454	1	0.0014881	TRA:CAVDGYGGSQGNLIF;TRB:CSARTTSDTQYF	TRA:TGTGCTGTGGACGGTTATGGAGGAAGCCAAGGAAATCTCATCTTT;TRB:TGCAGTGCTAGAACTACTAGCGATACGCAGTATTTT
clonotype455	1	0.0014881	TRA:CAVRDEGGSTLGRLYF	TRA:TGTGCTGTGAGAGACGAAGGAGGCTCAACCCTGGGGAGGCTATACTTT
clonotype456	1	0.0014881	TRB:CASSLQGAQPQHF	TRB:TGTGCCAGCAGCTTACAGGGGGCGCAGCCCCAGCATTTT
clonotype457	1	0.0014881	TRA:CAMSAVKGSARQLTF;TRB:CASSYGDDRAELEKLFF	TRA:TGTGCAATGAGCGCTGTTAAGGGTTCTGCAAGGCAACTGACCTTT;TRB:TGTGCCAGCAGTTACGGGGATGACAGGGCGGAACTTGAAAAACTGTTTTTT
clonotype357	1	0.0014881	TRA:CAVTPTGGFKTIF;TRB:CASSLYLAGSTDTQYF	TRA:TGTGCTGTGACTCCTACTGGAGGCTTCAAAACTATCTTT;TRB:TGTGCCAGCAGCCTGTATCTAGCGGGGAGCACAGATACGCAGTATTTT
clonotype356	1	0.0014881	TRB:CASSPGTSGSTQWEQFF	TRB:TGTGCCAGCAGCCCAGGGACTAGCGGGTCCACACAATGGGAGCAGTTCTTC
clonotype355	1	0.0014881	TRB:CATSDLRVSDTGELFF	TRB:TGTGCCACCAGTGATTTGCGGGTTTCCGACACCGGGGAGCTGTTTTTT
clonotype354	1	0.0014881	TRA:CAVADSNYQLIW;TRB:CASSEVGEASYEQYF	TRA:TGTGCTGTGGCAGATAGCAACTATCAGTTAATCTGG;TRB:TGTGCCAGCAGTGAAGTGGGGGAGGCCAGCTACGAGCAGTACTTC
clonotype353	1	0.0014881	TRA:CAASLYSGTYKYIF;TRB:CSAFTGESYGYTF	TRA:TGTGCAGCAAGCCTTTACTCAGGAACCTACAAATACATCTTT;TRB:TGCAGTGCTTTCACAGGGGAATCCTATGGCTACACCTTC
clonotype352	1	0.0014881	TRA:CAASGATGNQFYF;TRB:CASSEVGGYNQPQHF	TRA:TGTGCAGCAAGCGGGGCCACCGGTAACCAGTTCTATTTT;TRB:TGTGCCAGCAGTGAAGTCGGCGGTTACAATCAGCCCCAGCATTTT
clonotype351	1	0.0014881	TRA:CALSEEGGGSEKLVF;TRB:CASSTGQPGTEAFF	TRA:TGTGCTCTGAGTGAGGAGGGAGGCGGATCTGAAAAGCTGGTCTTT;TRB:TGTGCCAGCAGCACAGGACAGCCGGGCACTGAAGCTTTCTTT
clonotype299	1	0.0014881	TRB:CASSLMATSGQFF	TRB:TGTGCCAGCAGCTTAATGGCGACTAGCGGGCAGTTCTTC
clonotype296	1	0.0014881	TRB:CASSFAGRNNSPLHF	TRB:TGTGCCAGCAGTTTTGCGGGGCGAAATAATTCACCCCTCCACTTT
clonotype297	1	0.0014881	TRA:CAASIFAAGNKLTF;TRB:CASVIDGSYEQYF	TRA:TGTGCAGCAAGCATTTTTGCTGCAGGCAACAAGCTAACTTTT;TRB:TGTGCCAGCGTGATAGACGGGTCCTACGAGCAGTACTTC
clonotype294	1	0.0014881	TRA:CIVRGTGANNLFF;TRA:CATSYNNNDMRF;TRB:CAISEPGTGATDTQYF	TRA:TGCATCGTCAGAGGAACTGGGGCAAACAACCTCTTCTTT;TRA:TGTGCTACCTCTTACAATAACAATGACATGCGCTTT;TRB:TGTGCCATCAGTGAGCCCGGGACAGGGGCAACAGATACGCAGTATTTT
clonotype295	1	0.0014881	TRA:CAFNQAGTALIF	TRA:TGTGCCTTCAACCAGGCAGGAACTGCTCTGATCTTT
clonotype292	1	0.0014881	TRB:CASSSPEGNTGELFF	TRB:TGTGCCAGCAGTTCCCCCGAGGGAAACACCGGGGAGCTGTTTTTT
clonotype293	1	0.0014881	TRA:CAVAAGGGNKLTF;TRB:CASSETRTGPAATGELFF	TRA:TGTGCTGTGGCGGCGGGAGGAGGAAACAAACTCACCTTT;TRB:TGTGCCAGCAGTGAAACTCGGACAGGCCCGGCGGCGACCGGGGAGCTGTTTTTT
clonotype359	1	0.0014881	TRB:CSASGRASYNEQFF;TRB:CASNTDTQYF	TRB:TGCAGTGCTAGCGGGAGGGCCTCCTACAATGAGCAGTTCTTC;TRB:TGTGCCAGCAACACAGATACGCAGTATTTT
clonotype291	1	0.0014881	TRA:CALEGGSNYKLTF;TRB:CASSLLRDEQYF	TRA:TGTGCCCTCGAAGGAGGTAGCAACTATAAACTGACATTT;TRB:TGTGCCAGCAGCTTATTGAGGGACGAGCAGTACTTC
clonotype328	1	0.0014881	TRB:CSARGNRVKDGYTF	TRB:TGCAGTGCTAGGGGCAACAGGGTAAAGGATGGCTACACCTTC
clonotype498	1	0.0014881	TRA:CAASANSGYALNF;TRB:CASSLRQDYGYTF	TRA:TGTGCAGCAAGTGCGAATTCCGGGTATGCACTCAACTTC;TRB:TGTGCCAGCAGTTTAAGGCAGGACTATGGCTACACCTTC
clonotype329	1	0.0014881	TRA:CAVRNTGFQKLVF;TRB:CASSTRTSGSTDTQYF	TRA:TGTGCTGTGAGAAACACAGGCTTTCAGAAACTTGTATTT;TRB:TGTGCCAGCAGTACCAGGACTAGCGGGAGCACAGATACGCAGTATTTT
clonotype550	1	0.0014881	TRA:CVYGANNLFF;TRB:CASSVGDQTYNEQFF	TRA:TGTGTTTACGGGGCAAACAACCTCTTCTTT;TRB:TGTGCCAGCAGCGTGGGGGACCAGACCTACAATGAGCAGTTCTTC
clonotype173	1	0.0014881	TRB:CASSQEWAGRDTQYF	TRB:TGTGCCAGCAGCCAAGAGTGGGCGGGGCGAGATACGCAGTATTTT
clonotype172	1	0.0014881	TRB:CASSSGAGAYEQYF	TRB:TGTGCCAGCAGCTCAGGGGCGGGGGCCTACGAGCAGTACTTC
clonotype171	1	0.0014881	TRA:CAYTGGFKTIF;TRB:CASSLGTRGFKGNEQFF	TRA:TGTGCTTATACTGGAGGCTTCAAAACTATCTTT;TRB:TGTGCCAGCAGCTTAGGGACGAGAGGATTTAAGGGGAATGAGCAGTTCTTC
clonotype170	1	0.0014881	TRA:CALSDRSGGYNKLIF;TRB:CASSVATGSDTQYF	TRA:TGTGCTCTGAGTGATCGATCTGGTGGCTACAATAAGCTGATTTTT;TRB:TGTGCCAGCAGCGTAGCAACGGGATCAGATACGCAGTATTTT
clonotype177	1	0.0014881	TRB:CASLRGPNQPQHF	TRB:TGTGCCAGCCTACGGGGCCCAAATCAGCCCCAGCATTTT
clonotype176	1	0.0014881	TRB:CASSQGFPGGRTSYEQYF	TRB:TGTGCCAGCAGCCAAGGGTTTCCGGGAGGGCGAACCTCCTACGAGCAGTACTTC
clonotype175	1	0.0014881	TRB:CASSETGSSTDTQYF	TRB:TGTGCCAGCAGTGAAACAGGGTCTAGCACAGATACGCAGTATTTT
clonotype174	1	0.0014881	TRA:CAVESGNTGKLIF;TRB:CASSVTPPYEQYF	TRA:TGTGCTGTGGAATCTGGCAACACAGGCAAACTAATCTTT;TRB:TGTGCCAGCAGTGTGACACCTCCCTACGAGCAGTACTTC
clonotype179	1	0.0014881	TRA:CAMSAWDSNYQLIW;TRB:CASSEIAGVQETQYF	TRA:TGTGCAATGAGCGCTTGGGATAGCAACTATCAGTTAATCTGG;TRB:TGCGCCAGCAGTGAGATAGCGGGCGTCCAAGAGACCCAGTACTTC
clonotype178	1	0.0014881	TRB:CASSLLGSYGYTF	TRB:TGTGCCAGCAGTCTCTTGGGGTCCTATGGCTACACCTTC
clonotype559	1	0.0014881	TRA:CAIMDSNYQLIW;TRB:CSARDNGRDTGELFF	TRA:TGTGCCATCATGGATAGCAACTATCAGTTAATCTGG;TRB:TGCAGTGCTAGAGATAACGGGAGGGACACCGGGGAGCTGTTTTTT
clonotype491	1	0.0014881	TRA:CAMKVGSEGGSEKLVF;TRB:CASSLDWGTEAFF	TRA:TGTGCAATGAAAGTCGGGAGTGAGGGCGGATCTGAAAAGCTGGTCTTT;TRB:TGTGCCAGCAGCTTAGATTGGGGGACTGAAGCTTTCTTT
clonotype519	1	0.0014881	TRA:CAVDKNTGNQFYF;TRB:CASSVASGTQYF	TRA:TGTGCCGTGGACAAAAACACCGGTAACCAGTTCTATTTT;TRB:TGTGCCAGCAGCGTAGCTAGCGGGACGCAGTATTTT
clonotype161	1	0.0014881	TRA:CAVASSAGGYNKLIF;TRB:CASSSLNEQFF	TRA:TGTGCTGTGGCCTCCTCGGCTGGTGGCTACAATAAGCTGATTTTT;TRB:TGTGCCAGTAGTAGCCTCAATGAGCAGTTCTTC
clonotype91	1	0.0014881	TRA:CAVRDGRGTDKLIF;TRB:CASSLMAGFEAFF	TRA:TGTGCTGTGAGAGACGGGAGAGGCACCGACAAGCTCATCTTT;TRB:TGTGCCAGCAGCTTAATGGCGGGGTTTGAAGCTTTCTTT
clonotype90	1	0.0014881	TRA:CAMRGRLGGYQKVTF;TRB:CASSLNREETQYF	TRA:TGTGCAATGAGAGGGAGACTTGGGGGTTACCAGAAAGTTACCTTT;TRB:TGTGCCAGCAGTTTGAACAGGGAAGAGACCCAGTACTTC
clonotype93	1	0.0014881	TRA:CAESTEGNKLVF;TRB:CASSRGDYGYTF	TRA:TGTGCAGAGAGTACTGAGGGAAACAAACTGGTCTTT;TRB:TGTGCCAGCAGCAGGGGGGACTATGGCTACACCTTC
clonotype92	1	0.0014881	TRA:CVVSDLEGNNRLAF;TRB:CASSFTGGINEKLFF	TRA:TGTGTTGTGAGTGATTTGGAGGGGAACAACAGACTCGCTTTT;TRB:TGTGCCAGCAGCTTCACAGGGGGCATAAATGAAAAACTGTTTTTT
clonotype95	1	0.0014881	TRA:CVVNKKGSLSSGSARQLTF;TRB:CSASPFSGSTDTQYF	TRA:TGTGTGGTGAACAAAAAGGGATCCCTTTCTTCTGGTTCTGCAAGGCAACTGACCTTT;TRB:TGCAGTGCTAGCCCATTTAGCGGGAGCACAGATACGCAGTATTTT
clonotype94	1	0.0014881	TRB:CASSLGSGRASYEQYF	TRB:TGTGCCAGCAGCTTAGGATCCGGGAGAGCCTCCTACGAGCAGTACTTC
clonotype97	1	0.0014881	TRA:CAVEDLKAGNNRKLIW;TRB:CAISESERRTEGADTQYF	TRA:TGTGCTGTGGAGGATCTCAAAGCTGGCAACAACCGTAAGCTGATTTGG;TRB:TGTGCCATCAGTGAGTCTGAGAGGCGGACGGAGGGTGCCGATACGCAGTATTTT
clonotype96	1	0.0014881	TRA:CAVRPMDSSYKLIF;TRB:CASSQGRQGGYTF	TRA:TGTGCTGTGAGGCCGATGGATAGCAGCTATAAATTGATCTTC;TRB:TGTGCCAGCAGCCAGGGCAGGCAAGGGGGCTACACCTTC
clonotype99	1	0.0014881	TRA:CAYKKTSYDKVIF;TRB:CASSSTSGQTDTQYF	TRA:TGTGCCTACAAGAAAACCTCCTACGACAAGGTGATATTT;TRB:TGCGCCAGCAGCTCTACTAGCGGACAAACAGATACGCAGTATTTT
clonotype98	1	0.0014881	TRA:CAVESGGSYIPTF;TRB:CASSDGDYEQYF	TRA:TGTGCTGTGGAGTCAGGAGGAAGCTACATACCTACATTT;TRB:TGTGCCAGCAGTGACGGGGACTACGAGCAGTACTTC
clonotype511	1	0.0014881	TRA:CAGQLKGSNYKLTF;TRB:CASSLRAAANTGELFF	TRA:TGTGCTGGGCAGCTCAAGGGTAGCAACTATAAACTGACATTT;TRB:TGTGCCAGCAGTTTAAGAGCGGCAGCGAACACCGGGGAGCTGTTTTTT
clonotype79	1	0.0014881	TRB:CAWSVNYLYEQYF	TRB:TGTGCCTGGAGTGTGAACTACCTCTACGAGCAGTACTTC
clonotype78	1	0.0014881	TRB:CASSAGQRPGYTF	TRB:TGTGCCAGCAGCGCGGGACAAAGGCCTGGCTACACCTTC
clonotype169	1	0.0014881	TRB:CASSFGSFADTQYF	TRB:TGTGCCAGCAGTTTTGGTAGCTTCGCAGATACGCAGTATTTT
clonotype73	1	0.0014881	TRB:CASSVAEDYEQYF	TRB:TGTGCCAGCAGCGTAGCCGAGGACTACGAGCAGTACTTC
clonotype72	1	0.0014881	TRA:CGTDNTGTASKLTF;TRB:CASSSIRDRVSEQYF	TRA:TGTGGCACAGATAATACCGGCACTGCCAGTAAACTCACCTTT;TRB:TGTGCCAGCAGTTCGATCCGGGACAGGGTTTCCGAGCAGTACTTC
clonotype71	1	0.0014881	TRA:CIVRVTESGGSNYKLTF;TRB:CAWDFSGLQETQYF	TRA:TGCATCGTCAGAGTCACGGAGAGTGGAGGTAGCAACTATAAACTGACATTT;TRB:TGTGCCTGGGACTTTAGCGGCCTCCAAGAGACCCAGTACTTC
clonotype70	1	0.0014881	TRB:CASRPGTRGHNEQFF	TRB:TGTGCCAGCAGACCAGGGACTCGAGGTCACAATGAGCAGTTCTTC
clonotype77	1	0.0014881	TRA:CAVTLYNNNDMRF;TRB:CSARDDVGGSRTDTQYF	TRA:TGTGCTGTGACCCTGTACAATAACAATGACATGCGCTTT;TRB:TGCAGTGCTAGAGATGACGTAGGGGGTTCGCGCACAGATACGCAGTATTTT
clonotype76	1	0.0014881	TRB:CSARLAGAEQYF	TRB:TGCAGTGCTAGACTAGCGGGAGCCGAGCAGTACTTC
clonotype75	1	0.0014881	TRA:CAGEKESGGSYIPTF;TRA:CAVRDGGYQKVTF;TRB:CAWSTHTGSGELFF	TRA:TGTGCAGGAGAGAAGGAGTCAGGAGGAAGCTACATACCTACATTT;TRA:TGTGCTGTGAGAGACGGGGGTTACCAGAAAGTTACCTTT;TRB:TGTGCCTGGAGTACCCACACAGGAAGCGGGGAGCTGTTTTTT
clonotype74	1	0.0014881	TRA:CAGGAGGTSYGKLTF;TRB:CASSRGTDSGYTF	TRA:TGTGCCGGAGGTGCTGGTGGTACTAGCTATGGAAAGCTGACATTT;TRB:TGTGCCAGCAGCCGAGGGACAGATTCTGGCTACACCTTC
clonotype319	1	0.0014881	TRA:CAVMDSNYQLIW;TRB:CATSRTSGSTDTQYF	TRA:TGTGCTGTGATGGATAGCAACTATCAGTTAATCTGG;TRB:TGTGCCACCAGCAGAACTAGCGGGAGCACAGATACGCAGTATTTT
clonotype318	1	0.0014881	TRA:CAVSYSSASKIIF;TRB:CASSFPQSSYEQYF	TRA:TGTGCTGTGAGTTACAGCAGTGCTTCCAAGATAATCTTT;TRB:TGTGCCAGCAGTTTTCCCCAGAGCTCCTACGAGCAGTACTTC
clonotype313	1	0.0014881	TRA:CAEISNAGKSTF;TRB:CASRRTGAYNEQFF	TRA:TGTGCAGAGATCTCCAATGCAGGCAAATCAACCTTT;TRB:TGTGCCAGCAGGCGGACAGGGGCCTACAATGAGCAGTTCTTC
clonotype312	1	0.0014881	TRA:CAMPRYMDTGRRALTF;TRB:CASSIAEYNEQFF	TRA:TGTGCAATGCCCCGTTACATGGACACGGGCAGGAGAGCACTTACTTTT;TRB:TGTGCCAGTAGTATAGCGGAGTACAATGAGCAGTTCTTC
clonotype311	1	0.0014881	TRB:CASSLFHGLAGSYNEQFF	TRB:TGTGCCAGCAGCCTTTTCCATGGACTAGCGGGTTCCTACAATGAGCAGTTCTTC
clonotype310	1	0.0014881	TRA:CATDKSSGDKLTF;TRB:CSASMRTSGSYEQYF	TRA:TGTGCTACGGACAAAAGCAGCGGAGACAAGCTGACTTTT;TRB:TGCAGTGCTAGCATGAGGACTAGCGGATCCTACGAGCAGTACTTC
clonotype317	1	0.0014881	TRB:CASSSGTGIYNEQFF	TRB:TGTGCCAGCAGCTCCGGGACAGGGATATACAATGAGCAGTTCTTC
clonotype316	1	0.0014881	TRA:CAGGSGNTGKLIF;TRB:CSAMVAGMNTGELFF	TRA:TGTGCAGGGGGCTCTGGCAACACAGGCAAACTAATCTTT;TRB:TGCAGTGCTATGGTAGCGGGAATGAACACCGGGGAGCTGTTTTTT
clonotype315	1	0.0014881	TRA:CAVNALGNQFYF;TRB:CASSGLGEQYF	TRA:TGTGCCGTGAATGCGCTCGGTAACCAGTTCTATTTT;TRB:TGTGCCAGCTCTGGTTTGGGCGAGCAGTACTTC
clonotype314	1	0.0014881	TRA:CAVNAHRNNNDMRF;TRB:CASSLEGFANYGYTF	TRA:TGTGCCGTGAATGCGCATCGGAATAACAATGACATGCGCTTT;TRB:TGCGCCAGCAGCTTGGAAGGCTTCGCAAACTATGGCTACACCTTC
clonotype252	1	0.0014881	TRB:CATLPGGRGKNIQYF	TRB:TGTGCCACCCTGCCAGGGGGTCGGGGCAAAAACATTCAGTACTTC
clonotype253	1	0.0014881	TRA:CAVYTGGFKTIF;TRB:CASSEARGGDNEQFF	TRA:TGTGCCGTTTATACTGGAGGCTTCAAAACTATCTTT;TRB:TGTGCCAGCAGTGAAGCGCGGGGCGGGGACAATGAGCAGTTCTTC
clonotype250	1	0.0014881	TRB:CSAQGDISYEQYF	TRB:TGCAGTGCCCAGGGGGACATCTCCTACGAGCAGTACTTC
clonotype251	1	0.0014881	TRA:CAFMKGRDDKIIF;TRB:CATRSPGGANSDPTEAFF	TRA:TGTGCTTTCATGAAGGGCAGAGATGACAAGATCATCTTT;TRB:TGTGCCACCAGGAGCCCCGGGGGCGCGAACTCCGATCCCACTGAAGCTTTCTTT
clonotype256	1	0.0014881	TRB:CASSYGGGNTIYF	TRB:TGTGCCAGCAGTTACGGTGGGGGAAACACCATATATTTT
clonotype257	1	0.0014881	TRA:CAVGSNTGGFKTIF;TRB:CASSFGLAGGSYNEQFF	TRA:TGTGCTGTGGGCTCCAATACTGGAGGCTTCAAAACTATCTTT;TRB:TGTGCCAGCAGCTTCGGTCTAGCGGGAGGCTCCTACAATGAGCAGTTCTTC
clonotype254	1	0.0014881	TRA:CALNAGNNRKLIW;TRB:CSAGAPADTQYF	TRA:TGTGCTCTAAATGCTGGCAACAACCGTAAGCTGATTTGG;TRB:TGCAGTGCTGGGGCGCCGGCCGATACGCAGTATTTT
clonotype255	1	0.0014881	TRB:CASSPSFPGWGANVLTF	TRB:TGTGCCAGCAGCCCGTCTTTCCCAGGGTGGGGGGCCAACGTCCTGACTTTC
clonotype258	1	0.0014881	TRB:CASSFADRADTEAFF	TRB:TGTGCCAGCAGCTTTGCGGACAGGGCTGACACTGAAGCTTTCTTT
clonotype259	1	0.0014881	TRA:CAASMSGTASKLTF;TRB:CASSKTGTINTGELFF	TRA:TGTGCAGCAAGCATGAGCGGCACTGCCAGTAAACTCACCTTT;TRB:TGTGCCAGCAGCAAAACAGGGACAATAAACACCGGGGAGCTGTTTTTT
clonotype533	1	0.0014881	TRA:CAVRDGGFGNVLHC;TRB:CASSFGSGPEAFF	TRA:TGTGCTGTGAGAGACGGAGGCTTTGGGAATGTGCTGCATTGC;TRB:TGTGCCAGCAGCTTTGGTTCGGGGCCTGAAGCTTTCTTT
clonotype532	1	0.0014881	TRA:CALSGNTNAGKSTF;TRB:CASSPLTSGSPGRTGELFF	TRA:TGTGCTCTGAGTGGGAACACCAATGCAGGCAAATCAACCTTT;TRB:TGTGCCAGCAGCCCGTTGACTAGCGGGAGCCCCGGGAGGACCGGGGAGCTGTTTTTT
clonotype531	1	0.0014881	TRA:CAVRDPYYGNNRLAF;TRB:CASRGAGTGSYLLSRANVLTF	TRA:TGTGCTGTGAGAGACCCCTACTATGGGAACAACAGACTCGCTTTT;TRB:TGTGCCAGCAGAGGAGCCGGGACAGGGTCTTATCTCCTTTCTAGGGCCAACGTCCTGACTTTC
clonotype530	1	0.0014881	TRA:CAVTPNNAGNMLTF;TRB:CASSGTPPYNEQFF	TRA:TGTGCTGTGACCCCTAATAATGCAGGCAACATGCTCACCTTT;TRB:TGTGCCAGCAGCGGGACGCCGCCCTACAATGAGCAGTTCTTC
clonotype537	1	0.0014881	TRB:CASSLRQGDQPQHF	TRB:TGTGCCAGCAGCTTAAGGCAGGGAGATCAGCCCCAGCATTTT
clonotype536	1	0.0014881	TRB:CSVVGGNYGYTF	TRB:TGCAGCGTTGTGGGGGGTAACTATGGCTACACCTTC
clonotype535	1	0.0014881	TRA:CIVRLASIGFGNVLHC;TRB:CASSPILLGRSSGANVLTF	TRA:TGCATCGTCAGGCTGGCATCTATAGGCTTTGGGAATGTGCTGCATTGC;TRB:TGTGCCAGCAGCCCCATCTTGTTAGGACGGTCCTCTGGGGCCAACGTCCTGACTTTC
clonotype534	1	0.0014881	TRA:CAVSSGAGSYQLTF;TRB:CSARPPGLAGNEQFF	TRA:TGTGCTGTGAGCTCTGGGGCTGGGAGTTACCAACTCACTTTC;TRB:TGCAGTGCCCGGCCCCCCGGACTAGCGGGTAATGAGCAGTTCTTC
clonotype539	1	0.0014881	TRA:CAGAGNQFYF;TRA:CALTMKTSYDKVIF;TRB:CASSIENGNTIYF	TRA:TGTGCAGGAGCCGGTAACCAGTTCTATTTT;TRA:TGTGCTCTGACTATGAAAACCTCCTACGACAAGGTGATATTT;TRB:TGTGCCAGCAGCATAGAGAATGGAAACACCATATATTTT
clonotype538	1	0.0014881	TRB:CASSQDGPVGRAPGELFF	TRB:TGCGCCAGCAGCCAAGACGGTCCTGTCGGGAGGGCCCCCGGGGAGCTGTTTTTT
clonotype407	1	0.0014881	TRA:CATDASGGYQKVTF;TRB:CASSRDNSGNTIYF	TRA:TGTGCTACGGACGCTTCTGGGGGTTACCAGAAAGTTACCTTT;TRB:TGTGCCAGCAGCCGGGACAACTCTGGAAACACCATATATTTT
clonotype406	1	0.0014881	TRB:CAISDRQPSYEQYF	TRB:TGTGCCATCAGCGACAGACAACCCTCCTACGAGCAGTACTTC
clonotype405	1	0.0014881	TRB:CASSVGTGRQPQHF	TRB:TGTGCCAGCAGTGTTGGGACAGGGAGACAGCCCCAGCATTTT
clonotype404	1	0.0014881	TRA:CAERVGNNNDMRF;TRB:CASSWGGNTIYF	TRA:TGTGCAGAGAGAGTGGGAAATAACAATGACATGCGCTTT;TRB:TGTGCCAGCAGTTGGGGTGGAAACACCATATATTTT
clonotype403	1	0.0014881	TRA:CAVDRSNYGGATNKLIF;TRB:CASSSQINYGYTF	TRA:TGTGCCGTGGACCGGAGCAATTATGGTGGTGCTACAAACAAGCTCATCTTT;TRB:TGTGCCAGCAGCTCTCAAATCAACTATGGCTACACCTTC
clonotype402	1	0.0014881	TRA:CAMREGRRGSTLGRLYF;TRB:CAWSFTGDSGYTF	TRA:TGTGCAATGAGAGAGGGCCGAAGAGGCTCAACCCTGGGGAGGCTATACTTT;TRB:TGTGCCTGGAGTTTTACAGGGGATTCAGGCTACACCTTC
clonotype401	1	0.0014881	TRA:CAFFVYNQGGKLIF;TRB:CASSFWGAAYEQYF	TRA:TGTGCTTTCTTCGTTTATAACCAGGGAGGAAAGCTTATCTTC;TRB:TGTGCCAGCAGTTTCTGGGGGGCGGCTTACGAGCAGTACTTC
clonotype400	1	0.0014881	TRA:CLVGDVQGNKLVF;TRB:CASSEGPSYEQYF	TRA:TGCCTCGTGGGTGACGTACAGGGAAACAAGCTGGTCTTT;TRB:TGTGCCAGCAGCGAAGGACCCTCCTACGAGCAGTACTTC
clonotype409	1	0.0014881	TRB:CASSFDRGNTEAFF	TRB:TGCGCCAGCAGCTTCGACAGGGGGAACACTGAAGCTTTCTTT
clonotype408	1	0.0014881	TRA:CAESPSSASKIIF;TRB:CSARDGTTYEQYF	TRA:TGTGCAGAGAGTCCCAGCAGTGCTTCCAAGATAATCTTT;TRB:TGCAGTGCTAGAGATGGGACAACCTACGAGCAGTACTTC
clonotype87	1	0.0014881	TRB:CASSLILRGLPYYEQYF	TRB:TGTGCCAGCAGCCTCATCCTCAGGGGGCTCCCTTACTACGAGCAGTACTTC
clonotype108	1	0.0014881	TRA:CANTNAGKSTF;TRA:CVVRMEYGNKLVF;TRB:CAWSAYDRYYGYTF	TRA:TGTGCTAACACCAATGCAGGCAAATCAACCTTT;TRA:TGTGTGGTGCGCATGGAATATGGAAACAAACTGGTCTTT;TRB:TGTGCCTGGAGTGCCTACGACAGGTACTATGGCTACACCTTC
clonotype109	1	0.0014881	TRA:CAVGFQKLVF;TRB:CASSQGDRTYEQYF	TRA:TGTGCTGTGGGCTTTCAGAAACTTGTATTT;TRB:TGTGCCAGCAGCCAAGGGGACCGAACCTACGAGCAGTACTTC
clonotype102	1	0.0014881	TRB:CASSLDHHSYEQYF	TRB:TGTGCCAGCAGCTTAGATCACCATTCCTACGAGCAGTACTTC
clonotype103	1	0.0014881	TRA:CAVRYNQGGKLIF;TRB:CSARDPGTNEKLFF	TRA:TGTGCCGTCCGCTATAACCAGGGAGGAAAGCTTATCTTC;TRB:TGCAGTGCTAGAGATCCGGGAACTAATGAAAAACTGTTTTTT
clonotype100	1	0.0014881	TRA:CALMDSNYQLIW;TRB:CASSKGGETDTQYF	TRA:TGTGCTCTCATGGATAGCAACTATCAGTTAATCTGG;TRB:TGTGCCAGCAGTAAGGGAGGGGAAACAGATACGCAGTATTTT
clonotype101	1	0.0014881	TRA:CAAQNAGNNRKLIW;TRB:CASSYPLAGVGELFF	TRA:TGTGCAGCTCAAAATGCTGGCAACAACCGTAAGCTGATTTGG;TRB:TGTGCCAGCAGTTACCCCCTAGCGGGAGTAGGGGAGCTGTTTTTT
clonotype106	1	0.0014881	TRB:CASSHTSAGNNYEQYF	TRB:TGTGCCAGCAGCCATACTAGCGCGGGAAATAACTACGAGCAGTACTTC
clonotype107	1	0.0014881	TRA:CAGAGQGAQKLVF;TRB:CASSPGQEFQPQHF	TRA:TGTGCAGGGGCTGGTCAGGGAGCCCAGAAGCTGGTATTT;TRB:TGTGCCAGCAGTCCCGGACAGGAGTTCCAGCCCCAGCATTTT
clonotype104	1	0.0014881	TRA:CAEKARLMF;TRB:CAWSPGQSYGYTF	TRA:TGTGCAGAGAAGGCCAGACTCATGTTT;TRB:TGTGCCTGGAGTCCCGGACAAAGCTATGGCTACACCTTC
clonotype105	1	0.0014881	TRA:CAFMDNNNDMRF;TRB:CASSQIPGGTQPQHF	TRA:TGTGCTTTCATGGACAATAACAATGACATGCGCTTT;TRB:TGCGCCAGCAGCCAAATTCCAGGGGGTACTCAGCCCCAGCATTTT
clonotype81	1	0.0014881	TRB:CSASGTSGYNEQFF	TRB:TGCAGTGCTTCCGGGACTAGCGGCTACAATGAGCAGTTCTTC
clonotype216	1	0.0014881	TRB:CASSLAGDQPQHF	TRB:TGCGCCAGCAGCTTGGCAGGGGATCAGCCCCAGCATTTT
clonotype217	1	0.0014881	TRA:CAGPKDNNDMRF;TRB:CATTVNTEAFF	TRA:TGTGCAGGGCCCAAGGATAACAATGACATGCGCTTT;TRB:TGTGCCACGACAGTGAACACTGAAGCTTTCTTT
clonotype214	1	0.0014881	TRB:CASSLRPRDTEAFF	TRB:TGTGCCAGCAGCTTAAGGCCGCGGGACACTGAAGCTTTCTTT
clonotype215	1	0.0014881	TRA:CAVREETSGSRLTF;TRA:CAVVVRGNQFYF;TRB:CAWNVGSGAQHF	TRA:TGTGCTGTCAGAGAAGAAACCAGTGGCTCTAGGTTGACCTTT;TRA:TGTGCTGTGGTAGTGAGGGGTAACCAGTTCTATTTT;TRB:TGTGCCTGGAACGTCGGGTCAGGGGCCCAGCATTTT
clonotype212	1	0.0014881	TRA:CAHRGGRDDKIIF;TRB:CASSRRDGNEKLFF	TRA:TGTGCGCATCGCGGGGGCAGAGATGACAAGATCATCTTT;TRB:TGTGCCAGCAGTCGCCGGGACGGTAATGAAAAACTGTTTTTT
clonotype213	1	0.0014881	TRA:CAFMKLSGGSNYKLTF;TRB:CATSDYSYGYTF;TRB:CASSPRGRGSQPQHF	TRA:TGTGCTTTCATGAAGCTTAGTGGAGGTAGCAACTATAAACTGACATTT;TRB:TGTGCCACCAGTGATTACAGCTATGGCTACACCTTC;TRB:TGTGCCAGCAGTCCACGAGGGAGGGGAAGCCAGCCCCAGCATTTT
clonotype210	1	0.0014881	TRA:CAVMDSNYQLIW;TRB:CASSDGGADTQYF	TRA:TGTGCTGTGATGGATAGCAACTATCAGTTAATCTGG;TRB:TGTGCCAGCAGTGACGGGGGCGCAGATACGCAGTATTTT
clonotype211	1	0.0014881	TRA:CLDHGGYNKLIF;TRB:CASSQTGASYNEQFF	TRA:TGCCTCGACCATGGTGGCTACAATAAGCTGATTTTT;TRB:TGTGCCAGCAGCCAAACGGGAGCTTCCTACAATGAGCAGTTCTTC
clonotype218	1	0.0014881	TRB:CASSESTPRVGREQYF	TRB:TGCGCCAGCAGTGAGTCGACTCCTCGAGTTGGGCGCGAGCAGTACTTC
clonotype219	1	0.0014881	TRA:CAVVTGNQFYF;TRB:CASSIGPRGMGTEAFF	TRA:TGTGCTGTGGTCACCGGTAACCAGTTCTATTTT;TRB:TGTGCCAGCAGCATAGGCCCCAGGGGGATGGGGACTGAAGCTTTCTTT
clonotype372	1	0.0014881	TRA:CVVSSRMDSSYKLIF;TRB:CASSSGTGIYNEQFF	TRA:TGTGTGGTGAGCTCCAGAATGGATAGCAGCTATAAATTGATCTTC;TRB:TGTGCCAGCAGCTCCGGGACAGGGATATACAATGAGCAGTTCTTC
clonotype289	1	0.0014881	TRA:CALRDSNYQLIW;TRB:CATDRASGNQPQHF	TRA:TGTGCTCTGAGGGATAGCAACTATCAGTTAATCTGG;TRB:TGTGCCACAGACAGGGCCAGCGGCAATCAGCCCCAGCATTTT
clonotype449	1	0.0014881	TRA:CAVYGDYKLSF;TRB:CSARVQNTEAFF	TRA:TGTGCTGTGTATGGCGACTACAAGCTCAGCTTT;TRB:TGCAGCGCTAGGGTACAAAACACTGAAGCTTTCTTT
clonotype448	1	0.0014881	TRA:CAGGDRSQGNLIF;TRB:CASSVGGGLAGVNNEQFF	TRA:TGTGCAGGGGGGGACAGAAGCCAAGGAAATCTCATCTTT;TRB:TGTGCCAGCAGCGTAGGGGGAGGACTAGCGGGAGTAAACAATGAGCAGTTCTTC
clonotype363	1	0.0014881	TRA:CAVRDNDYKLSF;TRB:CASSEAEGQGNSPLHF	TRA:TGTGCTGTGAGAGATAACGACTACAAGCTCAGCTTT;TRB:TGTGCCAGCAGTGAAGCAGAGGGACAGGGTAATTCACCCCTCCACTTT
clonotype443	1	0.0014881	TRB:CASYQLGAGTQYF	TRB:TGTGCCAGCTACCAGCTGGGAGCGGGTACGCAGTATTTT
clonotype442	1	0.0014881	TRA:CALDNYGQNFVF;TRB:CASSDNNEQFF	TRA:TGTGCTTTAGATAACTATGGTCAGAATTTTGTCTTT;TRB:TGTGCCAGCAGCGACAACAATGAGCAGTTCTTC
clonotype441	1	0.0014881	TRA:CAPRNNNDMRF;TRB:CASSKGQVNTEAFF	TRA:TGTGCGCCGAGAAATAACAATGACATGCGCTTT;TRB:TGTGCCAGCAGTAAGGGACAGGTGAACACTGAAGCTTTCTTT
clonotype440	1	0.0014881	TRB:CASNKGLAGANEQYF;TRB:CASSPGQTYGYTF	TRB:TGTGCCAGCAACAAGGGACTAGCGGGAGCTAACGAGCAGTACTTC;TRB:TGTGCCAGCAGTCCCGGACAGACCTATGGCTACACCTTC
clonotype447	1	0.0014881	TRA:CAVMDSNYQLIW;TRB:CASSYSSGSTDTQYF	TRA:TGTGCTGTGATGGATAGCAACTATCAGTTAATCTGG;TRB:TGTGCCAGCAGTTACTCTAGCGGGAGCACAGATACGCAGTATTTT
clonotype446	1	0.0014881	TRA:CLLPIQGAQKLVF;TRA:CAVRTQGGSEKLVF;TRB:CASSPTTGGLVQYF	TRA:TGTCTTCTGCCAATTCAGGGAGCCCAGAAGCTGGTATTT;TRA:TGTGCTGTGAGAACTCAGGGCGGATCTGAAAAGCTGGTCTTT;TRB:TGTGCCAGCAGCCCTACAACAGGGGGTTTGGTTCAGTACTTC
clonotype445	1	0.0014881	TRB:CATDSALDGYTF	TRB:TGTGCCACAGACTCGGCATTGGATGGCTACACCTTC
clonotype444	1	0.0014881	TRB:CASTDRMGGETQYF	TRB:TGTGCCAGTACGGACAGGATGGGCGGAGAGACCCAGTACTTC
clonotype362	1	0.0014881	TRA:CAVRLNTGNQFYF;TRB:CASSLPRYDYTF	TRA:TGTGCTGTCAGATTGAACACCGGTAACCAGTTCTATTTT;TRB:TGTGCCAGCAGTTTACCCCGCTATGATTACACCTTC
clonotype288	1	0.0014881	TRA:CAMEETSGSRLTF;TRA:CAASGGSNYKLTF;TRB:CASSYEGNQPQHF	TRA:TGTGCAATGGAAGAGACCAGTGGCTCTAGGTTGACCTTT;TRA:TGTGCAGCAAGTGGAGGTAGCAACTATAAACTGACATTT;TRB:TGTGCCAGCAGTTACGAGGGGAATCAGCCCCAGCATTTT
clonotype360	1	0.0014881	TRA:CAVRDPRDAGNKLTF;TRB:CASSETGLNQPQHF	TRA:TGTGCTGTGAGGGACCCCCGCGACGCAGGCAACAAGCTAACTTTT;TRB:TGTGCCAGCAGTGAAACAGGGCTGAATCAGCCCCAGCATTTT
clonotype361	1	0.0014881	TRB:CSARGTANTEAFF	TRB:TGCAGTGCTAGAGGGACAGCGAACACTGAAGCTTTCTTT
clonotype366	1	0.0014881	TRA:CAVSPISSGSARQLTF;TRB:CASSSVRLLYYNEQFF	TRA:TGTGCTGTGAGTCCCATTTCTTCTGGTTCTGCAAGGCAACTGACCTTT;TRB:TGTGCCAGTAGTTCAGTTCGGCTTCTATACTACAATGAGCAGTTCTTC
clonotype367	1	0.0014881	TRA:CAASPNFGNEKLTF;TRB:CSAMWLESEQYF;TRB:CASSSRGNQYF	TRA:TGTGCAGCAAGCCCTAACTTTGGAAATGAGAAATTAACCTTT;TRB:TGCAGTGCTATGTGGCTAGAAAGCGAGCAGTACTTC;TRB:TGTGCCAGCAGTTCTAGGGGCAATCAGTACTTC
clonotype364	1	0.0014881	TRB:CASSLDFNNEQFF	TRB:TGCGCCAGCAGCCTGGACTTTAACAATGAGCAGTTCTTC
clonotype365	1	0.0014881	TRA:CAVGAGSYQLTF;TRB:CSAREPFLEQFF	TRA:TGTGCTGTCGGGGCTGGGAGTTACCAACTCACTTTC;TRB:TGCAGTGCTAGGGAACCGTTCCTTGAGCAGTTCTTC
clonotype281	1	0.0014881	TRB:CSARGGANIQYF	TRB:TGCAGTGCTAGGGGGGGGGCAAACATTCAGTACTTC
clonotype280	1	0.0014881	TRA:CAAFTYNTDKLIF;TRB:CASSGGQGYYEQYF	TRA:TGTGCAGCCTTTACTTATAACACCGACAAGCTCATCTTT;TRB:TGTGCCAGCAGCGGGGGACAGGGATACTACGAGCAGTACTTC
clonotype368	1	0.0014881	TRB:CASRGTGHNEKLFF	TRB:TGTGCCAGCCGCGGGACAGGACATAATGAAAAACTGTTTTTT
clonotype282	1	0.0014881	TRA:CAVKGGSYIPTF;TRB:CSVEAGREGPYEQYF;TRB:CASSLAGGPDTQYF	TRA:TGCGCTGTGAAAGGAGGAAGCTACATACCTACATTT;TRB:TGCAGCGTTGAAGCAGGGCGGGAGGGCCCCTACGAGCAGTACTTC;TRB:TGTGCCAGCAGTTTAGCGGGAGGGCCAGATACGCAGTATTTT
clonotype285	1	0.0014881	TRA:CAVDNYGQNFVF;TRB:CASRPPGMNTEAFF	TRA:TGTGCTGTCGATAACTATGGTCAGAATTTTGTCTTT;TRB:TGTGCCAGCAGACCCCCGGGTATGAACACTGAAGCTTTCTTT
clonotype284	1	0.0014881	TRA:CAVKGGDYKLSF;TRB:CASSPVPEIGELFF	TRA:TGTGCTGTGAAGGGTGGCGACTACAAGCTCAGCTTT;TRB:TGTGCCAGCAGCCCAGTACCTGAAATCGGGGAGCTGTTTTTT
clonotype287	1	0.0014881	TRA:CIVRSYSGGGADGLTF;TRB:CATSELTGTQETQYF	TRA:TGCATCGTCAGATCATATTCAGGAGGAGGTGCTGACGGACTCACCTTT;TRB:TGTGCCACCAGTGAGCTGACCGGGACACAAGAGACCCAGTACTTC
clonotype286	1	0.0014881	TRA:CIVRVAHSGNTPLVF;TRB:CAWSPFRTANQETQYF	TRA:TGCATCGTCAGAGTCGCCCATTCAGGAAACACACCTCTTGTCTTT;TRB:TGTGCCTGGAGTCCTTTTCGGACAGCAAATCAAGAGACCCAGTACTTC
clonotype548	1	0.0014881	TRB:CASSFSAPNYGYTF	TRB:TGTGCCAGCAGTTTTAGCGCTCCTAACTATGGCTACACCTTC
clonotype549	1	0.0014881	TRA:CAGHGGTSYGKLTF	TRA:TGTGCAGGCCACGGTGGTACTAGCTATGGAAAGCTGACATTT
clonotype542	1	0.0014881	TRB:CASSPSVSNTGELFF	TRB:TGTGCCAGCAGCCCTAGCGTTTCGAACACCGGGGAGCTGTTTTTT
clonotype543	1	0.0014881	TRB:CASRADRDQETQYF	TRB:TGTGCCAGCAGGGCCGACAGGGACCAAGAGACCCAGTACTTC
clonotype540	1	0.0014881	TRB:CASSIAGGSTEQFF	TRB:TGTGCCAGTAGTATAGCAGGCGGGAGCACTGAGCAGTTCTTC
clonotype541	1	0.0014881	TRA:CVVNEGDSGYSTLTF;TRB:CASSLFGGGLAGASYEQYF	TRA:TGTGTGGTGAACGAGGGGGATTCAGGATACAGCACCCTCACCTTT;TRB:TGTGCCAGCAGTTTATTCGGGGGGGGACTAGCGGGTGCATCCTACGAGCAGTACTTC
clonotype546	1	0.0014881	TRA:CAMREGLRTGTASKLTF;TRB:CASSVDGNQFF	TRA:TGTGCAATGAGAGAGGGCTTGAGGACCGGCACTGCCAGTAAACTCACCTTT;TRB:TGTGCCAGCAGCGTAGACGGGAATCAGTTCTTC
clonotype547	1	0.0014881	TRB:CASSGNARGFYEQYF	TRB:TGTGCCAGCAGTGGGAACGCCAGGGGATTCTACGAGCAGTACTTC
clonotype544	1	0.0014881	TRA:CAVEDDYKLSF;TRB:CASSLSLNEQYF	TRA:TGTGCTGTGGAGGACGACTACAAGCTCAGCTTT;TRB:TGTGCCAGCAGCCTCTCGCTGAACGAGCAGTACTTC
clonotype545	1	0.0014881	TRA:CALESNYQLIW;TRA:CALRGGTASKLTF;TRB:CASSQGAKWTSGSVYF;TRB:CASRFARGRGETQYF	TRA:TGTGCTCTGGAGAGCAACTATCAGTTAATCTGG;TRA:TGTGCTTTAAGAGGCGGCACTGCCAGTAAACTCACCTTT;TRB:TGCGCCAGCAGCCAAGGGGCAAAATGGACTAGCGGGAGCGTGTACTTC;TRB:TGTGCCAGCAGATTTGCTAGGGGTAGGGGAGAGACCCAGTACTTC
clonotype283	1	0.0014881	TRB:CASSYSKPISRDLGTDTQYF	TRB:TGTGCCAGCAGTTACTCGAAGCCCATTTCGCGGGACCTAGGGACAGATACGCAGTATTTT
clonotype369	1	0.0014881	TRA:CAVKDSNYQLIW	TRA:TGTGCTGTGAAGGATAGCAACTATCAGTTAATCTGG
clonotype148	1	0.0014881	TRB:CASSRQGAYEKLFF	TRB:TGTGCCAGCAGTAGACAGGGGGCGTATGAAAAACTGTTTTTT
clonotype149	1	0.0014881	TRA:CAENTGLRVAF;TRB:CATSGAGGNEQFF	TRA:TGTGCAGAGAATACGGGCCTTAGGGTCGCTTTT;TRB:TGTGCCACCAGTGGGGCGGGAGGCAATGAGCAGTTCTTC
clonotype146	1	0.0014881	TRA:CAAANTGGFKTIF;TRB:CSGGGQGAYNEQFF	TRA:TGTGCCGCAGCCAATACTGGAGGCTTCAAAACTATCTTT;TRB:TGCAGTGGGGGTGGGCAGGGGGCTTACAATGAGCAGTTCTTC
clonotype147	1	0.0014881	TRA:CAVVPGAGSYQLTF;TRB:CASSLSPAGGPQYNEQFF	TRA:TGTGCCGTCGTCCCTGGGGCTGGGAGTTACCAACTCACTTTC;TRB:TGTGCCAGCAGCTTATCTCCCGCGGGAGGGCCCCAATACAATGAGCAGTTCTTC
clonotype144	1	0.0014881	TRA:CAGVINTGTASKLTF;TRB:CAWSGWTGWSYNEQFF	TRA:TGTGCCGGGGTTATAAATACCGGCACTGCCAGTAAACTCACCTTT;TRB:TGTGCCTGGAGTGGGTGGACAGGGTGGTCCTACAATGAGCAGTTCTTC
clonotype145	1	0.0014881	TRB:CASSQGQSWDTQYF	TRB:TGCGCCAGCAGCCAGGGACAGTCCTGGGATACGCAGTATTTT
clonotype142	1	0.0014881	TRB:CASSLGNEQFF	TRB:TGTGCCAGCAGTTTGGGCAATGAGCAGTTCTTC
clonotype143	1	0.0014881	TRA:CVVTLYGNKLVF;TRB:CASSALAGALETQYF	TRA:TGTGTGGTGACCTTATATGGAAACAAGCTGGTCTTT;TRB:TGTGCCAGCAGTGCGCTAGCGGGAGCATTGGAGACCCAGTACTTC
clonotype140	1	0.0014881	TRA:CAGGSFNKFYF;TRB:CASSPLGGAYNEQFF	TRA:TGTGCAGGAGGGAGCTTCAACAAATTTTACTTT;TRB:TGTGCCAGCAGCCCACTGGGGGGGGCCTACAATGAGCAGTTCTTC
clonotype141	1	0.0014881	TRA:CAPMDSNYQLIW;TRB:CASSVTSGSRDEQFF	TRA:TGTGCCCCCATGGATAGCAACTATCAGTTAATCTGG;TRB:TGTGCCAGCAGTGTTACTAGCGGGAGCAGGGATGAGCAGTTCTTC
clonotype129	1	0.0014881	TRA:CAVRPGGGGGADGLTF;TRB:CASSEHRPTDTQYF;TRB:CASSRLAGGPHETQYF	TRA:TGTGCTGTGAGGCCCGGTGGAGGAGGAGGTGCTGACGGACTCACCTTT;TRB:TGCGCCAGCAGTGAGCACAGGCCCACAGATACGCAGTATTTT;TRB:TGTGCCAGCAGCCGACTAGCGGGAGGGCCGCACGAGACCCAGTACTTC
clonotype127	1	0.0014881	TRA:CAELASSDYKLSF;TRA:CAVASGGSYIPTF	TRA:TGTGCAGAACTAGCCTCTAGCGACTACAAGCTCAGCTTT;TRA:TGTGCTGTCGCATCAGGAGGAAGCTACATACCTACATTT
clonotype86	1	0.0014881	TRA:CAASPLNYQLIW;TRB:CASSGRGSAYGYTF	TRA:TGTGCAGCAAGCCCCCTCAACTATCAGTTAATCTGG;TRB:TGTGCCAGTAGTGGCAGGGGGTCGGCTTATGGCTACACCTTC
clonotype223	1	0.0014881	TRA:CAAFTSGGSYIPTF;TRA:CAHGSSNTGKLIF;TRB:CSVGLANTDTQYF	TRA:TGTGCAGCATTTACATCAGGAGGAAGCTACATACCTACATTT;TRA:TGTGCTCATGGCTCTAGCAACACAGGCAAACTAATCTTT;TRB:TGCAGCGTGGGACTAGCGAACACAGATACGCAGTATTTT
clonotype84	1	0.0014881	TRB:CASSSPGQSQETQYF	TRB:TGTGCCAGCAGCTCACCGGGACAGTCACAAGAGACCCAGTACTTC
clonotype85	1	0.0014881	TRA:CAVNALGRNDMRF;TRB:CASSALTGGGADTQYF	TRA:TGTGCCGTGAATGCGCTAGGTAGAAATGACATGCGCTTT;TRB:TGTGCCAGCAGCGCCCTAACAGGGGGCGGGGCAGATACGCAGTATTTT
clonotype82	1	0.0014881	TRA:CAVRDIAGGYQKVTF;TRB:CSASLGLAGAYEQYF	TRA:TGTGCTGTGAGAGACATCGCGGGGGGTTACCAGAAAGTTACCTTT;TRB:TGCAGTGCTAGTTTGGGACTAGCGGGAGCCTACGAGCAGTACTTC
clonotype83	1	0.0014881	TRB:CASRLAHGNTEAFF	TRB:TGTGCCAGCAGATTAGCACATGGGAACACTGAAGCTTTCTTT
clonotype80	1	0.0014881	TRA:CAGGDSNYQLIW;TRB:CASSQGAKWTSGSVYF;TRB:CASSFWLRSGVGDEQFF	TRA:TGTGCCGGGGGGGATAGCAACTATCAGTTAATCTGG;TRB:TGCGCCAGCAGCCAAGGGGCAAAATGGACTAGCGGGAGCGTGTACTTC;TRB:TGTGCCAGCAGCTTTTGGTTAAGGTCCGGAGTTGGCGATGAGCAGTTCTTC
clonotype221	1	0.0014881	TRA:CALSGTYSSASKIIF;TRB:CASSHRDYILGQYF	TRA:TGTGCTCTGAGTGGGACCTACAGCAGTGCTTCCAAGATAATCTTT;TRB:TGTGCCAGCAGCCACCGGGACTACATACTTGGTCAGTACTTC
clonotype88	1	0.0014881	TRA:CALPGGYNKLIF;TRB:CASGVAGWEETQYF	TRA:TGTGCTCTTCCTGGTGGCTACAATAAGCTGATTTTT;TRB:TGCGCCAGCGGCGTAGCGGGATGGGAGGAGACCCAGTACTTC
clonotype89	1	0.0014881	TRB:CSARTSGRPPRTDTQYF	TRB:TGCAGTGCACGGACTAGCGGGAGGCCGCCCCGCACAGATACGCAGTATTTT
clonotype227	1	0.0014881	TRB:CASSRTSGMETQYF	TRB:TGTGCCAGCAGCCGGACTAGCGGGATGGAGACCCAGTACTTC
clonotype68	1	0.0014881	TRA:CVVSENYGGSQGNLIF;TRB:CSVAAGAKNIQYF	TRA:TGTGTTGTGAGTGAGAATTATGGAGGAAGCCAAGGAAATCTCATCTTT;TRB:TGCAGCGTTGCAGCGGGAGCCAAAAACATTCAGTACTTC
clonotype69	1	0.0014881	TRA:CAEEAGGGNKLTF;TRB:CASSPLSKGDEQFF	TRA:TGTGCAGAGGAAGCGGGAGGAGGAAACAAACTCACCTTT;TRB:TGTGCCAGCAGCCCATTATCTAAGGGCGATGAGCAGTTCTTC
clonotype225	1	0.0014881	TRA:CVVKAENSGYALNF;TRB:CASSIDGTYGYTF	TRA:TGTGTGGTGAAAGCGGAGAATTCCGGGTATGCACTCAACTTC;TRB:TGTGCCAGTAGTATAGATGGGACTTATGGCTACACCTTC
clonotype61	1	0.0014881	TRB:CASSSKAASSYNEQFF	TRB:TGCGCCAGCAGTTCCAAAGCGGCGAGCTCCTACAATGAGCAGTTCTTC
clonotype62	1	0.0014881	TRB:CASSPVRGANTGELFF	TRB:TGTGCCAGCAGCCCCGTGAGGGGAGCGAACACCGGGGAGCTGTTTTTT
clonotype63	1	0.0014881	TRA:CAMGGNNDMRF;TRB:CASSELGSPLHF	TRA:TGTGCAATGGGGGGGAACAATGACATGCGCTTT;TRB:TGTGCCAGCAGTGAATTGGGATCACCCCTCCACTTT
clonotype64	1	0.0014881	TRA:CAERDSNYQLIW	TRA:TGTGCAGAGAGAGATAGCAACTATCAGTTAATCTGG
clonotype65	1	0.0014881	TRB:CASRTTEASGELFF	TRB:TGTGCCAGCAGGACGACCGAAGCATCCGGGGAGCTGTTTTTT
clonotype66	1	0.0014881	TRB:CASSLLTGGRNEQFF	TRB:TGTGCCAGCAGTTTACTTACAGGAGGTCGCAATGAGCAGTTCTTC
clonotype67	1	0.0014881	TRA:CALSENGGYNKLIF;TRB:CASSNQGASGNTIYF	TRA:TGTGCTCTGAGTGAGAACGGTGGCTACAATAAGCTGATTTTT;TRB:TGTGCCAGCAGCAATCAGGGGGCCTCTGGAAACACCATATATTTT
clonotype326	1	0.0014881	TRA:CALTNEKLTF;TRB:CASSYGPRSGNTIYF	TRA:TGTGCCCTTACAAATGAGAAATTAACCTTT;TRB:TGTGCCAGCAGTTACGGTCCTAGGTCTGGAAACACCATATATTTT
clonotype327	1	0.0014881	TRA:CALIDNQGGKLIF	TRA:TGTGCTCTGATTGATAACCAGGGAGGAAAGCTTATCTTC
clonotype324	1	0.0014881	TRB:CASSPQGLGTYEQYF	TRB:TGTGCCAGCAGCCCGCAGGGGTTGGGCACCTACGAGCAGTACTTC
clonotype325	1	0.0014881	TRB:CASSPSREQYF	TRB:TGTGCCAGCTCGCCCTCTAGGGAGCAGTACTTC
clonotype249	1	0.0014881	TRB:CASRLGQPATGELFF	TRB:TGCGCCAGCAGGTTGGGACAGCCAGCCACCGGGGAGCTGTTTTTT
clonotype323	1	0.0014881	TRB:CASRQETGVNTEAFF	TRB:TGTGCCAGCAGGCAAGAAACAGGGGTGAACACTGAAGCTTTCTTT
clonotype320	1	0.0014881	TRA:CAVSGDDKIIF;TRB:CASAWWGGIQPQHF	TRA:TGTGCTGTGAGTGGGGATGACAAGATCATCTTT;TRB:TGTGCCAGCGCCTGGTGGGGGGGAATTCAGCCCCAGCATTTT
clonotype321	1	0.0014881	TRA:CAVLDSNYQLIW;TRB:CSARVWDRGESETQYF	TRA:TGTGCTGTGCTGGATAGCAACTATCAGTTAATCTGG;TRB:TGCAGTGCTAGAGTATGGGACAGGGGAGAATCAGAGACCCAGTACTTC
clonotype245	1	0.0014881	TRA:CLVGALKAAGNKLTF;TRB:CASSQDWGTEAFF	TRA:TGCCTCGTGGGGGCCCTAAAAGCTGCAGGCAACAAGCTAACTTTT;TRB:TGTGCCAGCAGCCAAGATTGGGGGACTGAAGCTTTCTTT
clonotype244	1	0.0014881	TRA:CAMKTSYDKVIF;TRB:CASTAGDEQFF	TRA:TGTGCAATGAAAACCTCCTACGACAAGGTGATATTT;TRB:TGTGCCAGCACTGCCGGTGATGAGCAGTTCTTC
clonotype247	1	0.0014881	TRA:CATPGTGANSKLTF;TRB:CASSMTSPLYNEQFF	TRA:TGTGCTACGCCCGGTACTGGAGCCAATAGTAAGCTGACATTT;TRB:TGTGCCAGCAGTATGACTAGCCCCTTGTACAATGAGCAGTTCTTC
clonotype246	1	0.0014881	TRA:CALSDVSSGSARQLTF;TRB:CASSLEQGARSETQYF	TRA:TGTGCTCTGAGTGATGTTTCTTCTGGTTCTGCAAGGCAACTGACCTTT;TRB:TGCGCCAGCAGCTTGGAACAGGGGGCGAGGTCGGAGACCCAGTACTTC
clonotype241	1	0.0014881	TRA:CAVRDPTGGSYIPTF;TRB:CASSERTGGYEQYF	TRA:TGTGCTGTGAGAGACCCCACAGGAGGAAGCTACATACCTACATTT;TRB:TGTGCCAGCAGCGAACGGACAGGCGGCTACGAGCAGTACTTC
clonotype240	1	0.0014881	TRB:CASSWDRGGYTF	TRB:TGTGCCAGCAGCTGGGACAGGGGTGGCTACACCTTC
clonotype243	1	0.0014881	TRB:CSARRGNTEAFF	TRB:TGCAGTGCTCGGAGGGGTAACACTGAAGCTTTCTTT
clonotype242	1	0.0014881	TRA:CALSDPTGNQFYF;TRB:CATSDYPGTGYNEQFF	TRA:TGTGCTCTGAGTGACCCCACCGGTAACCAGTTCTATTTT;TRB:TGTGCCACCAGTGACTACCCTGGGACAGGGTACAATGAGCAGTTCTTC
clonotype113	1	0.0014881	TRA:CAATPSGSYIPTF;TRB:CASGQGNEQYF	TRA:TGTGCAGCAACCCCCTCGGGAAGCTACATACCTACATTT;TRB:TGTGCCAGCGGCCAGGGAAACGAGCAGTACTTC
clonotype509	1	0.0014881	TRA:CAASREYGGSQGNLIF;TRB:CASSLTGTGELFF;TRB:CASSLGTSLPYEQYF	TRA:TGTGCAGCAAGTAGGGAGTATGGAGGAAGCCAAGGAAATCTCATCTTT;TRB:TGCGCCAGCAGCTTGACCGGGACCGGGGAGCTGTTTTTT;TRB:TGTGCCAGCAGCTTGGGTACGTCTCTGCCCTACGAGCAGTACTTC
clonotype182	1	0.0014881	TRA:CVVTVTGGFKTIF;TRB:CSARWRSSGSYEQFF	TRA:TGTGTGGTGACCGTTACTGGAGGCTTCAAAACTATCTTT;TRB:TGCAGTGCTAGATGGAGGTCTAGCGGGAGCTATGAGCAGTTCTTC
clonotype183	1	0.0014881	TRB:CASGLRNQPQHF	TRB:TGTGCTAGTGGCTTGCGGAATCAGCCCCAGCATTTT
clonotype180	1	0.0014881	TRA:CAFDRGSTLGRLYF;TRB:CASSLERGAQPQHF	TRA:TGTGCCTTCGACAGAGGCTCAACCCTGGGGAGGCTATACTTT;TRB:TGTGCCAGCAGCTTAGAAAGGGGGGCCCAGCCCCAGCATTTT
clonotype181	1	0.0014881	TRB:CSARKSGLDTEAFF	TRB:TGCAGTGCTAGAAAGTCGGGCTTGGACACTGAAGCTTTCTTT
clonotype186	1	0.0014881	TRB:CASSPGVQETQYF	TRB:TGTGCCAGCTCACCGGGAGTTCAAGAGACCCAGTACTTC
clonotype187	1	0.0014881	TRB:CSARNAGRQIMNTEAFF	TRB:TGCAGTGCTAGGAATGCGGGGCGACAAATCATGAACACTGAAGCTTTCTTT
clonotype184	1	0.0014881	TRA:CAFDRGSTLGRLYF	TRA:TGTGCCTTCGACAGAGGCTCAACCCTGGGGAGGCTATACTTT
clonotype185	1	0.0014881	TRA:CATELNFGNEKLTF;TRB:CATSRVAGEEQFF	TRA:TGTGCTACGGAATTGAACTTTGGAAATGAGAAATTAACCTTT;TRB:TGTGCCACCAGCAGGGTAGCGGGAGAGGAGCAGTTCTTC
clonotype502	1	0.0014881	TRA:CAASATGNQFYF;TRB:CASSFTGLAGFTDTQYF	TRA:TGTGCAGCAAGCGCCACCGGTAACCAGTTCTATTTT;TRB:TGTGCCAGCAGCTTTACAGGACTAGCGGGATTCACAGATACGCAGTATTTT
clonotype188	1	0.0014881	TRA:CAFRSGATNKLIF;TRB:CASSEFGAVSSPLHF	TRA:TGTGCTTTCCGAAGTGGTGCTACAAACAAGCTCATCTTT;TRB:TGTGCCAGCAGTGAATTCGGGGCTGTATCCTCACCCCTCCACTTT
clonotype189	1	0.0014881	TRA:CAVRRGQTGANNLFF;TRB:CATRVAGGRGPYEQYF	TRA:TGTGCTGTGAGGCGAGGACAAACTGGGGCAAACAACCTCTTCTTT;TRB:TGTGCCACCAGGGTAGCGGGAGGGCGCGGGCCCTACGAGCAGTACTTC
clonotype118	1	0.0014881	TRA:CAVSHWGGYQKVTF;TRB:CSARMDGLEETQYF	TRA:TGTGCTGTGAGCCATTGGGGGGGTTACCAGAAAGTTACCTTT;TRB:TGCAGTGCTAGAATGGACGGCTTAGAGGAGACCCAGTACTTC
clonotype432	1	0.0014881	TRA:CIVRGYNNAGNMLTF;TRB:CASRRDTDYGYTF	TRA:TGCATCGTCAGAGGGTATAATAATGCAGGCAACATGCTCACCTTT;TRB:TGTGCCAGTAGAAGGGACACCGACTATGGCTACACCTTC
clonotype433	1	0.0014881	TRB:CASSYSSDGSYEQYF	TRB:TGTGCCAGCAGTTACTCGTCGGACGGCTCCTACGAGCAGTACTTC
clonotype430	1	0.0014881	TRA:CIVGNAGNMLTF;TRB:CASSPLDLTEAFF	TRA:TGCATCGTGGGGAATGCAGGCAACATGCTCACCTTT;TRB:TGTGCCAGCAGCCCTCTGGACCTGACTGAAGCTTTCTTT
clonotype431	1	0.0014881	TRA:CAVSENPSNTGKLIF;TRB:CASRLLDRTKANTGELFF	TRA:TGTGCTGTGAGTGAAAACCCTAGCAACACAGGCAAACTAATCTTT;TRB:TGTGCCAGTAGGCTCCTTGACCGGACAAAGGCGAACACCGGGGAGCTGTTTTTT
clonotype436	1	0.0014881	TRA:CAVRGIYNFNKFYF;TRB:CASSYSDTDTQYF	TRA:TGTGCTGTGAGGGGTATATACAACTTCAACAAATTTTACTTT;TRB:TGTGCCAGCAGTTACAGCGACACAGATACGCAGTATTTT
clonotype437	1	0.0014881	TRB:CASRTYWTSGAFFSYEQYF	TRB:TGTGCCTCCAGAACCTACTGGACTAGCGGGGCCTTTTTCTCCTACGAGCAGTACTTC
clonotype434	1	0.0014881	TRA:CVVSVRAGSYQLTF;TRB:CATSDTNTGELFF	TRA:TGTGTGGTGAGCGTAAGGGCTGGGAGTTACCAACTCACTTTC;TRB:TGTGCCACCAGTGATACGAACACCGGGGAGCTGTTTTTT
clonotype435	1	0.0014881	TRA:CAAMDSNYQLIW;TRB:CASSSGHSASGANVLTF	TRA:TGTGCTGCCATGGATAGCAACTATCAGTTAATCTGG;TRB:TGTGCCAGCAGCTCGGGACATTCCGCCTCTGGGGCCAACGTCCTGACTTTC
clonotype438	1	0.0014881	TRA:CEYKAAGNKLTF;TRB:CASSYNRAADTQYF	TRA:TGTGAATACAAAGCTGCAGGCAACAAGCTAACTTTT;TRB:TGTGCCAGCAGTTACAATCGGGCAGCAGATACGCAGTATTTT
clonotype439	1	0.0014881	TRB:CASSPDRAGELFF	TRB:TGTGCCAGCAGCCCGGACAGGGCCGGGGAGCTGTTTTTT
clonotype115	1	0.0014881	TRA:CALASGAGSYQLTF;TRB:CASSGRDDSWGTQYF	TRA:TGTGCTCTGGCCTCTGGGGCTGGGAGTTACCAACTCACTTTC;TRB:TGTGCCAGTAGTGGCCGGGACGACTCCTGGGGGACCCAGTACTTC
clonotype114	1	0.0014881	TRA:CAPFEWGYQKVTF;TRB:CSVRDREADTQYF	TRA:TGCGCTCCCTTCGAGTGGGGTTACCAGAAAGTTACCTTT;TRB:TGCAGCGTCCGGGACAGGGAAGCAGATACGCAGTATTTT
clonotype117	1	0.0014881	TRA:CATDDRSGAGSYQLTF;TRB:CASSMTARGNQPQHF	TRA:TGTGCTACGGACGATCGGTCTGGGGCTGGGAGTTACCAACTCACTTTC;TRB:TGTGCCAGTAGTATGACGGCCAGGGGCAATCAGCCCCAGCATTTT
clonotype116	1	0.0014881	TRB:CAISEGLGEQYF	TRB:TGTGCCATCAGTGAAGGGCTGGGGGAGCAGTACTTC
clonotype111	1	0.0014881	TRA:CAYSLMYSGGGADGLTF	TRA:TGTGCCTATTCACTTATGTATTCAGGAGGAGGTGCTGACGGACTCACCTTT
clonotype110	1	0.0014881	TRA:CAGAMNRDDKIIF;TRB:CASSQVSGTSTDTQYF;TRB:CASSGFDSGSGETQYF	TRA:TGTGCTGGGGCTATGAACAGAGATGACAAGATCATCTTT;TRB:TGTGCCAGCAGCCAAGTTAGCGGGACGAGCACAGATACGCAGTATTTT;TRB:TGTGCCAGCAGTGGGTTTGATAGCGGGAGTGGAGAGACCCAGTACTTC
clonotype508	1	0.0014881	TRA:CAVSDSNYQLIW;TRB:CASSSPHPDTQYF	TRA:TGTGCTGTGAGCGATAGCAACTATCAGTTAATCTGG;TRB:TGTGCCAGCAGTTCCCCACACCCAGATACGCAGTATTTT
clonotype112	1	0.0014881	TRA:CAASIKGTTDSWGKFQF;TRB:CASSQDSGGYEQYF	TRA:TGTGCAGCAAGTATAAAGGGAACAACTGACAGCTGGGGGAAATTCCAGTTT;TRB:TGTGCCAGCAGCCAAGACTCAGGGGGCTACGAGCAGTACTTC
clonotype506	1	0.0014881	TRA:CAVRALVGTALIF;TRB:CASSLRDRVYNEQFF	TRA:TGTGCTGTGAGAGCCCTCGTAGGAACTGCTCTGATCTTT;TRB:TGTGCCAGCAGCTTGAGAGACAGGGTCTACAATGAGCAGTTCTTC
clonotype507	1	0.0014881	TRB:CASSRATGSGSQETQYF	TRB:TGTGCCAGCAGCCGTGCGACAGGTAGCGGGTCTCAAGAGACCCAGTACTTC
clonotype504	1	0.0014881	TRA:CAVRDNNDMRF;TRB:CSARIGGERQYF	TRA:TGTGCTGTGAGAGATAACAATGACATGCGCTTT;TRB:TGCAGTGCTAGAATCGGGGGGGAACGGCAGTACTTC
clonotype505	1	0.0014881	TRB:CASSQTLGGNQPQHF	TRB:TGCGCCAGCAGCCAAACCTTAGGGGGAAATCAGCCCCAGCATTTT
clonotype119	1	0.0014881	TRA:CAVSPFGGQGGSEKLVF;TRB:CSVRTGQAPQHF	TRA:TGTGCTGTGAGTCCCTTCGGGGGTCAGGGCGGATCTGAAAAGCTGGTCTTT;TRB:TGCAGTGTGCGGACAGGGCAAGCGCCCCAGCATTTT
clonotype503	1	0.0014881	TRA:CAVRPSTSDGQKLLF;TRB:CASGLRSEQFF	TRA:TGTGCTGTCCGCCCAAGTACTTCAGATGGCCAGAAGCTGCTCTTT;TRB:TGTGCCAGCGGCTTACGGTCGGAGCAGTTCTTC
clonotype500	1	0.0014881	TRA:CIVRVANTGGFKTIF;TRB:CSARDRQRGTVTQYF	TRA:TGCATCGTCAGAGTAGCAAATACTGGAGGCTTCAAAACTATCTTT;TRB:TGCAGTGCTAGAGATAGACAGAGGGGTACCGTGACGCAGTATTTT
clonotype501	1	0.0014881	TRB:CSADRGGNTGELFF	TRB:TGCAGTGCTGACAGGGGCGGGAACACCGGGGAGCTGTTTTTT
clonotype373	1	0.0014881	TRA:CLLVGGTSYGKLTF;TRB:CSAPLASGSLYNEQFF;TRB:CATPAWERTDTQYF	TRA:TGTCTTCTGGTTGGTGGTACTAGCTATGGAAAGCTGACATTT;TRB:TGCAGTGCTCCCTTAGCTAGCGGGAGTTTATATAATGAGCAGTTCTTC;TRB:TGTGCCACCCCAGCGTGGGAGAGGACAGATACGCAGTATTTT
clonotype201	1	0.0014881	TRB:CSARVSQGSSPLHF	TRB:TGCAGTGCTAGAGTCTCGCAGGGGAGTTCACCCCTCCACTTT
clonotype200	1	0.0014881	TRA:CVVNSRYKLVF	TRA:TGTGTGGTGAACAGTAGATACAAGCTGGTCTTT
clonotype203	1	0.0014881	TRA:CAETAGGYQKVTF;TRB:CASSSSIAGTGKETQYF	TRA:TGTGCAGAGACCGCTGGGGGTTACCAGAAAGTTACCTTT;TRB:TGTGCCAGCAGCTCTTCTATAGCCGGGACAGGGAAAGAGACCCAGTACTTC
clonotype202	1	0.0014881	TRA:CATGLLPNAGGTSYGKLTF;TRB:CASSLYRGLNYGYTF	TRA:TGTGCTACGGGCCTCCTCCCCAATGCTGGTGGTACTAGCTATGGAAAGCTGACATTT;TRB:TGCGCCAGCAGCCTGTACAGGGGACTAAACTATGGCTACACCTTC
clonotype205	1	0.0014881	TRA:CALSEANAGGTSYGKLTF;TRB:CASSFTLGRGGLGSEQYF	TRA:TGTGCTCTGAGTGAGGCAAATGCTGGTGGTACTAGCTATGGAAAGCTGACATTT;TRB:TGTGCCAGCAGCTTTACCTTGGGGCGGGGCGGGCTAGGAAGCGAGCAGTACTTC
clonotype204	1	0.0014881	TRA:CAVRVYTGGFKTIF;TRB:CAWSVGQGSQPQHF	TRA:TGTGCTGTGAGGGTCTATACTGGAGGCTTCAAAACTATCTTT;TRB:TGTGCCTGGAGTGTAGGGCAGGGGAGTCAGCCCCAGCATTTT
clonotype207	1	0.0014881	TRA:CAYRTGNTPLVF;TRB:CASNPRQGYQPQHF	TRA:TGTGCTTATCGTACAGGAAACACACCTCTTGTCTTT;TRB:TGTGCCAGCAACCCCCGACAGGGATATCAGCCCCAGCATTTT
clonotype206	1	0.0014881	TRA:CVVNKKGSLSSGSARQLTF;TRB:CSASPFSGSTDTQYF;TRB:CASSLSSGFSYEQYF	TRA:TGTGTGGTGAACAAAAAGGGATCCCTTTCTTCTGGTTCTGCAAGGCAACTGACCTTT;TRB:TGCAGTGCTAGCCCATTTAGCGGGAGCACAGATACGCAGTATTTT;TRB:TGTGCCAGCAGCTTAAGCTCAGGGTTCTCCTACGAGCAGTACTTC
clonotype209	1	0.0014881	TRA:CAVVDSNYQLIW;TRB:CAWSVSREPYNEQFF	TRA:TGTGCTGTTGTGGATAGCAACTATCAGTTAATCTGG;TRB:TGTGCCTGGAGTGTTTCCCGGGAGCCCTACAATGAGCAGTTCTTC
clonotype208	1	0.0014881	TRB:CASSLDVNTEAFF	TRB:TGTGCCAGCAGCTTAGACGTGAACACTGAAGCTTTCTTT
clonotype380	1	0.0014881	TRA:CALRGATNKLIF;TRB:CASVIDGSYEQYF	TRA:TGTGCTCTGCGGGGTGCTACAAACAAGCTCATCTTT;TRB:TGTGCCAGCGTGATAGACGGGTCCTACGAGCAGTACTTC
clonotype381	1	0.0014881	TRA:CVVSENDYKLSF;TRB:CASRGREGQPQHF	TRA:TGTGTTGTGAGTGAAAACGACTACAAGCTCAGCTTT;TRB:TGTGCCAGCAGAGGGCGCGAAGGACAGCCCCAGCATTTT
clonotype382	1	0.0014881	TRB:CASSYSSGELFF	TRB:TGTGCCAGCAGTTACTCCTCCGGGGAGCTGTTTTTT
clonotype383	1	0.0014881	TRA:CAVKGGSYIPTF;TRB:CSVEAGREGPYEQYF	TRA:TGCGCTGTGAAAGGAGGAAGCTACATACCTACATTT;TRB:TGCAGCGTTGAAGCAGGGCGGGAGGGCCCCTACGAGCAGTACTTC
clonotype384	1	0.0014881	TRA:CATRPIQGAQKLVF;TRB:CASSGLAGPIDTQYF	TRA:TGTGCCACTCGACCTATTCAGGGAGCCCAGAAGCTGGTATTT;TRB:TGTGCCAGCAGTGGCCTAGCGGGACCCATAGATACGCAGTATTTT
clonotype385	1	0.0014881	TRA:CAMREGVAGGSYIPTF;TRB:CASGRDGSHNEQFF	TRA:TGTGCAATGAGAGAGGGCGTTGCAGGAGGAAGCTACATACCTACATTT;TRB:TGTGCCAGCGGCCGGGACGGATCTCACAATGAGCAGTTCTTC
clonotype386	1	0.0014881	TRB:CASSFLNQPQHF	TRB:TGTGCCAGCAGCTTTTTAAATCAGCCCCAGCATTTT
clonotype387	1	0.0014881	TRB:CASSVGPANNSPLHF	TRB:TGTGCCAGCAGTGTCGGACCGGCAAATAATTCACCCCTCCACTTT
clonotype388	1	0.0014881	TRA:CAVGIYNQGGKLIF;TRB:CATARAGGETQYF	TRA:TGTGCTGTGGGTATTTATAACCAGGGAGGAAAGCTTATCTTC;TRB:TGTGCCACCGCCCGGGCAGGGGGAGAGACCCAGTACTTC
clonotype389	1	0.0014881	TRA:CAASNHENSGNTPLVF;TRB:CASSAGGSGSGGELFF	TRA:TGTGCTGCCTCAAACCACGAGAATTCAGGAAACACACCTCTTGTCTTT;TRB:TGCGCCAGCAGCGCCGGGGGTAGCGGGAGCGGCGGGGAGCTGTTTTTT
clonotype476	1	0.0014881	TRB:CSPKTTEALTYNEQFF	TRB:TGCAGCCCCAAGACCACAGAAGCTCTAACCTACAATGAGCAGTTCTTC
clonotype477	1	0.0014881	TRB:CSASAEDRDEQYF	TRB:TGCAGTGCTAGTGCGGAGGACCGCGACGAGCAGTACTTC
clonotype474	1	0.0014881	TRB:CASRLRDRLNSPLHF	TRB:TGTGCCAGCCGTCTCCGGGACAGGCTGAATTCACCCCTCCACTTT
clonotype475	1	0.0014881	TRA:CVVSRGYGGSQGNLIF;TRB:CASSQQRPGLAGGYTDTQYF	TRA:TGTGTGGTGAGCCGGGGATATGGAGGAAGCCAAGGAAATCTCATCTTT;TRB:TGCGCCAGCAGCCAGCAACGGCCAGGGTTAGCGGGAGGATACACAGATACGCAGTATTTT
clonotype472	1	0.0014881	TRA:CAVEPAGNKLTF;TRB:CSPKTTEALTYNEQFF	TRA:TGTGCTGTGGAACCTGCAGGCAACAAGCTAACTTTT;TRB:TGCAGCCCCAAGACCACAGAAGCTCTAACCTACAATGAGCAGTTCTTC
clonotype378	1	0.0014881	TRB:CASSRDATYEQYF	TRB:TGTGCCAGTAGTCGGGACGCCACCTACGAGCAGTACTTC
clonotype470	1	0.0014881	TRB:CSATPDAGSSYEQYF	TRB:TGCAGTGCTACCCCTGATGCGGGGAGCTCCTACGAGCAGTACTTC
clonotype471	1	0.0014881	TRA:CAAQGAQKLVF;TRB:CASSLGDTQYF	TRA:TGTGCTGCCCAGGGAGCCCAGAAGCTGGTATTT;TRB:TGTGCCAGCAGTTTAGGAGATACGCAGTATTTT
clonotype375	1	0.0014881	TRA:CAVSGNSGNTPLVF;TRB:CSARGGGVEQFF	TRA:TGTGCTGTGAGTGGTAATTCAGGAAACACACCTCTTGTCTTT;TRB:TGCAGTGCTAGAGGGGGAGGGGTTGAGCAGTTCTTC
clonotype374	1	0.0014881	TRA:CLVGDKGGATNKLIF;TRB:CSAPPTSAEQYF	TRA:TGCCTCGTGGGTGACAAGGGTGGTGCTACAAACAAGCTCATCTTT;TRB:TGCAGTGCTCCACCTACCTCCGCCGAGCAGTACTTC
clonotype377	1	0.0014881	TRA:CAFRGGTDKLIF;TRB:CASSSNTGELFF	TRA:TGTGCCTTTAGGGGAGGCACCGACAAGCTCATCTTT;TRB:TGTGCCAGCAGCTCGAACACCGGGGAGCTGTTTTTT
clonotype376	1	0.0014881	TRA:CAGHGGTSYGKLTF;TRB:CATSRASDEQYF	TRA:TGTGCAGGCCACGGTGGTACTAGCTATGGAAAGCTGACATTT;TRB:TGTGCCACCAGCAGAGCGTCCGACGAGCAGTACTTC
clonotype371	1	0.0014881	TRA:CAGQTGGGNKLTF;TRB:CASRLKGLYEQYF	TRA:TGTGCAGGGCAAACGGGAGGAGGAAACAAACTCACCTTT;TRB:TGTGCCAGCAGACTCAAGGGGCTTTACGAGCAGTACTTC
clonotype370	1	0.0014881	TRA:CATEGNFGNEKLTF;TRB:CATSRVGGEEQYF	TRA:TGTGCTACGGAGGGAAACTTTGGAAATGAGAAATTAACCTTT;TRB:TGTGCCACCAGCAGAGTGGGGGGTGAGGAGCAGTACTTC
clonotype478	1	0.0014881	TRB:CASSLAGTSTDTQYF	TRB:TGTGCCAGCAGCTTAGCGGGCACTAGCACAGATACGCAGTATTTT
clonotype479	1	0.0014881	TRA:CAMLHGSGNTGKLIF;TRB:CASSQAGGANVLTF	TRA:TGTGCAATGCTGCATGGCTCTGGCAACACAGGCAAACTAATCTTT;TRB:TGTGCCAGCAGCCAAGCAGGTGGGGCCAACGTCCTGACTTTC
clonotype274	1	0.0014881	TRA:CAVRDSNYQLIW;TRB:CASSDGQGGTDTQYF	TRA:TGTGCTGTGAGAGATAGCAACTATCAGTTAATCTGG;TRB:TGTGCCAGCAGTGACGGCCAGGGAGGCACAGATACGCAGTATTTT
clonotype275	1	0.0014881	TRB:CASRYPSGVGTEAFF	TRB:TGTGCCAGCAGATACCCTTCGGGTGTAGGAACTGAAGCTTTCTTT
clonotype276	1	0.0014881	TRA:CAASYRSGGYQKVTF;TRB:CSVVQQVNTEAFF	TRA:TGTGCAGCAAGCTACCGGTCTGGGGGTTACCAGAAAGTTACCTTT;TRB:TGCAGCGTCGTACAACAGGTGAACACTGAAGCTTTCTTT
clonotype277	1	0.0014881	TRA:CAPTDSWGKFQF;TRB:CASSASLLAGGGSYEQYF	TRA:TGTGCCCCAACTGACAGCTGGGGGAAATTCCAGTTT;TRB:TGTGCCAGCAGCGCCTCACTACTAGCGGGAGGGGGTTCCTACGAGCAGTACTTC
clonotype270	1	0.0014881	TRA:CITPDRDDKIIF;TRB:CASSVDPGLGVHKTQYF	TRA:TGCATTACTCCTGACAGAGATGACAAGATCATCTTT;TRB:TGTGCCAGCAGCGTAGACCCAGGCCTCGGAGTTCATAAGACCCAGTACTTC
clonotype271	1	0.0014881	TRA:CAESKGSSYKLIF;TRB:CASSQAAGNTEAFF	TRA:TGTGCAGAGAGTAAAGGCAGCAGCTATAAATTGATCTTC;TRB:TGTGCCAGCAGCCAGGCCGCAGGAAACACTGAAGCTTTCTTT
clonotype272	1	0.0014881	TRB:CASSPLKRPNTGELFF	TRB:TGTGCCAGCAGTCCGCTCAAGAGGCCGAACACCGGGGAGCTGTTTTTT
clonotype273	1	0.0014881	TRA:CAASGTGTASKLTF;TRB:CSAKTGQETQYF	TRA:TGTGCAGCAAGTGGGACCGGCACTGCCAGTAAACTCACCTTT;TRB:TGCAGTGCTAAGACCGGGCAAGAGACCCAGTACTTC
clonotype278	1	0.0014881	TRA:CAVEPAGNKLTF;TRB:CSPKTTEALTYNEQFF;TRB:CASKGLSTGELFF	TRA:TGTGCTGTGGAACCTGCAGGCAACAAGCTAACTTTT;TRB:TGCAGCCCCAAGACCACAGAAGCTCTAACCTACAATGAGCAGTTCTTC;TRB:TGTGCCTCAAAGGGACTGTCCACCGGGGAGCTGTTTTTT
clonotype279	1	0.0014881	TRA:CAASINNAGNMLTF;TRB:CASSMSGIGEQFF	TRA:TGTGCAGCAAGTATAAATAATGCAGGCAACATGCTCACCTTT;TRB:TGTGCCAGTAGTATGAGCGGGATAGGTGAGCAGTTCTTC
clonotype555	1	0.0014881	TRA:CALCWRNTPLVF;TRB:CATSDLPAGPNTGELFF	TRA:TGTGCTCTGTGTTGGAGAAACACACCTCTTGTCTTT;TRB:TGTGCCACCAGTGATTTGCCTGCGGGGCCGAACACCGGGGAGCTGTTTTTT
clonotype554	1	0.0014881	TRA:CAVGTGGFKTIF;TRB:CASSPRTSGTLASTDTQYF	TRA:TGCGCTGTGGGTACTGGAGGCTTCAAAACTATCTTT;TRB:TGTGCCAGCAGCCCCAGGACTAGCGGAACCCTCGCTAGCACAGATACGCAGTATTTT
clonotype557	1	0.0014881	TRB:CASSTTNTGELFF	TRB:TGTGCCAGCTCGACTACGAACACCGGGGAGCTGTTTTTT
clonotype556	1	0.0014881	TRA:CAMGAQKLVF;TRB:CASSPGGGPSGDTQYF	TRA:TGTGCAATGGGAGCCCAGAAGCTGGTATTT;TRB:TGTGCCAGCAGTCCTGGGGGAGGGCCGAGTGGAGATACGCAGTATTTT
clonotype551	1	0.0014881	TRB:CASSLDGGRGTEAFF	TRB:TGCGCCAGCAGCTTGGACGGGGGCAGGGGCACTGAAGCTTTCTTT
clonotype499	1	0.0014881	TRA:CAYRTTPFGNEKLTF;TRB:CSADRGGNTGELFF	TRA:TGTGCTTATAGGACGACCCCGTTTGGAAATGAGAAATTAACCTTT;TRB:TGCAGTGCTGACAGGGGCGGGAACACCGGGGAGCTGTTTTTT
clonotype553	1	0.0014881	TRA:CAGARREFGNEKLTF;TRA:CAFISGSARQLTF;TRB:CSARDDFSGRSHEQYF	TRA:TGTGCAGGAGCTCGTAGGGAATTTGGAAATGAGAAATTAACCTTT;TRA:TGTGCCTTTATTTCTGGTTCTGCAAGGCAACTGACCTTT;TRB:TGCAGTGCTAGAGATGACTTCAGCGGGAGAAGTCACGAGCAGTACTTC
clonotype552	1	0.0014881	TRA:CALDVGVNTGFQKLVF;TRB:CASSHQGTAETQYF	TRA:TGTGCTCTAGACGTCGGGGTGAACACAGGCTTTCAGAAACTTGTATTT;TRB:TGTGCCAGCAGCCACCAAGGGACAGCGGAGACCCAGTACTTC
clonotype494	1	0.0014881	TRA:CAVGGSGNTGKLIF;TRB:CASSLRLAGGFVSYNEQFF	TRA:TGTGCTGTGGGCGGCTCTGGCAACACAGGCAAACTAATCTTT;TRB:TGTGCCAGCAGCTTACGACTAGCGGGAGGTTTCGTCTCCTACAATGAGCAGTTCTTC
clonotype495	1	0.0014881	TRA:CAASYNAGNMLTF;TRB:CASSVQGASNEKLFF	TRA:TGTGCAGCAAGTTATAATGCAGGCAACATGCTCACCTTT;TRB:TGTGCCAGCAGCGTTCAGGGGGCCTCCAATGAAAAACTGTTTTTT
clonotype496	1	0.0014881	TRB:CASSPLGAGDSYNEQFF	TRB:TGTGCCAGCAGTCCCTTAGGGGCGGGAGATTCCTACAATGAGCAGTTCTTC
clonotype497	1	0.0014881	TRA:CGTEGGANNLFF;TRB:CASSFDVGAVSNTEAFF	TRA:TGTGGCACAGAGGGTGGGGCAAACAACCTCTTCTTT;TRB:TGCGCCAGCAGCTTTGATGTGGGAGCGGTCTCAAACACTGAAGCTTTCTTT
clonotype490	1	0.0014881	TRA:CAVREDGGATNKLIF;TRB:CSARVGTSATWGVSYNEQFF	TRA:TGTGCTGTGCGGGAGGATGGTGGTGCTACAAACAAGCTCATCTTT;TRB:TGCAGTGCTAGAGTTGGGACTAGTGCAACATGGGGGGTCTCCTACAATGAGCAGTTCTTC
clonotype558	1	0.0014881	TRA:CAASVGAGSYQLTF;TRB:CASSLVSEQYF	TRA:TGTGCAGCAAGCGTCGGGGCTGGGAGTTACCAACTCACTTTC;TRB:TGTGCCAGCAGCTTAGTTTCCGAGCAGTACTTC
clonotype492	1	0.0014881	TRA:CAALRYGGATNKLIF;TRB:CASSPGLRGNQPQHF	TRA:TGTGCAGCACTCCGGTATGGTGGTGCTACAAACAAGCTCATCTTT;TRB:TGCGCCAGCAGCCCGGGACTCCGAGGCAATCAGCCCCAGCATTTT
clonotype493	1	0.0014881	TRA:CADPPHGGSQGNLIF;TRB:CASSLGSAGNEQFF	TRA:TGTGCTGACCCCCCCCATGGAGGAAGCCAAGGAAATCTCATCTTT;TRB:TGTGCCAGCAGTTTGGGTTCCGCCGGCAATGAGCAGTTCTTC
clonotype159	1	0.0014881	TRA:CAASDGSQGNLIF;TRB:CASRWTTNEQFF	TRA:TGTGCAGCAAGCGACGGAAGCCAAGGAAATCTCATCTTT;TRB:TGTGCCAGCAGGTGGACTACCAATGAGCAGTTCTTC
clonotype158	1	0.0014881	TRA:CAASPNFGNEKLTF;TRA:CALLENQGGKLIF;TRB:CASSHLGGDSPGNTIYF;TRB:CASSSRGNQYF	TRA:TGTGCAGCAAGCCCTAACTTTGGAAATGAGAAATTAACCTTT;TRA:TGTGCTCTCCTTGAAAACCAGGGAGGAAAGCTTATCTTC;TRB:TGTGCCAGCAGCCATCTCGGGGGAGACAGTCCCGGAAACACCATATATTTT;TRB:TGTGCCAGCAGTTCTAGGGGCAATCAGTACTTC
clonotype151	1	0.0014881	TRA:CALSEAGGTSYGKLTF;TRA:CAVGASGTYKYIF;TRB:CASSQTTGGEEKLFF	TRA:TGTGCTCTGAGTGAGGCTGGTGGTACTAGCTATGGAAAGCTGACATTT;TRA:TGTGCTGTGGGTGCCTCAGGAACCTACAAATACATCTTT;TRB:TGTGCCAGCAGCCAAACGACAGGGGGGGAGGAAAAACTGTTTTTT
clonotype150	1	0.0014881	TRB:CAWSAYDRYYGYTF	TRB:TGTGCCTGGAGTGCCTACGACAGGTACTATGGCTACACCTTC
clonotype153	1	0.0014881	TRA:CAVEGGATNKLIF;TRB:CASTLPPWESGELFF;TRB:CASRRTALSITGELFF	TRA:TGTGCTGTGGAGGGTGGTGCTACAAACAAGCTCATCTTT;TRB:TGTGCCAGCACTCTTCCTCCGTGGGAGAGCGGGGAGCTGTTTTTT;TRB:TGTGCCAGCAGGAGGACAGCGTTATCCATCACCGGGGAGCTGTTTTTT
clonotype152	1	0.0014881	TRA:CVVSAGLKRRALTF;TRB:CASSGGYEQYF	TRA:TGTGTGGTGAGCGCGGGGTTAAAGAGGAGAGCACTTACTTTT;TRB:TGTGCCAGCAGCGGCGGCTACGAGCAGTACTTC
clonotype155	1	0.0014881	TRA:CAVLNRDDKIIF;TRB:CASSYSGQGMSYTF	TRA:TGTGCTGTCTTGAACAGAGATGACAAGATCATCTTT;TRB:TGTGCCAGCAGTTACTCGGGACAGGGGATGAGCTACACCTTC
clonotype154	1	0.0014881	TRB:CATSGGLAGNSYNEQFF	TRB:TGTGCCACCAGTGGTGGACTAGCGGGAAACTCCTACAATGAGCAGTTCTTC
clonotype157	1	0.0014881	TRA:CAVGEEIAGGYQKVTF;TRB:CASSLGLAGDTQYF	TRA:TGTGCTGTGGGTGAAGAAATAGCTGGGGGTTACCAGAAAGTTACCTTT;TRB:TGTGCCAGCAGCTTGGGACTAGCGGGAGATACGCAGTATTTT
clonotype156	1	0.0014881	TRA:CAMRDSGAGSYQLTF;TRB:CASSLPSNHKRRQDEQFF	TRA:TGTGCAATGAGGGACTCTGGGGCTGGGAGTTACCAACTCACTTTC;TRB:TGCGCCAGCAGCTTGCCTTCAAACCACAAGCGGAGGCAGGATGAGCAGTTCTTC
clonotype489	1	0.0014881	TRA:CAASQHNNNDMRF;TRB:CASTGLAGYEQYF	TRA:TGTGCCGCCTCCCAGCACAATAACAATGACATGCGCTTT;TRB:TGTGCCAGCACGGGACTAGCGGGGTACGAGCAGTACTTC
clonotype461	1	0.0014881	TRA:CAPVDSNYQLIW;TRB:CSARTRADYEQYF	TRA:TGTGCCCCTGTCGATAGCAACTATCAGTTAATCTGG;TRB:TGCAGTGCTAGGACTCGGGCAGACTACGAGCAGTACTTC
clonotype298	1	0.0014881	TRA:CAARMKTSYDKVIF;TRB:CASRRLAGGTDTQYF	TRA:TGTGCAGCTCGCATGAAAACCTCCTACGACAAGGTGATATTT;TRB:TGTGCCAGCAGGAGACTAGCGGGAGGCACAGATACGCAGTATTTT
clonotype309	1	0.0014881	TRA:CALSEGNAGKSTF;TRB:CAWTLTGRQETQYF	TRA:TGTGCTCTGAGTGAAGGCAATGCAGGCAAATCAACCTTT;TRB:TGTGCCTGGACGTTGACAGGGCGGCAAGAGACCCAGTACTTC
clonotype350	1	0.0014881	TRA:CAVGARRGGADGLTF;TRB:CATSDSTGDRYYNEQFF	TRA:TGTGCTGTGGGTGCGCGTCGAGGAGGTGCTGACGGACTCACCTTT;TRB:TGTGCCACCAGTGATTCAACAGGTGACCGATACTACAATGAGCAGTTCTTC
clonotype469	1	0.0014881	TRA:CAVRDGTTGFQKLVF;TRB:CASRADRDQETQYF	TRA:TGTGCTGTGAGAGACGGGACCACAGGCTTTCAGAAACTTGTATTT;TRB:TGTGCCAGCAGGGCCGACAGGGACCAAGAGACCCAGTACTTC
clonotype128	1	0.0014881	TRA:CAVGDGNAGNMLTF;TRB:CASSRVAYEQYF	TRA:TGTGCTGTGGGTGATGGCAATGCAGGCAACATGCTCACCTTT;TRB:TGTGCCAGCAGCAGGGTCGCCTACGAGCAGTACTTC
clonotype290	1	0.0014881	TRA:CAVSDRGSTLGRLYF;TRB:CSARWSGNEQFF	TRA:TGTGCTGTGAGTGATCGGGGCTCAACCCTGGGGAGGCTATACTTT;TRB:TGCAGTGCTAGATGGAGCGGCAATGAGCAGTTCTTC
clonotype301	1	0.0014881	TRA:CAASISGTASKLTF;TRB:CASSPRQNEKLFF	TRA:TGTGCAGCAAGTATATCCGGCACTGCCAGTAAACTCACCTTT;TRB:TGTGCCAGCAGCCCAAGACAGAATGAAAAACTGTTTTTT
clonotype124	1	0.0014881	TRA:CATDVHDYKLSF;TRB:CASFSSDSPLHF	TRA:TGTGCTACGGACGTCCACGACTACAAGCTCAGCTTT;TRB:TGTGCCTCCTTCTCCTCCGATTCACCCCTCCACTTT
clonotype125	1	0.0014881	TRA:CAGQKGTSYGKLTF;TRB:CATSPGPSGQSYNEQFF	TRA:TGTGCTGGGCAGAAGGGAACTAGCTATGGAAAGCTGACATTT;TRB:TGTGCCACCAGCCCCGGGCCCAGCGGGCAGTCCTACAATGAGCAGTTCTTC
clonotype126	1	0.0014881	TRA:CAIGAGSYQLTF;TRB:CASSRPGGETQYF	TRA:TGTGCTATTGGGGCTGGGAGTTACCAACTCACTTTC;TRB:TGTGCCAGCAGTCGACCAGGGGGAGAGACCCAGTACTTC
clonotype358	1	0.0014881	TRB:CASRGDSSYNSPLHF	TRB:TGTGCCAGCAGAGGAGACAGCTCCTATAATTCACCCCTCCACTTT
clonotype120	1	0.0014881	TRB:CASSRRGQGAGDEQFF	TRB:TGTGCCAGCAGCCGAAGAGGACAGGGGGCCGGTGATGAGCAGTTCTTC
clonotype121	1	0.0014881	TRB:CSARLPRGSTEAFF	TRB:TGCAGTGCTAGACTACCCCGGGGGTCCACTGAAGCTTTCTTT
clonotype122	1	0.0014881	TRA:CAALNARLMF;TRA:CAVRDIGDDKIIF;TRB:CASSLFSYEQYF	TRA:TGTGCGGCCCTTAATGCCAGACTCATGTTT;TRA:TGTGCTGTGAGAGATATTGGCGATGACAAGATCATCTTT;TRB:TGTGCCAGCAGCTTGTTCTCCTACGAGCAGTACTTC
clonotype123	1	0.0014881	TRA:CAVSSYNQGGKLIF;TRB:CSATPQFF	TRA:TGTGCTGTGAGTTCTTATAACCAGGGAGGAAAGCTTATCTTC;TRB:TGCAGTGCTACGCCGCAGTTCTTC
clonotype486	1	0.0014881	TRA:CAVGYEKLTF;TRB:CASSLAGSSYEQYF	TRA:TGTGCCGTGGGATATGAGAAATTAACCTTT;TRB:TGTGCCAGCAGCTTGGCAGGGAGCTCCTACGAGCAGTACTTC
clonotype331	1	0.0014881	TRB:CASSPGGDPYGYTF	TRB:TGTGCCAGCAGCCCCGGGGGGGACCCCTATGGCTACACCTTC
clonotype330	1	0.0014881	TRA:CAVRSGSARQLTF;TRB:CASSFLLNTQYF	TRA:TGTGCCGTGAGATCCGGTTCTGCAAGGCAACTGACCTTT;TRB:TGTGCCAGCAGTTTCCTATTAAATACGCAGTATTTT
clonotype238	1	0.0014881	TRA:CAASNCDMRF;TRB:CASSLGTASSYEQYF	TRA:TGTGCAGCAAGTAATTGTGACATGCGCTTT;TRB:TGTGCCAGCAGCTTAGGGACCGCGAGCTCCTACGAGCAGTACTTC
clonotype239	1	0.0014881	TRA:CAATSSGTYKYIF;TRB:CASSRGLAGTDTQYF	TRA:TGTGCAGCAACCTCCTCAGGAACCTACAAATACATCTTT;TRB:TGTGCCAGCAGTCGGGGACTAGCGGGCACAGATACGCAGTATTTT
clonotype333	1	0.0014881	TRB:CASSYSRGRAGGELFF	TRB:TGTGCCAGCAGTTATTCTCGCGGGAGAGCGGGCGGGGAGCTGTTTTTT
clonotype332	1	0.0014881	TRB:CASEFRGGPYNEQFF	TRB:TGTGCCAGCGAGTTTAGAGGAGGGCCCTACAATGAGCAGTTCTTC
clonotype335	1	0.0014881	TRA:CALSEVRGTYKYIF;TRB:CASSTGQGKGETQYF	TRA:TGTGCTCTGAGTGAGGTTCGAGGAACCTACAAATACATCTTT;TRB:TGCGCCAGCAGCACGGGACAGGGGAAGGGAGAGACCCAGTACTTC
clonotype334	1	0.0014881	TRB:CASTLGGGQPQHF	TRB:TGTGCCAGCACCTTGGGGGGGGGCCAGCCCCAGCATTTT
clonotype337	1	0.0014881	TRA:CAVEDPRTGANNLFF;TRB:CASSETGSSTDTQYF	TRA:TGTGCTGTGGAGGATCCTCGGACTGGGGCAAACAACCTCTTCTTT;TRB:TGTGCCAGCAGTGAAACAGGGTCTAGCACAGATACGCAGTATTTT
clonotype336	1	0.0014881	TRA:CALSARDSNYQLIW;TRB:CSAREAGPGNTIYF	TRA:TGTGCTCTGAGTGCCCGCGATAGCAACTATCAGTTAATCTGG;TRB:TGCAGTGCTAGAGAAGCCGGGCCCGGAAACACCATATATTTT
clonotype339	1	0.0014881	TRB:CASSPQQSSYEQYF	TRB:TGTGCCAGCTCACCACAACAGAGCTCCTACGAGCAGTACTTC
clonotype338	1	0.0014881	TRB:CSAPGQVSYEQYF	TRB:TGCAGTGCCCCGGGACAAGTCTCCTACGAGCAGTACTTC
clonotype232	1	0.0014881	TRA:CALRSGSARQLTF;TRB:CAISLGTSDNEQFF	TRA:TGTGCTCTGAGGTCTGGTTCTGCAAGGCAACTGACCTTT;TRB:TGTGCCATCAGCTTGGGGACTTCCGACAATGAGCAGTTCTTC
clonotype233	1	0.0014881	TRA:CAVRPINAGKSTF;TRB:CASSLSGGNYGYTF	TRA:TGTGCTGTGAGGCCAATCAATGCAGGCAAATCAACCTTT;TRB:TGTGCCAGCAGCCTCTCTGGGGGGAACTATGGCTACACCTTC
clonotype234	1	0.0014881	TRB:CASTESGSVDEQFF	TRB:TGTGCCAGCACCGAAAGCGGGAGTGTCGATGAGCAGTTCTTC
clonotype235	1	0.0014881	TRB:CASRNRRSTEAFF	TRB:TGTGCCAGCAGAAATAGACGGTCCACTGAAGCTTTCTTT
clonotype236	1	0.0014881	TRA:CAVDRFGNEKLTF;TRB:CASSLWHDGATNEKLFF	TRA:TGTGCCGTGGACCGCTTTGGAAATGAGAAATTAACCTTT;TRB:TGTGCCAGCAGCTTGTGGCATGACGGTGCAACTAATGAAAAACTGTTTTTT
clonotype237	1	0.0014881	TRA:CAVLNTGANSKLTF;TRB:CASSLGPFGTQYF	TRA:TGTGCTGTGCTAAATACTGGAGCCAATAGTAAGCTGACATTT;TRB:TGTGCCAGCAGCCTTGGTCCCTTCGGGACCCAGTACTTC
clonotype230	1	0.0014881	TRA:CAASKGGQKLLF;TRB:CASSTRTSVVRNEQFF	TRA:TGTGCAGCAAGTAAAGGGGGCCAGAAGCTGCTCTTT;TRB:TGTGCCAGCAGCACCCGGACTAGCGTAGTCAGGAATGAGCAGTTCTTC
clonotype231	1	0.0014881	TRB:CASSLGEYQPQHF	TRB:TGTGCCAGCAGCTTGGGGGAATATCAGCCCCAGCATTTT
clonotype199	1	0.0014881	TRA:CALSEAAAGNKLTF;TRB:CASSVALDGHTGELFF	TRA:TGTGCTCTGAGTGAGGCGGCTGCAGGCAACAAGCTAACTTTT;TRB:TGTGCCAGCAGCGTAGCACTGGACGGTCACACCGGGGAGCTGTTTTTT
clonotype198	1	0.0014881	TRA:CIVGSADGLTF;TRB:CSAEILAGEGGPSYNEQFF	TRA:TGCATCGTCGGAAGTGCTGACGGACTCACCTTT;TRB:TGCAGTGCCGAAATACTAGCGGGAGAAGGGGGGCCCTCCTACAATGAGCAGTTCTTC
clonotype195	1	0.0014881	TRA:CAGDSGGSNYKLTF;TRB:CASSGFGLAGGELHEQFF	TRA:TGTGCAGGAGATAGTGGAGGTAGCAACTATAAACTGACATTT;TRB:TGTGCCAGCAGTGGGTTTGGACTAGCGGGAGGAGAACTCCATGAGCAGTTCTTC
clonotype194	1	0.0014881	TRA:CALSSRQKVTF;TRB:CSATWTDSNQPQHF	TRA:TGTGCTCTGAGTAGCCGGCAGAAAGTTACCTTT;TRB:TGCAGTGCTACCTGGACAGATAGCAATCAGCCCCAGCATTTT
clonotype197	1	0.0014881	TRA:CAVRGRNQGGKLIF;TRB:CASSQVPQYDNQPQHF	TRA:TGTGCTGTGCGGGGACGCAACCAGGGAGGAAAGCTTATCTTC;TRB:TGCGCCAGCAGCCAAGTCCCACAGTATGATAATCAGCCCCAGCATTTT
clonotype196	1	0.0014881	TRA:CAVESNTGKLIF;TRB:CASSLFGGDTGELFF	TRA:TGTGCAGTGGAAAGCAACACAGGCAAACTAATCTTT;TRB:TGTGCCAGCAGCTTATTCGGGGGCGACACCGGGGAGCTGTTTTTT
clonotype191	1	0.0014881	TRB:CASSQQETQYF	TRB:TGTGCCAGCTCCCAACAAGAGACCCAGTACTTC
clonotype190	1	0.0014881	TRA:CAGSNTGNQFYF;TRB:CASSYEGYGYTF	TRA:TGTGCAGGCTCGAACACCGGTAACCAGTTCTATTTT;TRB:TGTGCCAGCAGTTACGAGGGCTATGGCTACACCTTC
clonotype193	1	0.0014881	TRA:CATLSGGYNKLIF;TRB:CSALTGNEKLFF	TRA:TGTGCTACCCTTTCTGGTGGCTACAATAAGCTGATTTTT;TRB:TGCAGTGCGCTAACAGGGAATGAAAAACTGTTTTTT
clonotype192	1	0.0014881	TRA:CIVRPSFYNTNAGKSTF;TRA:CAMSAKSGNTGKLIF;TRB:CASSDSGRNYNSPLHF	TRA:TGCATCGTCAGACCCTCGTTTTATAACACCAATGCAGGCAAATCAACCTTT;TRA:TGTGCAATGAGCGCGAAATCTGGCAACACAGGCAAACTAATCTTT;TRB:TGTGCCAGCAGTGATTCGGGCCGCAATTATAATTCACCCCTCCACTTT
clonotype429	1	0.0014881	TRA:CAVRPKAAGNKLTF;TRB:CASSPARLAGDDNEQFF	TRA:TGTGCTGTGAGGCCAAAAGCTGCAGGCAACAAGCTAACTTTT;TRB:TGCGCCAGCAGCCCCGCTCGACTAGCGGGAGACGACAATGAGCAGTTCTTC
clonotype428	1	0.0014881	TRA:CALESNYQLIW;TRB:CASRFARGRGETQYF	TRA:TGTGCTCTGGAGAGCAACTATCAGTTAATCTGG;TRB:TGTGCCAGCAGATTTGCTAGGGGTAGGGGAGAGACCCAGTACTTC
clonotype425	1	0.0014881	TRA:CAVRVGYGGATNKLIF;TRB:CSATRQGSYEQYF	TRA:TGTGCTGTGAGAGTAGGGTATGGTGGTGCTACAAACAAGCTCATCTTT;TRB:TGCAGTGCTACCCGCCAGGGGTCCTACGAGCAGTACTTC
clonotype424	1	0.0014881	TRA:CAAMDSNYQLIW;TRB:CATKPGLDTDTQYF	TRA:TGTGCTGCCATGGATAGCAACTATCAGTTAATCTGG;TRB:TGTGCCACCAAACCGGGACTAGATACAGATACGCAGTATTTT
clonotype427	1	0.0014881	TRB:CATSREGGETQYF	TRB:TGTGCCACCAGCAGAGAGGGTGGAGAGACCCAGTACTTC
clonotype488	1	0.0014881	TRA:CAVGAGNNRKLIW;TRB:CASSPTSQGAGNTIYF	TRA:TGTGCTGTGGGTGCTGGCAACAACCGTAAGCTGATTTGG;TRB:TGTGCCAGCTCACCAACTTCGCAGGGGGCTGGAAACACCATATATTTT
clonotype421	1	0.0014881	TRA:CIVRVNNNDMRF;TRB:CASSSAQGGRYEQYF	TRA:TGCATCGTCAGAGTTAATAACAATGACATGCGCTTT;TRB:TGTGCCAGCAGCTCGGCACAGGGGGGCAGATACGAGCAGTACTTC
clonotype420	1	0.0014881	TRA:CAVSPVGGYQKVTF;TRA:CATARPRSNDYKLSF;TRB:CSVEGGDLGYGYTF	TRA:TGTGCCGTCTCACCTGTTGGGGGTTACCAGAAAGTTACCTTT;TRA:TGTGCTACGGCTCGTCCTCGTTCTAACGACTACAAGCTCAGCTTT;TRB:TGCAGCGTTGAAGGAGGGGACTTGGGCTATGGCTACACCTTC
clonotype423	1	0.0014881	TRB:CASSWTSENTGELFF	TRB:TGTGCCAGCAGTTGGACTAGCGAAAACACCGGGGAGCTGTTTTTT
clonotype422	1	0.0014881	TRA:CAENSGNTPLVF;TRB:CASSLRTAGRDTQYF	TRA:TGTGCAGAGAATTCAGGAAACACACCTCTTGTCTTT;TRB:TGTGCCAGCAGCTTAAGAACGGCCGGACGAGATACGCAGTATTTT
clonotype344	1	0.0014881	TRA:CAFMKHTAGNNRKLIW;TRB:CASSPRAGTGGYEQYF	TRA:TGTGCTTTCATGAAGCATACGGCTGGCAACAACCGTAAGCTGATTTGG;TRB:TGTGCCAGCAGCCCACGAGCAGGGACAGGGGGCTACGAGCAGTACTTC
clonotype528	1	0.0014881	TRA:CAFMTGRDDKIIF;TRB:CASRYPSGVGTEAFF	TRA:TGTGCTTTCATGACGGGCAGAGATGACAAGATCATCTTT;TRB:TGTGCCAGCAGATACCCTTCGGGTGTAGGAACTGAAGCTTTCTTT
clonotype346	1	0.0014881	TRB:CASSLFGHIQYF	TRB:TGTGCCAGCAGCTTGTTTGGGCACATTCAGTACTTC
clonotype347	1	0.0014881	TRB:CASSLRGSNQPQHF	TRB:TGTGCCAGCAGTTTACGGGGAAGCAATCAGCCCCAGCATTTT
clonotype340	1	0.0014881	TRA:CAMRGGGTALIF;TRB:CASSPSGAYEPATNEKLFF	TRA:TGTGCAATGAGGGGAGGAGGAACTGCTCTGATCTTT;TRB:TGCGCCAGCAGTCCCTCAGGAGCGTACGAGCCTGCAACTAATGAAAAACTGTTTTTT
clonotype341	1	0.0014881	TRA:CAVRLTDSWGKFQF;TRB:CSAADNEQFF	TRA:TGCGCTGTGAGATTAACTGACAGCTGGGGGAAATTCCAGTTT;TRB:TGCAGTGCCGCAGACAATGAGCAGTTCTTC
clonotype342	1	0.0014881	TRA:CVVNAGGSYIPTF;TRB:CASSLAAGPNEKLFF	TRA:TGTGTGGTGAACGCCGGAGGAAGCTACATACCTACATTT;TRB:TGTGCCAGCAGCTTAGCCGCAGGTCCCAATGAAAAACTGTTTTTT
clonotype343	1	0.0014881	TRB:CASNKRGGRGNEQFF;TRB:CASRTSGRDTGELFF	TRB:TGTGCCAGCAATAAGAGGGGCGGGAGAGGCAATGAGCAGTTCTTC;TRB:TGTGCCAGCAGGACTAGCGGGAGGGACACCGGGGAGCTGTTTTTT
clonotype348	1	0.0014881	TRB:CSARDNTDTEQFF	TRB:TGCAGTGCTAGAGATAACACGGACACCGAGCAGTTCTTC
clonotype349	1	0.0014881	TRA:CALRGGTASKLTF;TRB:CASSQGAKWTSGSVYF	TRA:TGTGCTTTAAGAGGCGGCACTGCCAGTAAACTCACCTTT;TRB:TGCGCCAGCAGCCAAGGGGCAAAATGGACTAGCGGGAGCGTGTACTTC
clonotype568	1	0.0014881	TRA:CAFMRRQGAQKLVF;TRB:CASSSRTGGVWEQYF	TRA:TGTGCTTTCATGAGGAGACAGGGAGCCCAGAAGCTGGTATTT;TRB:TGTGCCAGCAGCTCCCGGACAGGGGGGGTGTGGGAGCAGTACTTC
clonotype564	1	0.0014881	TRA:CAVRSYNTDKLIF;TRB:CASSSTGGRNTEAFF	TRA:TGTGCTGTCCGATCTTATAACACCGACAAGCTCATCTTT;TRB:TGTGCCAGCAGCTCTACAGGGGGCAGGAACACTGAAGCTTTCTTT
clonotype565	1	0.0014881	TRB:CASSPSLPGRGGSEQYF	TRB:TGTGCCAGCAGCCCGTCTCTCCCAGGGCGTGGGGGCTCCGAGCAGTACTTC
clonotype566	1	0.0014881	TRA:CALSKGGSYIPTF	TRA:TGTGCTCTGAGTAAAGGAGGAAGCTACATACCTACATTT
clonotype567	1	0.0014881	TRB:CAWNVGSGAQHF	TRB:TGTGCCTGGAACGTCGGGTCAGGGGCCCAGCATTTT
clonotype560	1	0.0014881	TRB:CASSLAGDQPQHF	TRB:TGTGCCAGCAGCTTAGCTGGGGATCAGCCCCAGCATTTT
clonotype561	1	0.0014881	TRB:CASSPSAGIGQPQHF	TRB:TGCGCCAGCAGCCCCTCGGCAGGGATCGGTCAGCCCCAGCATTTT
clonotype562	1	0.0014881	TRA:CALSPTSNTGKLIF;TRB:CASSFSSGYGDNEQFF	TRA:TGTGCTCTGAGTCCAACTAGCAACACAGGCAAACTAATCTTT;TRB:TGTGCCAGCAGCTTTTCAAGCGGATACGGGGACAATGAGCAGTTCTTC
clonotype563	1	0.0014881	TRA:CAAIWTGANNLFF;TRB:CATSILLAGGTGELFF	TRA:TGTGCAGCAATATGGACTGGGGCAAACAACCTCTTCTTT;TRB:TGTGCCACCAGTATTCTGCTAGCGGGGGGCACCGGGGAGCTGTTTTTT
clonotype160	1	0.0014881	TRB:CASSFPAGGRAGNTEAFF	TRB:TGTGCCAGCAGTTTTCCGGCTGGGGGGAGGGCGGGGAACACTGAAGCTTTCTTT
clonotype518	1	0.0014881	TRA:CAGPAGTASKLTF;TRB:CASSLAPGATYEQYF	TRA:TGTGCAGGGCCAGCCGGCACTGCCAGTAAACTCACCTTT;TRB:TGTGCCAGCAGCTTAGCGCCGGGGGCCACCTACGAGCAGTACTTC
clonotype162	1	0.0014881	TRA:CAIENNQGGKLIF;TRB:CSARAGMPLGAETEAFF	TRA:TGTGCAATAGAAAATAACCAGGGAGGAAAGCTTATCTTC;TRB:TGCAGTGCTAGAGCTGGCATGCCTCTGGGCGCTGAGACTGAAGCTTTCTTT
clonotype163	1	0.0014881	TRA:CAVQSSYQGGSEKLVF;TRB:CASSQATYQPQHF	TRA:TGTGCTGTGCAGAGTAGCTATCAGGGCGGATCTGAAAAGCTGGTCTTT;TRB:TGCGCCAGCAGCCAAGCAACTTATCAGCCCCAGCATTTT
clonotype164	1	0.0014881	TRA:CALSEANTGNQFYF;TRB:CASSRGGGGLLGNTIYF	TRA:TGTGCTCTGAGTGAGGCGAACACCGGTAACCAGTTCTATTTT;TRB:TGCGCCAGCAGCCGAGGTGGCGGGGGCCTGCTAGGAAACACCATATATTTT
clonotype165	1	0.0014881	TRA:CVVYASGTYKYIF;TRB:CASSIGGQETQYF	TRA:TGTGTGGTGTACGCCTCAGGAACCTACAAATACATCTTT;TRB:TGTGCCAGTAGTATAGGTGGCCAAGAGACCCAGTACTTC
clonotype166	1	0.0014881	TRA:CAEKSGFQKLVF;TRB:CASSPTGGRGPETQYF	TRA:TGTGCAGAGAAGTCGGGCTTTCAGAAACTTGTATTT;TRB:TGTGCCAGTTCCCCGACAGGGGGACGAGGGCCAGAGACCCAGTACTTC
clonotype167	1	0.0014881	TRA:CAFTLNYGQNFVF;TRB:CASSFDRGTDTQYF	TRA:TGTGCTTTCACCTTGAACTATGGTCAGAATTTTGTCTTT;TRB:TGTGCCAGCAGCTTTGACAGGGGCACAGATACGCAGTATTTT
clonotype168	1	0.0014881	TRB:CASQGEGHEQYF	TRB:TGTGCCAGTCAGGGGGAGGGCCACGAGCAGTACTTC
clonotype510	1	0.0014881	TRA:CASLRKSGQFYF;TRB:CSARVGSYEQYF	TRA:TGTGCTTCCCTTCGGAAGAGTGGCCAGTTCTATTTT;TRB:TGCAGTGCTAGAGTTGGTTCCTACGAGCAGTACTTC
clonotype513	1	0.0014881	TRA:CAYSRGGTASKLTF;TRB:CASSVGHYSYEQYF	TRA:TGTGCTTATAGCAGGGGCGGCACTGCCAGTAAACTCACCTTT;TRB:TGTGCCAGCAGTGTGGGACATTACTCCTACGAGCAGTACTTC
clonotype512	1	0.0014881	TRB:CASSLIGEEQFF	TRB:TGTGCCAGCAGCTTAATTGGGGAGGAGCAGTTCTTC
clonotype515	1	0.0014881	TRA:CAGRGGTGTASKLTF;TRA:CAVNVRGSQGNLIF;TRB:CAISEQAATNEKLFF	TRA:TGTGCAGGGCGGGGCGGGACCGGCACTGCCAGTAAACTCACCTTT;TRA:TGTGCCGTGAATGTTAGGGGAAGCCAAGGAAATCTCATCTTT;TRB:TGTGCCATCAGTGAGCAGGCAGCAACTAATGAAAAACTGTTTTTT
clonotype514	1	0.0014881	TRA:CALETNAGKSTF;TRB:CASSSSGGAKNIQYF	TRA:TGTGCCCTCGAGACCAATGCAGGCAAATCAACCTTT;TRB:TGTGCCAGCAGTTCCAGCGGGGGAGCCAAAAACATTCAGTACTTC
clonotype517	1	0.0014881	TRA:CALLTGGGNKLTF;TRB:CASSARDINTEAFF	TRA:TGTGCTCTACTCACGGGAGGAGGAAACAAACTCACCTTT;TRB:TGTGCCAGTAGTGCCCGGGACATCAACACTGAAGCTTTCTTT
clonotype516	1	0.0014881	TRB:CASSAGRAEAFF	TRB:TGTGCCAGCAGTGCGGGCAGGGCTGAAGCTTTCTTT
clonotype393	1	0.0014881	TRA:CLVGDEGFQKLVF;TRB:CASSYPDRDNEQFF	TRA:TGCCTCGTGGGTGACGAAGGCTTTCAGAAACTTGTATTT;TRB:TGTGCCAGCAGTTACCCGGACAGGGACAATGAGCAGTTCTTC
clonotype392	1	0.0014881	TRA:CAVMDSNYQLIW;TRB:CASNGLAGVTDTQYF	TRA:TGTGCTGTGATGGATAGCAACTATCAGTTAATCTGG;TRB:TGTGCCAGTAACGGACTAGCGGGAGTCACAGATACGCAGTATTTT
clonotype391	1	0.0014881	TRA:CAVRRQAGTALIF;TRB:CSAWTSTDTQYF	TRA:TGCGCTGTGAGAAGGCAGGCAGGAACTGCTCTGATCTTT;TRB:TGCAGTGCCTGGACTAGCACAGATACGCAGTATTTT
clonotype390	1	0.0014881	TRA:CAVSVSGSARQLTF;TRB:CASSVGPANNSPLHF	TRA:TGTGCTGTGAGTGTTTCTGGTTCTGCAAGGCAACTGACCTTT;TRB:TGTGCCAGCAGTGTCGGACCGGCAAATAATTCACCCCTCCACTTT
clonotype397	1	0.0014881	TRA:CIVRANSGGGADGLTF;TRB:CAWSELVSDTQYF	TRA:TGCATCGTCAGAGCGAATTCAGGAGGAGGTGCTGACGGACTCACCTTT;TRB:TGTGCCTGGAGTGAGCTAGTTTCAGATACGCAGTATTTT
clonotype396	1	0.0014881	TRB:CSASLAGDHNEQFF	TRB:TGCAGTGCTTCACTAGCGGGGGACCACAATGAGCAGTTCTTC
clonotype395	1	0.0014881	TRA:CAANNFNKFYF;TRB:CASSLIAQGLGGEQYF	TRA:TGTGCAGCAAACAACTTCAACAAATTTTACTTT;TRB:TGTGCCAGCAGCTTAATTGCCCAGGGACTAGGCGGCGAGCAGTACTTC
clonotype394	1	0.0014881	TRB:CASSVAGAKNIQYF	TRB:TGTGCCAGCAGTGTAGCGGGAGCCAAAAACATTCAGTACTTC
clonotype399	1	0.0014881	TRB:CASSLVMVDTQYF	TRB:TGTGCCAGCAGTTTAGTAATGGTCGATACGCAGTATTTT
clonotype398	1	0.0014881	TRA:CAMKPGTASKLTF;TRB:CASSVAEDYEQYF	TRA:TGTGCAATGAAGCCCGGCACTGCCAGTAAACTCACCTTT;TRB:TGTGCCAGCAGCGTAGCCGAGGACTACGAGCAGTACTTC
clonotype224	1	0.0014881	TRA:CAATYTGANSKLTF;TRB:CASSRLAWETQYF	TRA:TGTGCAGCAACTTATACTGGAGCCAATAGTAAGCTGACATTT;TRB:TGTGCCAGCAGCCGACTAGCTTGGGAGACCCAGTACTTC
clonotype308	1	0.0014881	TRB:CSARMTGITQYF	TRB:TGCAGTGCTAGGATGACAGGAATAACCCAGTACTTC
clonotype460	1	0.0014881	TRB:CAWETDNSPLHF	TRB:TGTGCCTGGGAGACGGATAATTCACCCCTCCACTTT
clonotype463	1	0.0014881	TRA:CIVRVARDKIIF;TRB:CASSMDRVGETQYF	TRA:TGCATCGTCAGAGTCGCAAGAGACAAGATCATCTTT;TRB:TGTGCCAGTAGTATGGACAGGGTAGGAGAGACCCAGTACTTC
clonotype462	1	0.0014881	TRB:CSATPAGGSTYEQYF	TRB:TGCAGTGCTACCCCAGCGGGAGGTTCGACGTACGAGCAGTACTTC
clonotype465	1	0.0014881	TRB:CASSGSSSSGNTIYF	TRB:TGTGCCAGCAGTGGGTCATCGAGCTCTGGAAACACTATATATTTT
clonotype464	1	0.0014881	TRB:CASSEGLADTGELFF	TRB:TGTGCCAGCAGTGAGGGACTAGCGGACACCGGGGAGCTGTTTTTT
clonotype467	1	0.0014881	TRA:CAVGDSGGYNKLIF;TRB:CSAPLAGGPREQFF;TRB:CASSHGETQYF	TRA:TGTGCTGTGGGGGATTCTGGTGGCTACAATAAGCTGATTTTT;TRB:TGCAGTGCTCCACTAGCGGGAGGGCCAAGGGAGCAGTTCTTC;TRB:TGTGCCAGCAGCCATGGAGAGACCCAGTACTTC
clonotype466	1	0.0014881	TRA:CAVTLLGQNFVF;TRB:CASSLDGGRGTEAFF	TRA:TGTGCTGTGACCCTCCTCGGTCAGAATTTTGTCTTT;TRB:TGCGCCAGCAGCTTGGACGGGGGCAGGGGCACTGAAGCTTTCTTT
clonotype300	1	0.0014881	TRA:CAVERYGGGSNYKLTF;TRB:CASSVEGRVGASKETQYF	TRA:TGTGCTGTGGAGAGGTATGGTGGAGGTAGCAACTATAAACTGACATTT;TRB:TGTGCCAGCAGCGTAGAGGGCAGGGTGGGAGCAAGCAAAGAGACCCAGTACTTC
clonotype468	1	0.0014881	TRA:CAVRQAGTALIF;TRB:CASSKLGGAGRTEAFF	TRA:TGTGCTGTGCGTCAGGCAGGAACTGCTCTGATCTTT;TRB:TGTGCCAGCAGCAAACTTGGAGGGGCCGGGCGGACTGAAGCTTTCTTT
clonotype302	1	0.0014881	TRA:CACTYNAGNNRKLIW;TRB:CASSQARDRGRRNEKLFF	TRA:TGTGCATGCACCTATAATGCTGGCAACAACCGTAAGCTGATTTGG;TRB:TGCGCCAGCAGCCAAGCCCGGGACAGGGGGCGAAGGAATGAAAAACTGTTTTTT
clonotype303	1	0.0014881	TRA:CAVNNFNKFYF;TRB:CASSIGTGGTGELFF	TRA:TGTGCTGTGAACAACTTCAACAAATTTTACTTT;TRB:TGTGCCAGCAGCATAGGGACAGGGGGAACCGGGGAGCTGTTTTTT
clonotype304	1	0.0014881	TRA:CATDEGSNYKLTF;TRB:CASSLEVGTYNEQFF	TRA:TGTGCTACGGACGAGGGTAGCAACTATAAACTGACATTT;TRB:TGTGCCAGCAGCTTAGAGGTAGGGACCTACAATGAGCAGTTCTTC
clonotype305	1	0.0014881	TRB:CASSPPQGNTEAFF	TRB:TGTGCCAGCAGCCCTCCCCAGGGGAACACTGAAGCTTTCTTT
clonotype306	1	0.0014881	TRB:CAWERQGHNEQFF	TRB:TGTGCCTGGGAAAGACAGGGCCACAATGAGCAGTTCTTC
clonotype307	1	0.0014881	TRA:CAVRDNRGSQGNLIF;TRB:CASSFGHSGNTIYF	TRA:TGTGCTGTGAGAGACAATAGGGGAAGCCAAGGAAATCTCATCTTT;TRB:TGTGCCAGCAGTTTCGGGCACTCTGGAAACACCATATATTTT
clonotype267	1	0.0014881	TRB:CASSEQGGNTIYF	TRB:TGCGCCAGCAGTGAGCAGGGGGGAAACACCATATATTTT
clonotype266	1	0.0014881	TRA:CAFQLNTGNQFYF;TRB:CASSDPSTGTSYNEQFF	TRA:TGTGCTTTTCAGTTAAACACCGGTAACCAGTTCTATTTT;TRB:TGCGCCAGCAGTGACCCCTCCACAGGGACCTCCTACAATGAGCAGTTCTTC
clonotype265	1	0.0014881	TRA:CAERGTNAGKSTF;TRB:CASSHANGEQYF	TRA:TGTGCAGAGAGAGGCACCAATGCAGGCAAATCAACCTTT;TRB:TGTGCCAGCAGTCACGCCAACGGGGAGCAGTACTTC
clonotype264	1	0.0014881	TRA:CAGQDGGSQGNLIF;TRA:CVVSDLGSGTYKYIF;TRB:CAWKLAGANVLTF	TRA:TGTGCTGGGCAGGATGGAGGAAGCCAAGGAAATCTCATCTTT;TRA:TGTGTTGTGAGTGATCTAGGCTCAGGAACCTACAAATACATCTTT;TRB:TGTGCCTGGAAACTTGCGGGGGCCAACGTCCTGACTTTC
clonotype263	1	0.0014881	TRA:CAAMDSNYQLIW;TRB:CSAKTSGKGDTGELFF	TRA:TGTGCTGCTATGGATAGCAACTATCAGTTAATCTGG;TRB:TGCAGTGCCAAGACGAGCGGGAAGGGGGACACCGGGGAGCTGTTTTTT
clonotype262	1	0.0014881	TRA:CAVKDSNYQLIW;TRA:CVVSPLGGSYIPTF	TRA:TGTGCTGTGAAAGATAGCAACTATCAGTTAATCTGG;TRA:TGTGTTGTGTCCCCCTTGGGAGGAAGCTACATACCTACATTT
clonotype261	1	0.0014881	TRA:CALNYNQGGKLIF;TRB:CASSQGDYGYTF	TRA:TGTGCTCTTAACTATAACCAGGGAGGAAAGCTTATCTTC;TRB:TGTGCCAGCAGCCAAGGCGACTATGGCTACACCTTC
clonotype260	1	0.0014881	TRA:CAYRGLNNNDMRF;TRB:CASSHLSGYTYEQYF	TRA:TGTGCTTATAGGGGCCTAAATAACAATGACATGCGCTTT;TRB:TGTGCCAGCAGTCACCTTAGCGGCTACACCTACGAGCAGTACTTC
clonotype269	1	0.0014881	TRA:CVVSGGNNRLAF	TRA:TGTGTGGTGAGCGGAGGGAACAACAGACTCGCTTTT
clonotype268	1	0.0014881	TRA:CAVGARGGSNYKLTF;TRB:CASGIYEQFF	TRA:TGTGCTGTGGGTGCGAGGGGAGGTAGCAACTATAAACTGACATTT;TRB:TGTGCCAGCGGTATTTATGAGCAGTTCTTC
clonotype520	1	0.0014881	TRA:CGLIYNQGGKLIF;TRB:CASTGGRLTTNEKLFF	TRA:TGTGGGTTGATTTATAACCAGGGAGGAAAGCTTATCTTC;TRB:TGTGCCAGTACCGGGGGCAGACTCACAACTAATGAAAAACTGTTTTTT
clonotype521	1	0.0014881	TRB:CASSDSGRNYNSPLHF	TRB:TGTGCCAGCAGTGATTCGGGCCGCAATTATAATTCACCCCTCCACTTT
clonotype522	1	0.0014881	TRA:CIVRPTNSGNTPLVF;TRB:CASSPGQGRNTIYF	TRA:TGCATCGTCAGACCCACTAATTCAGGAAACACACCTCTTGTCTTT;TRB:TGTGCCAGCAGTCCGGGACAGGGAAGAAACACCATATATTTT
clonotype523	1	0.0014881	TRB:CSARDIDDEKLFF	TRB:TGCAGTGCTAGAGATATCGATGATGAAAAACTGTTTTTT
clonotype524	1	0.0014881	TRA:CALLPIQGAQKLVF;TRB:CASRHPGANTDTQYF	TRA:TGTGCTCTACTCCCAATTCAGGGAGCCCAGAAGCTGGTATTT;TRB:TGTGCCAGCAGGCACCCAGGGGCGAACACAGATACGCAGTATTTT
clonotype525	1	0.0014881	TRA:CAGRSNAGNMLTF;TRB:CASRKKGNTEAFF	TRA:TGTGCAGGGCGTAGTAATGCAGGCAACATGCTCACCTTT;TRB:TGTGCCAGCAGAAAAAAGGGGAACACTGAAGCTTTCTTT
clonotype526	1	0.0014881	TRB:CASSLGVVQPQHF	TRB:TGTGCCAGCAGCTTAGGAGTGGTTCAGCCCCAGCATTTT
clonotype527	1	0.0014881	TRA:CAVRDSNYQLIW;TRB:CASSEGLDTGELFF	TRA:TGTGCTGTGAGAGATAGCAACTATCAGTTAATCTGG;TRB:TGTGCCAGCAGTGAAGGACTAGACACCGGGGAGCTGTTTTTT
clonotype487	1	0.0014881	TRA:CAGRRGSNYKLTF;TRB:CASSSGREISTDTQYF	TRA:TGTGCTGGGCGTCGAGGTAGCAACTATAAACTGACATTT;TRB:TGTGCCAGCAGTTCGGGTAGGGAAATTAGCACAGATACGCAGTATTTT
clonotype529	1	0.0014881	TRB:CASRDRGESEQFF	TRB:TGTGCCAGTAGGGACAGGGGGGAGAGTGAGCAGTTCTTC
clonotype485	1	0.0014881	TRB:CSARDLGQGNQPQHF	TRB:TGCAGTGCTAGAGATTTAGGACAGGGCAATCAGCCCCAGCATTTT
clonotype484	1	0.0014881	TRA:CAMRASSNYKLTF;TRB:CSARTGYGNQPQHF	TRA:TGTGCAATGAGAGCGAGTAGCAACTATAAACTGACATTT;TRB:TGCAGTGCTAGGACGGGATACGGCAATCAGCCCCAGCATTTT
clonotype483	1	0.0014881	TRA:CAASTNTGNQFYF;TRB:CASSGGQGYYEQYF	TRA:TGTGCAGCAAGTACGAACACCGGTAACCAGTTCTATTTT;TRB:TGTGCCAGCAGCGGGGGACAGGGATACTACGAGCAGTACTTC
clonotype482	1	0.0014881	TRA:CARLDNAGNMLTF;TRB:CASSPQGARQPQHF	TRA:TGTGCCCGATTAGATAATGCAGGCAACATGCTCACCTTT;TRB:TGTGCCAGCAGTCCCCAGGGGGCGAGGCAGCCCCAGCATTTT
clonotype481	1	0.0014881	TRA:CAGIPPEAGNNRKLIW;TRA:CALSGSRGGADGLTF;TRB:CSASLASLSYEQYF	TRA:TGTGCAGGGATCCCCCCTGAGGCTGGCAACAACCGTAAGCTGATTTGG;TRA:TGTGCTCTGAGTGGTTCAAGAGGAGGTGCTGACGGACTCACCTTT;TRB:TGCAGTGCTAGTTTGGCTAGCCTTTCCTACGAGCAGTACTTC
clonotype480	1	0.0014881	TRA:CIVRVYNNNDMRF;TRB:CASSLFHGLAGSYNEQFF;TRB:CASSWDRGGYTF	TRA:TGCATCGTCAGAGTCTACAATAACAATGACATGCGCTTT;TRB:TGTGCCAGCAGCCTTTTCCATGGACTAGCGGGTTCCTACAATGAGCAGTTCTTC;TRB:TGTGCCAGCAGCTGGGACAGGGGTGGCTACACCTTC
clonotype414	1	0.0014881	TRB:CAWSVQGETQYF	TRB:TGTGCCTGGAGTGTACAGGGGGAGACCCAGTACTTC
clonotype415	1	0.0014881	TRA:CAMTRGGSEKLVF;TRB:CATSDWIEETQYF	TRA:TGTGCAATGACGAGAGGCGGATCTGAAAAGCTGGTCTTT;TRB:TGTGCCACCAGTGATTGGATAGAAGAGACCCAGTACTTC
clonotype416	1	0.0014881	TRB:CASSLGGVRGNTIYF	TRB:TGTGCCAGCAGCTTAGGCGGGGTGAGAGGAAACACCATATATTTT
clonotype417	1	0.0014881	TRA:CAAFRSGAGSYQLTF;TRB:CASSETGEASQPQHF	TRA:TGTGCAGCCTTTAGGTCTGGGGCTGGGAGTTACCAACTCACTTTC;TRB:TGTGCCAGCAGCGAGACAGGGGAAGCGAGTCAGCCCCAGCATTTT
clonotype410	1	0.0014881	TRA:CAESIENFNKFYF;TRB:CSARHLYGYTF	TRA:TGTGCAGAGAGTATAGAAAACTTCAACAAATTTTACTTT;TRB:TGCAGCGCCCGACACCTTTATGGCTACACCTTC
clonotype411	1	0.0014881	TRA:CAMSAKSGNTGKLIF;TRB:CASSDSGRNYNSPLHF	TRA:TGTGCAATGAGCGCGAAATCTGGCAACACAGGCAAACTAATCTTT;TRB:TGTGCCAGCAGTGATTCGGGCCGCAATTATAATTCACCCCTCCACTTT
clonotype412	1	0.0014881	TRA:CIVGSADGLTF;TRA:CAASISGTASKLTF;TRB:CSAEILAGEGGPSYNEQFF;TRB:CASSPRQNEKLFF	TRA:TGCATCGTCGGAAGTGCTGACGGACTCACCTTT;TRA:TGTGCAGCAAGTATATCCGGCACTGCCAGTAAACTCACCTTT;TRB:TGCAGTGCCGAAATACTAGCGGGAGAAGGGGGGCCCTCCTACAATGAGCAGTTCTTC;TRB:TGTGCCAGCAGCCCAAGACAGAATGAAAAACTGTTTTTT
clonotype413	1	0.0014881	TRA:CAVSPLLSGGYNKLIF;TRB:CASSEWLAGVNEQFF	TRA:TGTGCTGTGAGTCCCCTACTTTCTGGTGGCTACAATAAGCTGATTTTT;TRB:TGTGCCAGCAGTGAATGGCTAGCGGGAGTTAATGAGCAGTTCTTC
clonotype418	1	0.0014881	TRA:CAGMDSNYQLIW;TRB:CSARDGQGFYEQYF	TRA:TGTGCTGGCATGGATAGCAACTATCAGTTAATCTGG;TRB:TGCAGTGCTAGAGATGGACAGGGGTTTTACGAGCAGTACTTC
clonotype419	1	0.0014881	TRA:CASGGYQKVTF;TRB:CASSEGGEASNQPQHF	TRA:TGTGCTTCCGGGGGTTACCAGAAAGTTACCTTT;TRB:TGTGCCAGCAGTGAAGGAGGTGAAGCTAGCAATCAGCCCCAGCATTTT

## Sheet: P419
clonotype_id	frequency	proportion	cdr3s_aa	cdr3s_nt
clonotype1	6	0.00828729	TRB:CASSRDRGRYGYTF	TRB:TGTGCCAGCAGCAGAGACAGGGGTCGCTATGGCTACACCTTC
clonotype2	4	0.00552486	TRA:CAATPTGANNLFF;TRB:CASTNQETQYF	TRA:TGTGCAGCAACCCCAACTGGGGCAAACAACCTCTTCTTT;TRB:TGCGCCAGCACAAACCAAGAGACCCAGTACTTC
clonotype5	3	0.00414365	TRB:CASSVHTGTGNQPQHF	TRB:TGTGCCAGCAGCGTACACACCGGGACAGGCAATCAGCCCCAGCATTTT
clonotype4	3	0.00414365	TRA:CAVGNYGQNFVF;TRB:CASSLGSMGFNYGYTF	TRA:TGTGCTGTGGGAAACTATGGTCAGAATTTTGTCTTT;TRB:TGTGCCAGCAGCCTCGGGAGTATGGGTTTCAACTATGGCTACACCTTC
clonotype3	3	0.00414365	TRB:CASNSGSSGNEQFF	TRB:TGTGCCAGCAATAGCGGGAGTTCCGGCAATGAGCAGTTCTTC
clonotype9	2	0.00276243	TRA:CALSPEGAGSYQLTF;TRA:CALETGANNLFF;TRB:CASSYTVQETQYF	TRA:TGTGCTCTCAGCCCCGAGGGGGCTGGGAGTTACCAACTCACTTTC;TRA:TGTGCTCTTGAAACTGGGGCAAACAACCTCTTCTTT;TRB:TGTGCCAGCAGTTATACAGTCCAAGAGACCCAGTACTTC
clonotype8	2	0.00276243	TRA:CALNSGSARQLTF;TRB:CASSSGTNYEQYF	TRA:TGTGCTCTAAACTCTGGTTCTGCAAGGCAACTGACCTTT;TRB:TGCGCCAGCAGCTCGGGGACTAACTACGAGCAGTACTTC
clonotype7	2	0.00276243	TRB:CASSHTGELFF	TRB:TGTGCCAGCTCACATACCGGGGAGCTGTTTTTT
clonotype6	2	0.00276243	TRB:CASSLAGSYNEQFF	TRB:TGTGCCAGCAGCTTAGCGGGCTCCTACAATGAGCAGTTCTTC
clonotype24	2	0.00276243	TRA:CALSDPAPSAGGYNKLIF;TRB:CASSTGTFTYEQYF	TRA:TGTGCTCTGAGTGACCCAGCCCCTTCGGCTGGTGGCTACAATAAGCTGATTTTT;TRB:TGTGCCAGCAGCACGGGGACTTTTACCTACGAGCAGTACTTC
clonotype25	2	0.00276243	TRB:CASSSHRSGSSYNEQFF;TRB:CASSISGPYNEQFF	TRB:TGTGCCAGCAGCTCGCACCGTAGCGGAAGCTCCTACAATGAGCAGTTCTTC;TRB:TGTGCCAGCAGTATCAGCGGTCCCTACAATGAGCAGTTCTTC
clonotype26	2	0.00276243	TRA:CAVEIKAAGNKLTF;TRB:CASQLAGIDEQFF	TRA:TGTGCTGTGGAAATTAAAGCTGCAGGCAACAAGCTAACTTTT;TRB:TGTGCCAGTCAACTAGCGGGAATAGATGAGCAGTTCTTC
clonotype27	2	0.00276243	TRB:CASSPPSGSTDTQYF	TRB:TGTGCCAGCAGCCCCCCCAGCGGGAGCACAGATACGCAGTATTTT
clonotype20	2	0.00276243	TRA:CAVRESGGSNYQLIW;TRB:CASRGRTDEQYF	TRA:TGTGCTGTGAGAGAGAGTGGGGGTAGCAACTATCAGTTAATCTGG;TRB:TGTGCCAGCAGGGGTAGGACTGACGAGCAGTACTTC
clonotype21	2	0.00276243	TRA:CATAQTNFGNEKLTF;TRB:CASSPSTDTQYF	TRA:TGTGCTACGGCCCAAACTAACTTTGGAAATGAGAAATTAACCTTT;TRB:TGTGCCAGCAGCCCCAGTACAGATACGCAGTATTTT
clonotype22	2	0.00276243	TRA:CAENTGRRALTF;TRA:CAVRESGGSNYQLIW;TRB:CASRGRTDEQYF	TRA:TGTGCAGAGAACACGGGCAGGAGAGCACTTACTTTT;TRA:TGTGCTGTGAGAGAGAGTGGGGGTAGCAACTATCAGTTAATCTGG;TRB:TGTGCCAGCAGGGGTAGGACTGACGAGCAGTACTTC
clonotype23	2	0.00276243	TRB:CASSKSGSRTGELFF	TRB:TGTGCCAGCAGCAAAAGCGGGAGTCGGACCGGGGAGCTGTTTTTT
clonotype19	2	0.00276243	TRB:CASSQEYTDTQYF	TRB:TGTGCCAGCAGCCAGGAATACACAGATACGCAGTATTTT
clonotype18	2	0.00276243	TRA:CADGSNDYKLSF;TRB:CAWSVEPSFTEAFF	TRA:TGTGCGGATGGTTCTAACGACTACAAGCTCAGCTTT;TRB:TGTGCCTGGAGTGTGGAGCCCAGTTTCACTGAAGCTTTCTTT
clonotype11	2	0.00276243	TRA:CAASSPNFGNEKLTF;TRB:CASSLSADTQYF	TRA:TGTGCAGCAAGCTCCCCTAACTTTGGAAATGAGAAATTAACCTTT;TRB:TGTGCCAGCAGCTTAAGCGCAGATACGCAGTATTTT
clonotype10	2	0.00276243	TRB:CASSLISGSDPGELFF	TRB:TGTGCCAGCAGCTTAATTAGTGGCTCAGATCCCGGGGAGCTGTTTTTT
clonotype13	2	0.00276243	TRA:CGTLGNKLTF;TRB:CASSFGASGRFDEQFF	TRA:TGTGGCACATTAGGCAACAAGCTAACTTTT;TRB:TGCGCCAGCAGCTTCGGAGCTAGCGGGAGGTTCGATGAGCAGTTCTTC
clonotype12	2	0.00276243	TRB:CASSQERGPGGYTF	TRB:TGTGCCAGCAGCCAAGAGAGGGGGCCGGGGGGCTACACCTTC
clonotype15	2	0.00276243	TRB:CASSSTDRYTGELFF	TRB:TGTGCCAGCAGCTCAACGGACCGTTACACCGGGGAGCTGTTTTTT
clonotype14	2	0.00276243	TRA:CVVNIPRKIIF;TRB:CASSHTGELFF	TRA:TGTGTGGTGAACATACCCAGGAAGATCATCTTT;TRB:TGTGCCAGCTCACATACCGGGGAGCTGTTTTTT
clonotype17	2	0.00276243	TRA:CAMRGFGNVLHC;TRB:CASSVHTGTGNQPQHF	TRA:TGTGCAATGAGGGGCTTTGGGAATGTGCTGCATTGC;TRB:TGTGCCAGCAGCGTACACACCGGGACAGGCAATCAGCCCCAGCATTTT
clonotype16	2	0.00276243	TRA:CAVGGSGGGADGLTF;TRB:CASSLDQQETQYF	TRA:TGTGCTGTGGGAGGGTCAGGAGGAGGTGCTGACGGACTCACCTTT;TRB:TGTGCCAGCAGCTTAGATCAGCAAGAGACCCAGTACTTC
clonotype638	1	0.00138122	TRB:CASRSGTDTGELFF	TRB:TGTGCCAGCAGATCCGGGACGGACACCGGGGAGCTGTTTTTT
clonotype639	1	0.00138122	TRB:CASTIAPSFIRELFF	TRB:TGTGCCAGCACCATAGCCCCCTCATTTATCAGGGAGCTGTTTTTT
clonotype634	1	0.00138122	TRA:CLVVVGTGGFKTIF;TRB:CSADVGGYNEQFF	TRA:TGCCTCGTGGTTGTAGGGACTGGAGGCTTCAAAACTATCTTT;TRB:TGCAGTGCCGACGTGGGGGGTTACAATGAGCAGTTCTTC
clonotype635	1	0.00138122	TRB:CASSKGYREQYF	TRB:TGTGCCAGCAGTAAGGGGTATCGCGAGCAGTACTTC
clonotype636	1	0.00138122	TRA:CAMREGRSNTDKLIF;TRB:CSAARTAAEAFF	TRA:TGTGCAATGAGAGAGGGAAGGAGTAACACCGACAAGCTCATCTTT;TRB:TGCAGTGCCGCTCGGACAGCTGCTGAAGCTTTCTTT
clonotype637	1	0.00138122	TRA:CAGVDMGAQKLVF;TRB:CASRLYAGGTDTQYF	TRA:TGTGCTGGGGTGGATATGGGAGCCCAGAAGCTGGTATTT;TRB:TGCGCCAGCAGACTATATGCGGGGGGAACAGATACGCAGTATTTT
clonotype630	1	0.00138122	TRB:CASSPPSGATDTQYF	TRB:TGTGCCAGCAGTCCCCCTAGCGGAGCCACAGATACGCAGTATTTT
clonotype631	1	0.00138122	TRB:CASSQPDRPYYGYTF	TRB:TGTGCCAGCAGTCAACCGGACAGGCCTTACTATGGCTACACCTTC
clonotype632	1	0.00138122	TRA:CAETGGGFKTIF;TRB:CASSARRGETQYF	TRA:TGTGCAGAGACGGGTGGAGGCTTCAAAACTATCTTT;TRB:TGTGCCAGCAGCGCCCGGAGGGGGGAGACCCAGTACTTC
clonotype633	1	0.00138122	TRA:CAERTRAGNMLTF;TRB:CASSPISPSGANVLTF	TRA:TGTGCAGAGAGAACGCGGGCAGGCAACATGCTCACCTTT;TRB:TGTGCCAGCAGCCCGATCAGTCCCTCTGGGGCCAACGTCCTGACTTTC
clonotype423	1	0.00138122	TRA:CAGRSSGSARQLTF;TRB:CSVEGTGVLANYGYTF	TRA:TGTGCAGGGAGATCTTCTGGTTCTGCAAGGCAACTGACCTTT;TRB:TGCAGCGTTGAGGGGACAGGAGTACTAGCTAACTATGGCTACACCTTC
clonotype422	1	0.00138122	TRA:CAVQAMTGTASKLTF	TRA:TGTGCTGTGCAGGCCATGACCGGCACTGCCAGTAAACTCACCTTT
clonotype649	1	0.00138122	TRA:CAVRPAGGYQKVTF;TRB:CASSFEGSNEQFF	TRA:TGTGCTGTGAGGCCGGCTGGGGGTTACCAGAAAGTTACCTTT;TRB:TGTGCCAGCAGTTTCGAGGGGAGCAATGAGCAGTTCTTC
clonotype648	1	0.00138122	TRB:CASSRIPGETQYF	TRB:TGTGCCAGCAGCCGAATTCCGGGGGAGACCCAGTACTTC
clonotype139	1	0.00138122	TRB:CASSARVSNQPQHF	TRB:TGTGCCAGTAGTGCGAGGGTAAGCAATCAGCCCCAGCATTTT
clonotype138	1	0.00138122	TRB:CASKPRGGTEAFF	TRB:TGTGCCAGCAAGCCAAGGGGTGGCACTGAAGCTTTCTTT
clonotype641	1	0.00138122	TRA:CIVRDSEKFYF	TRA:TGCATCGTCAGGGACTCGGAGAAATTTTACTTT
clonotype640	1	0.00138122	TRB:CASSLDLAGEEFF	TRB:TGTGCCAGCAGCTTAGATCTGGCGGGAGAGGAGTTCTTC
clonotype135	1	0.00138122	TRA:CAVLNTGGFKTIF;TRB:CASSDRLAYNEQFF	TRA:TGTGCTGTCTTAAATACTGGAGGCTTCAAAACTATCTTT;TRB:TGTGCCAGCAGTGATCGACTAGCCTACAATGAGCAGTTCTTC
clonotype134	1	0.00138122	TRB:CASSDPGLEEFF	TRB:TGTGCCAGCAGTGACCCGGGACTAGAGGAGTTCTTC
clonotype645	1	0.00138122	TRA:CVVSLQGNTPLVF;TRB:CASSLGRIETQYF	TRA:TGTGTGGTGTCCCTCCAGGGAAACACACCTCTTGTCTTT;TRB:TGTGCCAGCAGCTTAGGCCGGATAGAGACCCAGTACTTC
clonotype644	1	0.00138122	TRB:CASSPIGLASDTQYF	TRB:TGTGCCAGCAGCCCGATCGGACTAGCATCGGATACGCAGTATTTT
clonotype647	1	0.00138122	TRA:CAVSALGQGGKLIF;TRB:CASSFGDKPNQPQHF	TRA:TGTGCTGTGAGTGCTTTGGGGCAGGGAGGAAAGCTTATCTTC;TRB:TGTGCCAGCAGTTTCGGGGACAAACCGAATCAGCCCCAGCATTTT
clonotype130	1	0.00138122	TRA:CAGAYSNYQLIW;TRB:CASSAGQGANQPQHF	TRA:TGTGCAGGAGCTTATAGCAACTATCAGTTAATCTGG;TRB:TGTGCCAGCAGCGCGGGACAGGGGGCCAATCAGCCCCAGCATTTT
clonotype379	1	0.00138122	TRA:CAYRGWQGGSEKLVF	TRA:TGTGCTTATAGGGGCTGGCAGGGCGGATCTGAAAAGCTGGTCTTT
clonotype378	1	0.00138122	TRA:CAVNFGNEKLTF;TRB:CSARGQGAAYTEAFF	TRA:TGTGCTGTTAACTTTGGAAATGAGAAATTAACCTTT;TRB:TGCAGTGCTAGAGGACAGGGGGCGGCGTACACTGAAGCTTTCTTT
clonotype42	1	0.00138122	TRB:CASSLVNRAKFNYGYTF;TRB:CAIRGQGMNTEAFF	TRB:TGTGCCAGCAGCTTAGTTAACCGGGCGAAGTTTAACTATGGCTACACCTTC;TRB:TGTGCCATCAGAGGACAGGGAATGAACACTGAAGCTTTCTTT
clonotype43	1	0.00138122	TRA:CAASGTALIF	TRA:TGTGCAGCAAGCGGGACTGCTCTGATCTTT
clonotype40	1	0.00138122	TRB:CSADSGTSGGLEQYF	TRB:TGCAGTGCTGACTCCGGGACTAGCGGGGGGCTCGAGCAGTACTTC
clonotype41	1	0.00138122	TRA:CAGTNNAGNMLTF;TRB:CASSWAVRDEQYF	TRA:TGTGCCGGGACGAATAATGCAGGCAACATGCTCACCTTT;TRB:TGCGCCAGCAGCTGGGCCGTAAGGGACGAGCAGTACTTC
clonotype46	1	0.00138122	TRB:CSAIPGQGPYQPQHF	TRB:TGCAGTGCTATCCCCGGACAGGGCCCCTATCAGCCCCAGCATTTT
clonotype47	1	0.00138122	TRA:CATDNSSASKIIF;TRB:CALAWVNTEAFF	TRA:TGTGCTACGGACAACAGCAGTGCTTCCAAGATAATCTTT;TRB:TGTGCCTTGGCGTGGGTGAACACTGAAGCTTTCTTT
clonotype44	1	0.00138122	TRB:CASSLDRERGNTIYF	TRB:TGTGCCAGCAGCCTCGACCGGGAGAGGGGAAACACCATATATTTT
clonotype45	1	0.00138122	TRA:CAASKSGGSYKLIF;TRB:CASSLVASGSYNEQFF	TRA:TGTGCAGCAAGTAAGTCTGGCGGCAGCTATAAATTGATCTTC;TRB:TGCGCCAGCAGCTTGGTCGCTAGCGGCTCCTACAATGAGCAGTTCTTC
clonotype601	1	0.00138122	TRA:CAVIWYSSASKIIF;TRB:CASSLNSGSNTGELFF	TRA:TGTGCTGTGATTTGGTACAGCAGTGCTTCCAAGATAATCTTT;TRB:TGTGCCAGCAGTCTGAATAGCGGGAGTAACACCGGGGAGCTGTTTTTT
clonotype48	1	0.00138122	TRB:CSVALAGGYNEQFF	TRB:TGCAGCGTTGCACTAGCGGGGGGATACAATGAGCAGTTCTTC
clonotype372	1	0.00138122	TRB:CASSYEHPRRNTGELFF	TRB:TGTGCCAGCAGTTACGAACACCCCAGGAGAAACACCGGGGAGCTGTTTTTT
clonotype569	1	0.00138122	TRB:CARDCDNEQFF;TRB:CASRVQGASPLHF	TRB:TGCGCCAGAGACTGCGACAATGAGCAGTTCTTC;TRB:TGCGCCAGCAGGGTACAGGGGGCTTCACCCCTCCACTTT
clonotype229	1	0.00138122	TRB:CASSLMAGGVYNEQFF	TRB:TGTGCCAGCAGCTTAATGGCGGGAGGGGTTTACAATGAGCAGTTCTTC
clonotype228	1	0.00138122	TRB:CASSLTRDGAYEQYF	TRB:TGCGCCAGCAGCTTAACGAGGGACGGAGCCTACGAGCAGTACTTC
clonotype220	1	0.00138122	TRB:CASKPPGTSNYEQYF	TRB:TGTGCCAGCAAACCTCCCGGGACTTCCAACTACGAGCAGTACTTC
clonotype227	1	0.00138122	TRB:CASKTVNEKLFF	TRB:TGTGCCAGCAAGACGGTAAATGAAAAACTGTTTTTT
clonotype226	1	0.00138122	TRA:CAMSDGDTSGTYKYIF;TRB:CATSRDSSAPLHF	TRA:TGTGCAATGAGCGACGGGGATACCTCAGGAACCTACAAATACATCTTT;TRB:TGTGCCACCAGCAGAGATTCCTCGGCACCCCTCCACTTT
clonotype560	1	0.00138122	TRB:CASSSQLADEYNEQFF	TRB:TGTGCCAGCAGCTCCCAACTAGCGGACGAATACAATGAGCAGTTCTTC
clonotype273	1	0.00138122	TRA:CAFIPHPYRVNRKLTF;TRB:CAWSGSRHDEKLFF	TRA:TGTGCTTTCATCCCTCACCCGTACCGGGTTAATAGGAAACTGACATTT;TRB:TGTGCCTGGAGTGGATCGCGGCATGATGAAAAACTGTTTTTT
clonotype561	1	0.00138122	TRA:CAASSTIKAAGNKLTF	TRA:TGTGCAGCAAGTAGTACGATCAAAGCTGCAGGCAACAAGCTAACTTTT
clonotype249	1	0.00138122	TRA:CATDDGKLTF;TRB:CASSAPPPGQAYNEQFF	TRA:TGTGCTACGGACGATGGAAAGCTGACATTT;TRB:TGTGCCAGCAGCGCGCCCCCACCGGGACAGGCTTACAATGAGCAGTTCTTC
clonotype248	1	0.00138122	TRA:CAVSPQGSGGYQKVTF	TRA:TGTGCCGTGAGTCCCCAGGGTTCTGGGGGTTACCAGAAAGTTACCTTT
clonotype458	1	0.00138122	TRB:CASRHPSGSKETQYF	TRB:TGTGCCAGCAGACATCCTAGCGGGAGTAAAGAGACCCAGTACTTC
clonotype590	1	0.00138122	TRA:CLVGDPRKLIF;TRB:CASSLGQGHGYTF	TRA:TGCCTCGTGGGTGACCCGAGGAAACTAATCTTT;TRB:TGTGCCAGCAGTTTGGGACAGGGCCATGGCTACACCTTC
clonotype593	1	0.00138122	TRA:CAPRGGNQFYF;TRB:CASSQRPEMRGETQYF	TRA:TGTGCCCCCCGAGGTGGTAACCAGTTCTATTTT;TRB:TGTGCCAGCAGCCAGCGCCCCGAGATGAGGGGAGAGACCCAGTACTTC
clonotype592	1	0.00138122	TRA:CAVSPSGGYNKLIF;TRB:CSARLNQETQYF	TRA:TGTGCTGTGAGCCCTTCTGGTGGCTACAATAAGCTGATTTTT;TRB:TGCAGTGCTAGGCTAAACCAAGAGACCCAGTACTTC
clonotype595	1	0.00138122	TRA:CAVPNQAGTALIF;TRB:CASSKGQEQETQYF	TRA:TGCGCTGTCCCCAACCAGGCAGGAACTGCTCTGATCTTT;TRB:TGTGCCAGCAGCAAAGGACAGGAGCAAGAGACCCAGTACTTC
clonotype594	1	0.00138122	TRB:CASSEVETQYF	TRB:TGTGCCAGCAGTGAGGTGGAGACCCAGTACTTC
clonotype597	1	0.00138122	TRA:CAVTSGGYQKVTF;TRB:CASSLYGAGSYNEQFF	TRA:TGTGCTGTGACCTCCGGAGGTTACCAGAAAGTTACCTTT;TRB:TGTGCCAGCAGCTTGTACGGGGCGGGCTCCTACAATGAGCAGTTCTTC
clonotype596	1	0.00138122	TRB:CSARLETLHF	TRB:TGCAGTGCTAGGTTAGAAACCCTCCACTTT
clonotype450	1	0.00138122	TRB:CASSAGQANEETQYF	TRB:TGTGCCAGCTCGGCGGGACAGGCAAACGAAGAGACCCAGTACTTC
clonotype451	1	0.00138122	TRA:CAVNTGFQKLVF;TRB:CASSLGSPGQGTYEQYF	TRA:TGTGCTGTGAACACAGGCTTTCAGAAACTTGTATTT;TRB:TGTGCCAGCAGTTTGGGTTCTCCAGGACAGGGGACTTACGAGCAGTACTTC
clonotype452	1	0.00138122	TRA:CALEDSGNTPLVF;TRB:CASRLTGPDGYTF	TRA:TGTGCCTTGGAGGATTCAGGAAACACACCTCTTGTCTTT;TRB:TGTGCCAGCAGGCTCACAGGGCCTGATGGCTACACCTTC
clonotype453	1	0.00138122	TRB:CSAKSPTSLGGELFF	TRB:TGCAGTGCTAAAAGTCCGACTAGCTTAGGCGGGGAGCTGTTTTTT
clonotype454	1	0.00138122	TRB:CASSVTGTSGYNEQFF	TRB:TGTGCCAGCAGTGTTACCGGGACTAGCGGATACAATGAGCAGTTCTTC
clonotype455	1	0.00138122	TRB:CASIGLREGKNEQFF	TRB:TGCGCCAGCATCGGTCTGCGGGAGGGGAAAAATGAGCAGTTCTTC
clonotype456	1	0.00138122	TRB:CASSQVGSTQETQYF	TRB:TGCGCCAGCAGCCAAGTAGGGAGTACACAAGAGACCCAGTACTTC
clonotype457	1	0.00138122	TRB:CASRPRNRGHTEAFF	TRB:TGTGCCAGCAGGCCAAGAAATAGGGGGCACACTGAAGCTTTCTTT
clonotype357	1	0.00138122	TRB:CASTPGQGDQPQHF	TRB:TGTGCCAGTACCCCCGGACAGGGCGATCAGCCCCAGCATTTT
clonotype356	1	0.00138122	TRB:CASSSRTAEKLFF	TRB:TGTGCCAGTAGTTCCCGGACAGCCGAAAAACTGTTTTTT
clonotype355	1	0.00138122	TRA:CAASKNTGFQKLVF	TRA:TGTGCAGCAAGTAAGAACACAGGCTTTCAGAAACTTGTATTT
clonotype354	1	0.00138122	TRB:CSVPAGGDYNEQFF	TRB:TGCAGTGTTCCAGCGGGAGGAGACTACAATGAGCAGTTCTTC
clonotype353	1	0.00138122	TRA:CAVQAPSYNTDKLIF;TRB:CASSFGQGITEAFF	TRA:TGTGCTGTGCAGGCCCCATCTTATAACACCGACAAGCTCATCTTT;TRB:TGTGCCAGCAGTTTCGGACAGGGGATAACTGAAGCTTTCTTT
clonotype352	1	0.00138122	TRB:CASSLRGSGKYEQYF	TRB:TGTGCCAGCAGCTTACGGGGTAGCGGAAAATACGAGCAGTACTTC
clonotype298	1	0.00138122	TRA:CAVLYNQGGKLIF;TRB:CASSQDPGTSYEQYF	TRA:TGTGCAGTCCTTTATAACCAGGGAGGAAAGCTTATCTTC;TRB:TGCGCCAGCAGCCAAGATCCCGGGACTAGCTACGAGCAGTACTTC
clonotype299	1	0.00138122	TRB:CASSEGPHSGANVLTF	TRB:TGTGCCAGTAGTGAGGGCCCTCATTCTGGGGCCAACGTCCTGACTTTC
clonotype296	1	0.00138122	TRA:CAVPQRGGADGLTF;TRB:CASGRVNQPQHF	TRA:TGTGCTGTCCCTCAGCGAGGAGGTGCTGACGGACTCACCTTT;TRB:TGTGCCAGCGGACGGGTGAATCAGCCCCAGCATTTT
clonotype297	1	0.00138122	TRB:CSAGTSGRETQYF	TRB:TGCAGTGCTGGGACTAGCGGGAGAGAGACCCAGTACTTC
clonotype294	1	0.00138122	TRA:CAASQFSDGQKLLF;TRB:CASSLGRGRANYGYTF	TRA:TGTGCAGCAAGCCAGTTTTCAGATGGCCAGAAGCTGCTCTTT;TRB:TGTGCCAGCAGTTTAGGGAGGGGAAGAGCTAACTATGGCTACACCTTC
clonotype295	1	0.00138122	TRA:CALYSGYALNF;TRA:CAVEQSDYKLSF;TRB:CASSVKLHSSYEQYF	TRA:TGTGCTCTGTATTCCGGGTATGCACTCAACTTC;TRA:TGTGCTGTGGAGCAAAGCGACTACAAGCTCAGCTTT;TRB:TGTGCCAGCAGTGTGAAACTTCATAGCTCCTACGAGCAGTACTTC
clonotype292	1	0.00138122	TRA:CAVGSNFGNEKLTF;TRB:CSARDAREDTQYF	TRA:TGTGCTGTGGGTTCTAACTTTGGAAATGAGAAATTAACCTTT;TRB:TGCAGTGCTAGAGACGCGCGAGAAGATACGCAGTATTTT
clonotype293	1	0.00138122	TRB:CAISPGTSGTYEQYF	TRB:TGTGCCATCAGCCCAGGGACTAGCGGTACCTACGAGCAGTACTTC
clonotype290	1	0.00138122	TRA:CALSDTQGAQKLVF;TRB:CASSFQAGGLYNEQFF	TRA:TGTGCTCTGAGTGATACCCAGGGAGCCCAGAAGCTGGTATTT;TRB:TGCGCCAGCAGCTTCCAGGCGGGAGGCCTCTACAATGAGCAGTTCTTC
clonotype358	1	0.00138122	TRA:CAVNSGYALNF;TRB:CASSYSPPGLAGRSAEQFF	TRA:TGCGCTGTGAATTCCGGGTATGCACTCAACTTC;TRB:TGTGCCAGCAGTTACTCCCCTCCGGGACTAGCGGGGCGTTCGGCTGAGCAGTTCTTC
clonotype670	1	0.00138122	TRA:CAMSGSGGSNYKLTF;TRB:CATPRGGEGLGYTF	TRA:TGTGCAATGTCAGGTAGTGGAGGTAGCAACTATAAACTGACATTT;TRB:TGTGCCACCCCTAGGGGGGGCGAGGGTTTGGGCTACACCTTC
clonotype671	1	0.00138122	TRA:CATDGIQGAQKLVF;TRB:CAWSVQTGTGSPLHF	TRA:TGTGCTACGGACGGAATTCAGGGAGCCCAGAAGCTGGTATTT;TRB:TGTGCCTGGAGTGTCCAGACAGGGACAGGGTCACCCCTCCACTTT
clonotype672	1	0.00138122	TRA:CAGARTSGTYKYIF;TRB:CAWSAGTTREYYGYTF	TRA:TGTGCAGGAGCTCGAACCTCAGGAACCTACAAATACATCTTT;TRB:TGTGCCTGGAGCGCCGGGACAACAAGGGAGTACTATGGCTACACCTTC
clonotype673	1	0.00138122	TRA:CALRCVGTGTASKLTF;TRB:CASTRTADPYQPQHF	TRA:TGTGCTCTGAGGTGTGTGGGTACCGGCACTGCCAGTAAACTCACCTTT;TRB:TGTGCCAGCACCCGGACGGCAGACCCCTATCAGCCCCAGCATTTT
clonotype674	1	0.00138122	TRA:CAMREGRGAQKLVF;TRB:CASSLGQASTDTQYF	TRA:TGTGCAATGAGAGAGGGCCGAGGAGCCCAGAAGCTGGTATTT;TRB:TGTGCCAGCAGCTTAGGGCAGGCTAGCACAGATACGCAGTATTTT
clonotype675	1	0.00138122	TRA:CASGDDYKLSF;TRB:CASSQVGEGNEKLFF	TRA:TGTGCCTCTGGCGACGACTACAAGCTCAGCTTT;TRB:TGTGCCAGCAGCCAAGTCGGGGAGGGGAATGAAAAACTGTTTTTT
clonotype579	1	0.00138122	TRB:CSASPPSTTDTQYF	TRB:TGCAGTGCTAGTCCCCCCTCGACTACAGATACGCAGTATTTT
clonotype677	1	0.00138122	TRB:CASSGRSYAPGYGYTF	TRB:TGTGCCAGCAGCGGCCGGAGTTACGCCCCGGGGTATGGCTACACCTTC
clonotype577	1	0.00138122	TRA:CAVNAGKSTF;TRB:CASSPGLAGSTDTQYF	TRA:TGTGCTGTCAATGCAGGCAAATCAACCTTT;TRB:TGTGCCAGCAGCCCGGGACTAGCGGGGAGCACAGATACGCAGTATTTT
clonotype576	1	0.00138122	TRB:CASSVLGGTGELFF	TRB:TGTGCCAGCAGTGTCCTCGGAGGCACCGGGGAGCTGTTTTTT
clonotype575	1	0.00138122	TRB:CASSYQLGDWNTEAFF	TRB:TGTGCCAGCAGCTACCAGCTCGGGGACTGGAACACTGAAGCTTTCTTT
clonotype574	1	0.00138122	TRA:CAGISGNTGKLIF;TRB:CASRPSSGRMETQYF	TRA:TGTGCAGGTATCTCTGGCAACACAGGCAAACTAATCTTT;TRB:TGTGCCAGCAGACCCTCTAGCGGGAGGATGGAGACCCAGTACTTC
clonotype573	1	0.00138122	TRB:CASSLMTSTSETQYF	TRB:TGTGCCAGCAGCCTCATGACTAGCACCTCAGAGACCCAGTACTTC
clonotype572	1	0.00138122	TRB:CASSNSAGQYEKLFF	TRB:TGTGCCAGCAGTAACTCCGCGGGGCAGTATGAAAAACTGTTTTTT
clonotype571	1	0.00138122	TRA:CAVSERAKLTF;TRB:CASSAIDLAEGTGELFF	TRA:TGTGCTGTGAGTGAAAGGGCGAAATTAACCTTT;TRB:TGTGCCAGCAGCGCCATCGATCTAGCGGAAGGCACCGGGGAGCTGTTTTTT
clonotype570	1	0.00138122	TRA:CAVKLDYKLSF;TRB:CSARVLAGGSGELFF	TRA:TGTGCTGTGAAGCTAGACTACAAGCTCAGCTTT;TRB:TGCAGTGCTAGGGTTCTAGCGGGAGGGTCCGGGGAGCTGTTTTTT
clonotype243	1	0.00138122	TRA:CATDGVQGAQKLVF;TRB:CASSVDPTMGRAQYF	TRA:TGTGCTACGGACGGCGTCCAGGGAGCCCAGAAGCTGGTATTT;TRB:TGTGCCAGCAGCGTAGACCCAACAATGGGGAGGGCCCAGTACTTC
clonotype498	1	0.00138122	TRB:CARTGPRNTEAFF;TRB:CVSGASSYNEQFF	TRB:TGTGCCAGAACGGGACCGCGGAACACTGAAGCTTTCTTT;TRB:TGTGTTAGCGGGGCTAGCTCCTACAATGAGCAGTTCTTC
clonotype242	1	0.00138122	TRA:CAGARRNAGNMLTF;TRB:CSARRILELNTEAFF;TRB:CSAALYSLTDTQYF	TRA:TGTGCAGGAGCTAGGAGGAATGCAGGCAACATGCTCACCTTT;TRB:TGCAGTGCTAGACGGATCCTCGAGCTGAACACTGAAGCTTTCTTT;TRB:TGCAGTGCTGCCCTGTACAGCCTCACAGATACGCAGTATTTT
clonotype499	1	0.00138122	TRB:CASSEGQDTGELFF	TRB:TGTGCCAGCAGTGAGGGACAGGACACCGGGGAGCTGTTTTTT
clonotype688	1	0.00138122	TRB:CASSSMTGPNEQFF	TRB:TGTGCCAGCAGCTCCATGACAGGGCCAAATGAGCAGTTCTTC
clonotype685	1	0.00138122	TRA:CAVRDRTGGFKTIF;TRB:CASSTQPSGIWDIQYF	TRA:TGTGCTGTGAGAGACAGGACTGGAGGCTTCAAAACTATCTTT;TRB:TGTGCCAGCAGTACCCAGCCTAGCGGGATCTGGGACATTCAGTACTTC
clonotype684	1	0.00138122	TRA:CAFVETSGSRLTF;TRB:CATSRAAQGWGGYTF	TRA:TGTGCCTTTGTAGAAACCAGTGGCTCTAGGTTGACCTTT;TRB:TGTGCCACCAGCAGAGCAGCACAGGGATGGGGTGGCTACACCTTC
clonotype687	1	0.00138122	TRB:CASSLDRFPLHF	TRB:TGTGCCAGCAGCCTGGACAGGTTCCCCCTCCACTTT
clonotype686	1	0.00138122	TRA:CAMREEPNQTGANNLFF;TRB:CASSIRGTGLTEAFF	TRA:TGTGCAATGAGAGAGGAACCCAATCAAACTGGGGCAAACAACCTCTTCTTT;TRB:TGTGCCAGTAGTATCAGAGGGACAGGGCTCACTGAAGCTTTCTTT
clonotype681	1	0.00138122	TRB:CSARDRGAREKLFF	TRB:TGCAGTGCTAGAGATCGGGGGGCTCGGGAAAAACTGTTTTTT
clonotype680	1	0.00138122	TRB:CASSLVSGQGAYEQYF	TRB:TGTGCCAGCAGTTTAGTATCCGGACAAGGAGCCTACGAGCAGTACTTC
clonotype683	1	0.00138122	TRA:CAASSSGTYKYIF;TRB:CASSWRTGFEQYF;TRB:CAWIDRGSNSPLHF	TRA:TGTGCAGCAAGTAGCTCAGGAACCTACAAATACATCTTT;TRB:TGTGCCAGCAGCTGGCGGACAGGGTTCGAGCAGTACTTC;TRB:TGTGCCTGGATCGACAGGGGGTCTAATTCACCCCTCCACTTT
clonotype682	1	0.00138122	TRA:CILGAGANSKLTF;TRB:CSARDPAPLGWNIQYF	TRA:TGCATCCTCGGGGCTGGAGCCAATAGTAAGCTGACATTT;TRB:TGCAGTGCTAGAGATCCAGCCCCTCTTGGTTGGAACATTCAGTACTTC
clonotype173	1	0.00138122	TRA:CAESIDSDGQKLLF;TRB:CASRSVSGTDTQYF	TRA:TGTGCAGAGAGTATCGATTCAGATGGCCAGAAGCTGCTCTTT;TRB:TGTGCCAGCAGGTCGGTAAGCGGTACAGATACGCAGTATTTT
clonotype172	1	0.00138122	TRB:CASSPLGTGGETQYF	TRB:TGTGCCAGCAGCCCACTCGGGACAGGGGGAGAGACCCAGTACTTC
clonotype171	1	0.00138122	TRA:CAVISNSGNTPLVF	TRA:TGTGCCGTGATCTCGAATTCAGGAAACACACCTCTTGTCTTT
clonotype170	1	0.00138122	TRA:CAYRTKYSGAGSYQLTF;TRB:CASRPGLAGVEQYF	TRA:TGTGCTTATAGGACGAAATACTCTGGGGCTGGGAGTTACCAACTCACTTTC;TRB:TGTGCCAGCAGACCGGGACTAGCGGGAGTCGAGCAGTACTTC
clonotype177	1	0.00138122	TRA:CAVDRDDKIIF;TRB:CASSRKTEAFF	TRA:TGTGCTGTGGACAGAGATGACAAGATCATCTTT;TRB:TGTGCCAGCAGCAGGAAGACTGAAGCTTTCTTT
clonotype176	1	0.00138122	TRA:CAASESGNTPLVF;TRB:CATSSIGSGYTF	TRA:TGTGCAGCAAGCGAGTCCGGAAACACACCTCTTGTCTTT;TRB:TGTGCCACCAGCAGTATTGGGAGTGGCTACACCTTC
clonotype175	1	0.00138122	TRA:CAMSPTGNQFYF;TRB:CSSTRQLNTEAFF;TRB:CSAGAASGQPSYEQYF	TRA:TGTGCAATGAGTCCCACCGGTAACCAGTTCTATTTT;TRB:TGCAGCTCAACCAGGCAACTGAACACTGAAGCTTTCTTT;TRB:TGCAGTGCTGGGGCGGCTAGCGGGCAACCATCCTACGAGCAGTACTTC
clonotype174	1	0.00138122	TRA:CALPLGGGSNYKLTF;TRB:CASSGQREGPETQYF;TRB:CAIPFAYEQYF	TRA:TGTGCTCTCCCCCTGGGTGGAGGTAGCAACTATAAACTGACATTT;TRB:TGTGCCAGCAGCGGACAGCGGGAGGGCCCGGAGACCCAGTACTTC;TRB:TGTGCCATCCCATTCGCCTACGAGCAGTACTTC
clonotype179	1	0.00138122	TRA:CAADTGRRALTF;TRB:CSATTRGETQYF	TRA:TGTGCGGCGGACACGGGCAGGAGAGCACTTACTTTT;TRB:TGCAGTGCCACGACTAGGGGAGAGACCCAGTACTTC
clonotype178	1	0.00138122	TRA:CAVSRGRDDKIIF;TRB:CASSHRVQDGYTF	TRA:TGTGCCGTGAGTAGAGGCAGAGATGACAAGATCATCTTT;TRB:TGTGCCAGCTCGCACAGGGTACAAGATGGCTACACCTTC
clonotype559	1	0.00138122	TRB:CSATGTASYNEQFF	TRB:TGCAGTGCTACCGGGACAGCCTCCTACAATGAGCAGTTCTTC
clonotype558	1	0.00138122	TRA:CATDAMFSGGYNKLIF;TRB:CASSTAWDTQYF	TRA:TGTGCTACGGACGCGATGTTTTCTGGTGGCTACAATAAGCTGATTTTT;TRB:TGTGCCAGTAGTACCGCTTGGGATACGCAGTATTTT
clonotype137	1	0.00138122	TRA:CAVGTGDKIIF;TRB:CASSPSGTPGNTIYF	TRA:TGTGCTGTCGGCACAGGTGACAAGATCATCTTT;TRB:TGCGCCAGCAGCCCCTCCGGGACGCCCGGAAACACCATATATTTT
clonotype136	1	0.00138122	TRB:CSARRADTGELFF	TRB:TGCAGTGCTAGACGCGCGGACACCGGGGAGCTGTTTTTT
clonotype643	1	0.00138122	TRA:CAESIDRDDKIIF;TRA:CAAPSGGSYIPTF;TRB:CASSLLRGPNTGELFF	TRA:TGTGCAGAGAGTATTGACAGAGATGACAAGATCATCTTT;TRA:TGTGCAGCTCCATCAGGAGGAAGCTACATACCTACATTT;TRB:TGTGCCAGCAGCTTGTTACGAGGACCGAACACCGGGGAGCTGTTTTTT
clonotype642	1	0.00138122	TRB:CSVEEGGCYTF	TRB:TGCAGCGTTGAAGAAGGGGGTTGCTACACCTTC
clonotype133	1	0.00138122	TRA:CAAPMYSGGGADGLTF;TRB:CASSLEPSGYYEQYF	TRA:TGTGCTGCCCCGATGTATTCAGGAGGAGGTGCTGACGGACTCACCTTT;TRB:TGTGCCAGCAGCTTAGAACCCTCAGGTTACTACGAGCAGTACTTC
clonotype132	1	0.00138122	TRA:CAVRDITAHGQKLLF;TRB:CASSISLGADEKLFF	TRA:TGTGCTGTGAGAGACATCACTGCTCATGGCCAGAAGCTGCTCTTT;TRB:TGTGCCAGTAGTATCTCTCTGGGGGCTGATGAAAAACTGTTTTTT
clonotype131	1	0.00138122	TRB:CSVEQGHQANEQFF	TRB:TGCAGCGTTGAACAGGGACACCAAGCCAATGAGCAGTTCTTC
clonotype646	1	0.00138122	TRA:CAVRGETAGNKLTF;TRB:CASSSPRGPAETQYF	TRA:TGTGCTGTCCGCGGGGAGACTGCAGGCAACAAGCTAACTTTT;TRB:TGTGCCAGCAGCTCCCCAAGGGGACCAGCGGAGACCCAGTACTTC
clonotype519	1	0.00138122	TRA:CAVTDAGNMLTF;TRB:CASSAAYGVAGVPGQYF	TRA:TGCGCTGTGACCGATGCAGGCAACATGCTCACCTTT;TRB:TGTGCCAGCAGCGCTGCCTATGGGGTAGCGGGAGTGCCGGGGCAGTACTTC
clonotype518	1	0.00138122	TRA:CALITDNFNKFYF;TRB:CASSERLPDTGELFF	TRA:TGTGCTCTAATTACGGACAACTTCAACAAATTTTACTTT;TRB:TGTGCCAGCAGTGAAAGACTCCCGGATACCGGGGAGCTGTTTTTT
clonotype487	1	0.00138122	TRB:CSARASGRGGNTEAFF	TRB:TGCAGTGCTAGAGCCTCCGGCCGGGGGGGGAACACTGAAGCTTTCTTT
clonotype91	1	0.00138122	TRA:CAVILNRDDKIIF;TRB:CSGGALGYNEQFF	TRA:TGTGCCGTGATCCTGAACAGAGATGACAAGATCATCTTT;TRB:TGCAGTGGGGGGGCGCTAGGTTACAATGAGCAGTTCTTC
clonotype90	1	0.00138122	TRB:CASSSGGTMNTEAFF	TRB:TGTGCCAGCAGTTCCGGAGGTACTATGAACACTGAAGCTTTCTTT
clonotype93	1	0.00138122	TRB:CASSYGQGAGEQYF	TRB:TGTGCCAGCAGTTACGGGCAGGGGGCGGGCGAGCAGTACTTC
clonotype92	1	0.00138122	TRA:CAMNSNAGNMLTF;TRB:CASSPMIGTSGRRREQYF	TRA:TGTGCAATGAATAGTAATGCAGGCAACATGCTCACCTTT;TRB:TGTGCCAGCAGCCCCATGATCGGGACTAGCGGGCGGAGGCGAGAGCAGTACTTC
clonotype95	1	0.00138122	TRA:CVVNFRQLSYGGSQGNLIF;TRB:CASSLGLAGYEQFF	TRA:TGTGTGGTGAACTTCCGACAACTATCTTATGGAGGAAGCCAAGGAAATCTCATCTTT;TRB:TGTGCCAGCAGCTTAGGGCTAGCGGGATACGAGCAGTTCTTC
clonotype94	1	0.00138122	TRA:CVVNLGFGNEKLTF;TRB:CASSSGQLEQYF	TRA:TGTGTGGTGAACTTGGGCTTTGGAAATGAGAAATTAACCTTT;TRB:TGCGCCAGCAGCAGTGGACAGCTAGAGCAGTACTTC
clonotype97	1	0.00138122	TRB:CASSSSRGGWYEQYF	TRB:TGTGCCAGCAGTTCCAGCAGGGGGGGGTGGTACGAGCAGTACTTC
clonotype96	1	0.00138122	TRA:CAVRDIDRDDKIIF;TRB:CASSIRTGRGVEQYF	TRA:TGTGCTGTGAGAGACATCGACAGAGATGACAAGATCATCTTT;TRB:TGTGCCAGTAGTATCCGGACAGGGAGAGGGGTCGAGCAGTACTTC
clonotype99	1	0.00138122	TRA:CAVNARGRDDKIIF;TRB:CASRPTMDRGYGYTF	TRA:TGTGCCGTGAATGCGCGGGGCAGAGATGACAAGATCATCTTT;TRB:TGTGCCAGCAGGCCCACTATGGACAGGGGATATGGCTACACCTTC
clonotype98	1	0.00138122	TRA:CALSERSTGNQFYF;TRB:CASTVQGTGRGEQYF	TRA:TGTGCTCTGAGTGAAAGGTCCACCGGTAACCAGTTCTATTTT;TRB:TGTGCCAGCACCGTTCAGGGGACAGGGAGGGGCGAGCAGTACTTC
clonotype63	1	0.00138122	TRA:CIVRVALDTNAGKSTF;TRB:CASSAQPGRYSNQPQHF	TRA:TGCATCGTCAGAGTCGCCCTAGACACCAATGCAGGCAAATCAACCTTT;TRB:TGTGCCAGCAGTGCTCAACCAGGGAGATATAGCAATCAGCCCCAGCATTTT
clonotype168	1	0.00138122	TRB:CASSLYRGETQYF	TRB:TGTGCCAGCAGTCTTTACAGGGGTGAGACCCAGTACTTC
clonotype79	1	0.00138122	TRA:CIVRLYSSASKIIF;TRB:CASSERVGTEAFF	TRA:TGCATCGTCAGACTTTACAGCAGTGCTTCCAAGATAATCTTT;TRB:TGTGCCAGCAGTGAGCGGGTGGGCACTGAAGCTTTCTTT
clonotype78	1	0.00138122	TRA:CVVNVYQKVTF;TRB:CAISESAGTNEKLFF	TRA:TGTGTGGTGAACGTTTACCAGAAAGTTACCTTT;TRB:TGTGCCATCAGTGAGTCTGCGGGAACTAATGAAAAACTGTTTTTT
clonotype510	1	0.00138122	TRB:CASSPFTDTQYF	TRB:TGTGCCAGCAGCCCGTTCACAGATACGCAGTATTTT
clonotype73	1	0.00138122	TRB:CASSELRPGDEQYF	TRB:TGTGCCAGCAGTGAATTGCGACCAGGTGACGAGCAGTACTTC
clonotype72	1	0.00138122	TRA:CAISIPDMRF;TRA:CAVGARNNNARLMF;TRB:CAWSQTTGVGQETQYF	TRA:TGTGCAATCTCCATTCCTGACATGCGCTTT;TRA:TGTGCTGTGGGTGCTAGGAATAACAATGCCAGACTCATGTTT;TRB:TGTGCCTGGAGCCAAACCACTGGTGTAGGGCAAGAGACCCAGTACTTC
clonotype71	1	0.00138122	TRA:CAVGGTGGFKTIF;TRB:CSASAKLNEQFF	TRA:TGTGCTGTGGGCGGTACTGGAGGCTTCAAAACTATCTTT;TRB:TGCAGTGCTAGCGCCAAGCTCAATGAGCAGTTCTTC
clonotype70	1	0.00138122	TRA:CAASGGGGADGLTF;TRB:CASSSSLFGDTQYF	TRA:TGTGCAGCAAGCGGAGGAGGAGGTGCTGACGGACTCACCTTT;TRB:TGTGCCAGCAGTTCGAGTCTTTTTGGGGATACGCAGTATTTT
clonotype77	1	0.00138122	TRA:CALSDWGSGTYKYIF;TRB:CASSEDKADTGELFF	TRA:TGTGCTCTGAGTGATTGGGGCTCAGGAACCTACAAATACATCTTT;TRB:TGTGCCAGCAGTGAGGACAAGGCCGACACCGGGGAGCTGTTTTTT
clonotype76	1	0.00138122	TRA:CAMTPPRYGNNRLAF;TRA:CADLWGGKLIF;TRB:CASSLWGSRGYEKLFF	TRA:TGTGCAATGACCCCTCCCCGCTATGGGAACAACAGACTCGCTTTT;TRA:TGTGCAGATTTGTGGGGGGGAAAGCTTATCTTC;TRB:TGTGCCAGCAGTTTATGGGGGAGTAGGGGGTATGAAAAACTGTTTTTT
clonotype75	1	0.00138122	TRA:CAVTYSGGYQKVTF;TRB:CASSFYAGNTIYF	TRA:TGTGCTGTGACCTATTCTGGGGGTTACCAGAAAGTTACCTTT;TRB:TGTGCCAGCAGTTTTTACGCGGGAAACACCATATATTTT
clonotype74	1	0.00138122	TRB:CASSTGTFTYEQYF	TRB:TGTGCCAGCAGCACGGGGACTTTTACCTACGAGCAGTACTTC
clonotype319	1	0.00138122	TRA:CAASSGNEKLTF;TRB:CSAVHPQRAVDTQYF	TRA:TGTGCAGCAAGTAGTGGAAATGAGAAATTAACCTTT;TRB:TGCAGTGCCGTCCACCCCCAGCGGGCGGTGGATACGCAGTATTTT
clonotype318	1	0.00138122	TRA:CIVRYNQGGKLIF;TRB:CASSQGLAGPRRTEQFF	TRA:TGCATCGTCCGTTATAACCAGGGAGGAAAGCTTATCTTC;TRB:TGCGCCAGCAGCCAAGGACTAGCGGGCCCCCGGAGGACTGAGCAGTTCTTC
clonotype313	1	0.00138122	TRA:CAASSEDSNYQLIW;TRB:CASGTSGNQETQYF	TRA:TGTGCAGCAAGTAGTGAGGATAGCAACTATCAGTTAATCTGG;TRB:TGTGCCAGCGGGACTAGCGGAAACCAAGAGACCCAGTACTTC
clonotype312	1	0.00138122	TRA:CAFRVYNTDKLIF;TRB:CSATGTSASTDTQYF	TRA:TGTGCTTTCAGGGTGTATAACACCGACAAGCTCATCTTT;TRB:TGCAGTGCAACCGGGACTAGCGCTAGCACAGATACGCAGTATTTT
clonotype311	1	0.00138122	TRB:CASGQPQHF	TRB:TGTGCCAGCGGGCAGCCCCAGCATTTT
clonotype310	1	0.00138122	TRB:CSARDQGGSMELFF	TRB:TGCAGTGCTAGAGATCAGGGGGGCTCAATGGAACTGTTTTTT
clonotype317	1	0.00138122	TRA:CAASLNNNDMRF;TRB:CASRWGLAPNTGELFF	TRA:TGTGCAGCAAGCCTCAATAACAATGACATGCGCTTT;TRB:TGTGCCAGCAGATGGGGACTAGCGCCGAACACCGGGGAGCTGTTTTTT
clonotype316	1	0.00138122	TRA:CAVAGFQKLVF;TRB:CASSNRDRDDEQFF	TRA:TGTGCCGTGGCAGGCTTTCAGAAACTTGTATTT;TRB:TGTGCCAGCAGTAACCGGGACAGGGATGATGAGCAGTTCTTC
clonotype315	1	0.00138122	TRA:CAATPSGDYKLSF;TRB:CASSLGAGVADTQYF	TRA:TGTGCAGCAACACCCTCTGGGGACTACAAGCTCAGCTTT;TRB:TGCGCCAGCAGCTTGGGAGCGGGAGTGGCAGATACGCAGTATTTT
clonotype314	1	0.00138122	TRB:CAISGSGGQGITDTQYF	TRB:TGTGCCATCAGTGGGAGTGGGGGACAGGGTATAACAGATACGCAGTATTTT
clonotype252	1	0.00138122	TRB:CASSYFAPRETITDTQYF	TRB:TGTGCCAGCAGTTACTTTGCCCCGCGGGAGACCATCACAGATACGCAGTATTTT
clonotype253	1	0.00138122	TRA:CALDIGADWHNQGGKLIF;TRB:CSASRSGREGEKLFF	TRA:TGTGCTCTAGACATTGGGGCGGATTGGCATAACCAGGGAGGAAAGCTTATCTTC;TRB:TGCAGTGCTAGTCGGTCGGGCAGGGAAGGGGAAAAACTGTTTTTT
clonotype250	1	0.00138122	TRA:CAVRGNNRLAF;TRB:CASSLEMVEQFF	TRA:TGTGCTGTGAGAGGGAACAACAGACTCGCTTTT;TRB:TGTGCCAGCAGCTTAGAGATGGTTGAGCAGTTCTTC
clonotype251	1	0.00138122	TRA:CATSIKTNTGNQFYF;TRB:CASSQDHRGQYGYTF	TRA:TGTGCAACGAGCATTAAAACGAACACCGGTAACCAGTTCTATTTT;TRB:TGCGCCAGCAGCCAAGATCATCGGGGACAATATGGCTACACCTTC
clonotype256	1	0.00138122	TRA:CATGGGSEKLVF;TRA:CAVVPGGGADGLTF	TRA:TGTGCTACGGGGGGCGGATCTGAAAAGCTGGTCTTT;TRA:TGTGCTGTGGTCCCAGGAGGAGGTGCTGACGGACTCACCTTT
clonotype257	1	0.00138122	TRA:CAVAPFSGGYNKLIF;TRB:CASSLPQAGGGETQYF	TRA:TGTGCTGTGGCCCCGTTTTCTGGTGGCTACAATAAGCTGATTTTT;TRB:TGTGCCAGCAGCTTACCCCAGGCAGGGGGCGGAGAGACCCAGTACTTC
clonotype254	1	0.00138122	TRB:CASSFLDGELFF	TRB:TGTGCCAGCAGCTTCCTCGACGGGGAGCTGTTTTTT
clonotype255	1	0.00138122	TRA:CAASAQHKGAQKLVF;TRB:CASSPLTGYGYTF	TRA:TGTGCAGCAAGCGCGCAGCATAAGGGAGCCCAGAAGCTGGTATTT;TRB:TGTGCCAGCAGCCCTCTGACGGGTTATGGCTACACCTTC
clonotype258	1	0.00138122	TRA:CAMRESRGQNFVF;TRA:CVVRPPSGGSYIPTF	TRA:TGTGCAATGAGAGAGAGCCGAGGTCAGAATTTTGTCTTT;TRA:TGTGTGGTGAGGCCCCCATCAGGAGGAAGCTACATACCTACATTT
clonotype259	1	0.00138122	TRA:CALSEASNYGQNFVF;TRB:CASRTGTSDHEQYF	TRA:TGTGCTCTGAGTGAGGCGAGTAACTATGGTCAGAATTTTGTCTTT;TRB:TGTGCCAGCAGAACCGGGACTAGCGACCACGAGCAGTACTTC
clonotype533	1	0.00138122	TRB:CASSRVETDTQYF	TRB:TGTGCCAGCAGCCGGGTGGAGACAGATACGCAGTATTTT
clonotype532	1	0.00138122	TRA:CAEGRDGMAGNTPLVF;TRB:CASSLAGYGYTF	TRA:TGTGCAGAGGGGAGAGATGGCATGGCAGGAAACACACCTCTTGTCTTT;TRB:TGTGCCAGCAGCTTGGCTGGCTATGGCTACACCTTC
clonotype531	1	0.00138122	TRA:CALLYSGGGADGLTF;TRB:CASSWSPYSNQPQHF	TRA:TGTGCCTTGTTGTATTCAGGAGGAGGTGCTGACGGACTCACCTTT;TRB:TGTGCCAGTAGCTGGTCCCCTTATAGCAATCAGCCCCAGCATTTT
clonotype530	1	0.00138122	TRA:CAGVVGDNYGQNFVF;TRB:CASSSTKRRDETQYF	TRA:TGTGCAGGAGTCGTCGGGGATAACTATGGTCAGAATTTTGTCTTT;TRB:TGTGCCAGCAGCTCTACGAAGCGGCGGGACGAGACCCAGTACTTC
clonotype537	1	0.00138122	TRA:CVVSDQGGRRALTF;TRB:CASSVGGQETQYF	TRA:TGTGTTGTGAGTGATCAGGGGGGCAGGAGAGCACTTACTTTT;TRB:TGCGCCAGCTCAGTCGGGGGACAAGAGACCCAGTACTTC
clonotype536	1	0.00138122	TRA:CAFMPRGSGTYKYIF;TRB:CSSRTAGNTIYF	TRA:TGTGCTTTCATGCCCCGGGGCTCAGGAACCTACAAATACATCTTT;TRB:TGCAGCTCGAGGACGGCTGGAAACACCATATATTTT
clonotype535	1	0.00138122	TRA:CAVGGGTYKYIF;TRB:CASSPGGGDTEAFF	TRA:TGTGCTGTGGGGGGAGGAACCTACAAATACATCTTT;TRB:TGTGCCAGCTCACCAGGAGGGGGGGACACTGAAGCTTTCTTT
clonotype534	1	0.00138122	TRB:CASSPQGKETQYF	TRB:TGTGCCAGCTCACCACAGGGTAAAGAGACCCAGTACTTC
clonotype539	1	0.00138122	TRB:CASSLKVAGGGSYNEQFF	TRB:TGTGCCAGCAGCTTAAAGGTAGCGGGAGGTGGCTCCTACAATGAGCAGTTCTTC
clonotype538	1	0.00138122	TRB:CSVAGAGANVLTF	TRB:TGCAGCGTAGCAGGAGCTGGGGCCAACGTCCTGACTTTC
clonotype291	1	0.00138122	TRA:CAVRGSGGSNYKLTF;TRB:CSATLDSYEQYF	TRA:TGTGCTGTGAGGGGTAGTGGAGGTAGCAACTATAAACTGACATTT;TRB:TGCAGTGCTACCTTAGACAGTTACGAGCAGTACTTC
clonotype407	1	0.00138122	TRB:CAISERGDSYTEAFF	TRB:TGTGCCATCAGTGAGAGAGGGGACAGTTACACTGAAGCTTTCTTT
clonotype406	1	0.00138122	TRA:CIVRGHNTDKLIF;TRB:CASTQTGEQYF	TRA:TGCATCGTCAGAGGCCATAACACCGACAAGCTCATCTTT;TRB:TGTGCCAGCACCCAGACGGGGGAGCAGTACTTC
clonotype459	1	0.00138122	TRA:CAVRDGDQTGANNLFF;TRB:CAWSDGLDGETQYF	TRA:TGTGCTGTGAGAGACGGCGATCAAACTGGGGCAAACAACCTCTTCTTT;TRB:TGTGCCTGGAGTGACGGACTAGACGGGGAGACCCAGTACTTC
clonotype404	1	0.00138122	TRA:CAYRSFSIGFGNVLHC;TRB:CASSLDASGLSGNTIYF	TRA:TGTGCTTATAGGAGCTTCTCCATAGGCTTTGGGAATGTGCTGCATTGC;TRB:TGTGCCAGCAGCTTAGATGCCTCGGGTCTCTCTGGAAACACCATATATTTT
clonotype403	1	0.00138122	TRA:CAVSAQNYKLSF;TRB:CASTLGRGPTDTQYF	TRA:TGTGCTGTGAGTGCTCAGAACTACAAGCTCAGCTTT;TRB:TGTGCCAGCACCTTAGGAAGGGGGCCCACAGATACGCAGTATTTT
clonotype402	1	0.00138122	TRA:CAVLPLWGGYQKVTF;TRB:CASSVVGAESTQYF	TRA:TGTGCTGTGCTCCCCCTGTGGGGGGGTTACCAGAAAGTTACCTTT;TRB:TGTGCCAGCAGCGTAGTGGGTGCGGAGTCTACCCAGTACTTC
clonotype401	1	0.00138122	TRA:CACTGGGNKLTF	TRA:TGTGCGTGTACGGGAGGAGGAAACAAACTCACCTTT
clonotype400	1	0.00138122	TRA:CAVSANQAGTALIF;TRB:CATSRDRAYYGYTF	TRA:TGTGCTGTGAGCGCCAACCAGGCAGGAACTGCTCTGATCTTT;TRB:TGTGCCACCAGCAGAGATCGTGCTTACTATGGCTACACCTTC
clonotype409	1	0.00138122	TRA:CAASANQAGTALIF;TRB:CASSVGGFDTEAFF	TRA:TGTGCAGCAAGCGCTAACCAGGCAGGAACTGCTCTGATCTTT;TRB:TGTGCCAGCAGCGTAGGGGGGTTTGACACTGAAGCTTTCTTT
clonotype408	1	0.00138122	TRA:CAVQGPDNARLMF;TRB:CASRGDHYEKLFF	TRA:TGTGCTGTGCAGGGCCCGGACAATGCCAGACTCATGTTT;TRB:TGTGCCAGCAGAGGGGACCATTATGAAAAACTGTTTTTT
clonotype629	1	0.00138122	TRB:CASSRTSQLAEQYF	TRB:TGTGCCAGCTCGCGGACCTCCCAATTGGCCGAGCAGTACTTC
clonotype628	1	0.00138122	TRA:CAMRGGDSWGKFQF;TRB:CASSYELQRREGEQFF	TRA:TGTGCAATGAGAGGCGGTGACAGCTGGGGGAAATTCCAGTTT;TRB:TGTGCCAGCAGTTACGAGCTTCAGAGGCGGGAGGGTGAGCAGTTCTTC
clonotype627	1	0.00138122	TRA:CAASRATGANNLFF;TRB:CAINRGAYEQYF	TRA:TGTGCAGCAAGTAGGGCAACTGGGGCAAACAACCTCTTCTTT;TRB:TGTGCCATTAACAGGGGGGCCTACGAGCAGTACTTC
clonotype626	1	0.00138122	TRA:CALSPTSGTYKYIF;TRB:CASSPRDIRIYEQYF	TRA:TGTGCTCTGAGCCCTACCTCAGGAACCTACAAATACATCTTT;TRB:TGTGCCAGCAGCCCCCGGGATATCAGGATCTACGAGCAGTACTTC
clonotype625	1	0.00138122	TRB:CSAVKQGIQNIQYF	TRB:TGCAGTGCTGTTAAACAGGGTATTCAAAACATTCAGTACTTC
clonotype624	1	0.00138122	TRA:CAESITGGGNKLTF;TRB:CASSEALGGRGEQFF	TRA:TGTGCAGAGAGTATAACGGGAGGAGGAAACAAACTCACCTTT;TRB:TGTGCCAGCAGTGAAGCGCTAGGAGGGAGGGGTGAGCAGTTCTTC
clonotype623	1	0.00138122	TRB:CASSQELAGTELFF	TRB:TGTGCCAGCAGCCAAGAACTAGCGGGAACAGAGCTGTTTTTT
clonotype622	1	0.00138122	TRB:CASSQDRGTAGQTQYF	TRB:TGTGCCAGCAGCCAAGATCGGGGCACGGCTGGGCAGACCCAGTACTTC
clonotype621	1	0.00138122	TRA:CIVRVARYKLVF;TRB:CASSRNRDETQYF	TRA:TGCATCGTCAGAGTCGCAAGATACAAACTGGTCTTT;TRB:TGTGCCAGCAGCCGCAATCGGGATGAGACCCAGTACTTC
clonotype620	1	0.00138122	TRA:CAYRSAEVAGNQFYF;TRB:CASSPGTGRPSGGGYTF	TRA:TGTGCTTATAGGAGCGCGGAAGTAGCCGGTAACCAGTTCTATTTT;TRB:TGTGCCAGCAGCCCCGGGACAGGGCGGCCCTCCGGTGGTGGCTACACCTTC
clonotype478	1	0.00138122	TRB:CASQLAGIDEQFF	TRB:TGTGCCAGTCAACTAGCGGGAATAGATGAGCAGTTCTTC
clonotype83	1	0.00138122	TRA:CGSKSGGGADGLTF;TRB:CASSPQGGNTQYF	TRA:TGCGGCTCAAAGTCAGGAGGAGGTGCTGACGGACTCACCTTT;TRB:TGTGCCAGCAGCCCGCAGGGGGGTAATACGCAGTATTTT
clonotype108	1	0.00138122	TRA:CAMSAASYDKVIF;TRB:CASTGFRSEQFF	TRA:TGTGCAATGAGCGCAGCCTCCTACGACAAGGTGATATTT;TRB:TGTGCCAGTACAGGGTTTCGCAGTGAGCAGTTCTTC
clonotype109	1	0.00138122	TRB:CASSPPGTGGLGNTIYF	TRB:TGTGCCAGCAGCCCTCCCGGGACAGGGGGATTGGGAAACACCATATATTTT
clonotype102	1	0.00138122	TRA:CALSVLWTSYGKLTF;TRB:CASSEGPHSGANVLTF	TRA:TGTGCTCTGAGTGTGTTATGGACTAGCTATGGAAAGCTGACATTT;TRB:TGTGCCAGTAGTGAGGGCCCTCATTCTGGGGCCAACGTCCTGACTTTC
clonotype103	1	0.00138122	TRA:CALITNTGNQFYF;TRB:CASSLSADYEQYF	TRA:TGTGCTCTGATCACGAACACCGGTAACCAGTTCTATTTT;TRB:TGTGCCAGCAGTTTAAGTGCGGACTACGAGCAGTACTTC
clonotype100	1	0.00138122	TRB:CASTASSYEQYF	TRB:TGTGCCAGCACAGCAAGTTCCTACGAGCAGTACTTC
clonotype101	1	0.00138122	TRB:CAWSVEDGTDTQYF	TRB:TGTGCCTGGAGTGTAGAGGACGGCACAGATACGCAGTATTTT
clonotype106	1	0.00138122	TRB:CASRILTGNTGELFF	TRB:TGCGCCAGCAGGATATTAACAGGGAACACCGGGGAGCTGTTTTTT
clonotype107	1	0.00138122	TRB:CASSQAGYGYTF	TRB:TGTGCCAGCAGCCAAGCGGGGTATGGCTACACCTTC
clonotype104	1	0.00138122	TRB:CASSHEPIAYGYTF	TRB:TGCGCCAGCAGCCATGAGCCGATAGCCTATGGCTACACCTTC
clonotype105	1	0.00138122	TRA:CATVYLRQNFVF;TRB:CASSYLAGGSDTQYF	TRA:TGTGCTACGGTATATCTCAGGCAGAATTTTGTCTTT;TRB:TGTGCCAGCAGTTACCTAGCGGGAGGGTCGGATACGCAGTATTTT
clonotype599	1	0.00138122	TRA:CAVRDRNYGGATNKLIF;TRB:CASSPRGSYEQYF	TRA:TGTGCTGTGAGAGACAGGAATTATGGTGGTGCTACAAACAAGCTCATCTTT;TRB:TGTGCCAGCAGCCCGAGGGGGTCCTACGAGCAGTACTTC
clonotype81	1	0.00138122	TRB:CASSHGQGADYGYTF	TRB:TGCGCCAGCAGCCACGGACAGGGGGCAGACTATGGCTACACCTTC
clonotype37	1	0.00138122	TRB:CASSERPENTEAFF	TRB:TGTGCCAGCAGCGAACGTCCGGAGAACACTGAAGCTTTCTTT
clonotype36	1	0.00138122	TRA:CAVSLYTGTASKLTF;TRB:CASSSFDGGYEQYF	TRA:TGTGCTGTGAGCCTATATACCGGCACTGCCAGTAAACTCACCTTT;TRB:TGTGCCAGCAGTTCGTTTGACGGGGGCTACGAGCAGTACTTC
clonotype35	1	0.00138122	TRA:CALGYTGRRALTF;TRB:CASSTRESYNEQFF	TRA:TGTGCTCTGGGTTACACGGGCAGGAGAGCACTTACTTTT;TRB:TGCGCCAGCAGCACGCGGGAGTCCTACAATGAGCAGTTCTTC
clonotype34	1	0.00138122	TRA:CVVSHGPYGNNRLAF;TRB:CAISGNREASGKSEAFF	TRA:TGTGTGGTGAGCCACGGCCCCTATGGGAACAACAGACTCGCTTTT;TRB:TGTGCCATCAGTGGAAACAGGGAGGCGAGCGGCAAGTCTGAAGCTTTCTTT
clonotype33	1	0.00138122	TRB:CASSQGRPYTDTQYF	TRB:TGTGCCAGCAGCCAGGGCCGCCCATACACAGATACGCAGTATTTT
clonotype32	1	0.00138122	TRB:CASSYYGGQDGYTF	TRB:TGTGCCAGCAGTTACTACGGTGGTCAGGATGGCTACACCTTC
clonotype31	1	0.00138122	TRA:CAEILLPGKLIF;TRB:CASSPGVGEKLFF	TRA:TGTGCAGAGATCCTCCTTCCAGGCAAACTAATCTTT;TRB:TGCGCCAGCAGCCCTGGAGTTGGAGAAAAACTGTTTTTT
clonotype30	1	0.00138122	TRA:CAVRDRDYKLSF;TRB:CSARDPQWDTGELFF	TRA:TGTGCTGTGAGAGATAGGGACTACAAGCTCAGCTTT;TRB:TGCAGTGCTAGGGACCCCCAGTGGGACACCGGGGAGCTGTTTTTT
clonotype39	1	0.00138122	TRB:CASSSDSLPALEYF	TRB:TGTGCCAGCAGTTCGGACTCACTCCCAGCTTTGGAGTACTTC
clonotype38	1	0.00138122	TRA:CAVRDNDMRF;TRB:CASSLGSTDTQYF	TRA:TGTGCTGTGAGGGACAATGACATGCGCTTT;TRB:TGTGCCAGCTCCTTGGGGAGCACAGATACGCAGTATTTT
clonotype216	1	0.00138122	TRA:CAVPRGGDKLSF	TRA:TGTGCTGTCCCTCGGGGAGGCGACAAGCTCAGCTTT
clonotype217	1	0.00138122	TRA:CAEGSQGNLIF;TRB:CASSYSGSSTEAFF	TRA:TGTGCTGAGGGAAGCCAAGGAAATCTCATCTTT;TRB:TGTGCCAGCAGTTACAGCGGGAGCTCCACTGAAGCTTTCTTT
clonotype214	1	0.00138122	TRA:CAVTGPQNYGGSQGNLIF;TRB:CASSRDISYEQYF	TRA:TGTGCTGTGACGGGCCCCCAGAATTATGGAGGAAGCCAAGGAAATCTCATCTTT;TRB:TGTGCCAGTAGTAGGGACATCTCCTACGAGCAGTACTTC
clonotype215	1	0.00138122	TRA:CAVSRGAGSYQLTF;TRB:CASSPFRGRGTEAFF	TRA:TGTGCTGTGAGCCGGGGGGCTGGGAGTTACCAACTCACTTTC;TRB:TGTGCCAGCAGTCCCTTCAGGGGGCGAGGCACTGAAGCTTTCTTT
clonotype212	1	0.00138122	TRA:CVVSSYNFNKFYF;TRB:CASSQRGPSSGGSYNEQFF	TRA:TGTGTGGTGAGCTCTTACAACTTCAACAAATTTTACTTT;TRB:TGTGCCAGCAGCCAGAGGGGACCTTCTAGCGGGGGTTCCTACAATGAGCAGTTCTTC
clonotype213	1	0.00138122	TRB:CASSPAGANTEAFF	TRB:TGTGCCAGCAGCCCCGCAGGGGCGAACACTGAAGCTTTCTTT
clonotype210	1	0.00138122	TRA:CAVNADFGNEKLTF	TRA:TGTGCCGTGAATGCGGACTTTGGAAATGAGAAATTAACCTTT
clonotype211	1	0.00138122	TRB:CASSLGTGHEQYF	TRB:TGTGCCAGCAGCCTCGGGACAGGCCACGAGCAGTACTTC
clonotype218	1	0.00138122	TRA:CAVRGGNNARLMF;TRB:CASIFGREETQYF;TRB:CASSVGLADIEQFF	TRA:TGTGCTGTGAGAGGGGGTAACAATGCCAGACTCATGTTT;TRB:TGCGCCAGCATCTTTGGCAGGGAAGAGACCCAGTACTTC;TRB:TGTGCCAGCAGCGTAGGACTAGCGGACATTGAGCAGTTCTTC
clonotype219	1	0.00138122	TRA:CAVSVAGNNRKLIW;TRB:CASTAGPLGNNANEQFF	TRA:TGTGCTGTGAGTGTGGCTGGCAACAACCGTAAGCTGATTTGG;TRB:TGTGCCAGCACCGCGGGGCCCCTAGGGAACAACGCGAATGAGCAGTTCTTC
clonotype289	1	0.00138122	TRB:CASSLVFTAKNIQYF	TRB:TGTGCCAGCAGCTTAGTCTTTACAGCCAAAAACATTCAGTACTTC
clonotype449	1	0.00138122	TRB:CATQWSGGANTEAFF	TRB:TGTGCCACCCAATGGTCAGGGGGCGCGAACACTGAAGCTTTCTTT
clonotype448	1	0.00138122	TRA:CAATGGSEKLVF;TRB:CASNDLGGRSVSFYEQYF	TRA:TGTGCTGCCACGGGCGGATCTGAAAAGCTGGTCTTT;TRB:TGTGCCAGCAACGACCTGGGGGGGAGAAGTGTTAGCTTCTACGAGCAGTACTTC
clonotype363	1	0.00138122	TRA:CAASRGGSNYKLTF;TRB:CASSPAAGTGTYEQYF	TRA:TGTGCAGCAAGTAGAGGAGGTAGCAACTATAAACTGACATTT;TRB:TGCGCCAGCAGCCCCGCCGCCGGGACAGGGACCTACGAGCAGTACTTC
clonotype443	1	0.00138122	TRA:CAVSENDYKLSF;TRB:CASSLGSTEAFF	TRA:TGTGCTGTGAGTGAGAACGACTACAAGCTCAGCTTT;TRB:TGCGCCAGCAGCTTGGGTAGCACTGAAGCTTTCTTT
clonotype442	1	0.00138122	TRA:CALGDNAGNMLTF;TRA:CAVGAAGGGNKLTF;TRB:CSAWDRGRETQYF	TRA:TGTGCCTTGGGGGATAATGCAGGCAACATGCTCACCTTT;TRA:TGTGCTGTGGGTGCGGCCGGAGGAGGAAACAAACTCACCTTT;TRB:TGCAGTGCTTGGGACAGGGGGCGTGAGACCCAGTACTTC
clonotype441	1	0.00138122	TRA:CAMRPPAAGNKLTF;TRB:CASTWSNYGYTF	TRA:TGTGCAATGAGGCCCCCAGCTGCAGGCAACAAGCTAACTTTT;TRB:TGTGCCAGCACCTGGAGTAACTATGGCTACACCTTC
clonotype440	1	0.00138122	TRB:CASSQGRVEKAFF	TRB:TGTGCCAGCAGCCAAGGCAGGGTGGAAAAAGCTTTCTTT
clonotype447	1	0.00138122	TRA:CIVRVMYSGGGADGLTF;TRA:CALVSDTDKLIF;TRB:CASSQRVGKETQYF	TRA:TGCATCGTCAGAGTCATGTATTCAGGAGGAGGTGCTGACGGACTCACCTTT;TRA:TGTGCTCTGGTTTCGGACACCGACAAGCTCATCTTT;TRB:TGCGCCAGCAGCCAGCGAGTAGGGAAAGAGACCCAGTACTTC
clonotype446	1	0.00138122	TRA:CALTPGQLTF;TRB:CASSPGTPGAEQYF	TRA:TGTGCTCTGACCCCAGGGCAACTGACCTTT;TRB:TGTGCCAGCAGTCCCGGGACGCCGGGGGCCGAGCAGTACTTC
clonotype445	1	0.00138122	TRA:CAGQLWGGSNYKLTF;TRB:CASSYSSGRTDTQYF	TRA:TGTGCTGGGCAGCTCTGGGGAGGTAGCAACTATAAACTGACATTT;TRB:TGTGCCAGCAGTTACTCTAGCGGGAGAACAGATACGCAGTATTTT
clonotype444	1	0.00138122	TRB:CASSLEGNAYEQYF	TRB:TGTGCCAGCAGCTTGGAGGGTAACGCGTACGAGCAGTACTTC
clonotype362	1	0.00138122	TRA:CAVMDSSYKLIF;TRB:CASSEGSGSTDTQYF	TRA:TGTGCTGTGATGGATAGCAGCTATAAATTGATCTTC;TRB:TGTGCCAGCAGTGAAGGTAGCGGGAGCACAGATACGCAGTATTTT
clonotype288	1	0.00138122	TRA:CAVILRNNNARLMF;TRB:CASSVEGARGYTF	TRA:TGTGCTGTGATCCTTCGGAATAACAATGCCAGACTCATGTTT;TRB:TGTGCCAGCAGTGTGGAGGGGGCGCGAGGCTACACCTTC
clonotype360	1	0.00138122	TRA:CAASRYSGNTPLVF	TRA:TGTGCAGCAAGCAGGTATTCAGGAAACACACCTCTTGTCTTT
clonotype361	1	0.00138122	TRA:CATDATGSGYSTLTF;TRB:CASSWGQGIMKRLFF	TRA:TGTGCTACGGACGCTACGGGGTCAGGATACAGCACCCTCACCTTT;TRB:TGTGCCAGCAGTTGGGGACAGGGGATAATGAAAAGGCTGTTTTTT
clonotype366	1	0.00138122	TRA:CALSYGSGNTGKLIF;TRB:CASSSPPPGSGEQFF	TRA:TGTGCTCTAAGTTATGGCTCTGGCAACACAGGCAAACTAATCTTT;TRB:TGTGCCAGCAGTTCCCCCCCGCCAGGGTCCGGTGAGCAGTTCTTC
clonotype367	1	0.00138122	TRA:CAVGDQAGTALIF;TRB:CSARQLAGVGTQYF	TRA:TGTGCTGTGGGGGACCAGGCAGGAACTGCTCTGATCTTT;TRB:TGCAGTGCTAGACAACTAGCGGGAGTCGGTACGCAGTATTTT
clonotype364	1	0.00138122	TRA:CAALPRDNYGQNFVF;TRB:CASRQDSTDTQYF	TRA:TGTGCCGCGCTACCCCGGGATAACTATGGTCAGAATTTTGTCTTT;TRB:TGTGCCAGCAGACAGGACAGCACAGATACGCAGTATTTT
clonotype365	1	0.00138122	TRA:CAVTNAPNFGNEKLTF;TRB:CASSVANSGVNEQFF	TRA:TGTGCTGTGACTAATGCCCCTAACTTTGGAAATGAGAAATTAACCTTT;TRB:TGTGCCAGCAGCGTAGCAAATAGCGGGGTTAATGAGCAGTTCTTC
clonotype281	1	0.00138122	TRA:CASGFGNEKLTF;TRB:CASSYGSGEFGYTF	TRA:TGTGCGTCGGGCTTTGGAAATGAGAAATTAACCTTT;TRB:TGTGCCAGCAGCTACGGCTCAGGGGAGTTTGGCTACACCTTC
clonotype280	1	0.00138122	TRB:CAADSAGGTDTQYF	TRB:TGTGCCGCGGATTCCGCCGGGGGCACAGATACGCAGTATTTT
clonotype368	1	0.00138122	TRA:CATSRMISQGAQKLVF;TRB:CAWSVRGGGNTEAFF	TRA:TGTGCTACGTCCAGGATGATCTCCCAGGGAGCCCAGAAGCTGGTATTT;TRB:TGTGCCTGGAGTGTACGCGGAGGAGGCAACACTGAAGCTTTCTTT
clonotype282	1	0.00138122	TRA:CALSEQGSYIPTF;TRB:CASSQGFEETQYF	TRA:TGTGCTCTGAGTGAACAGGGAAGCTACATACCTACATTT;TRB:TGTGCCAGCAGCCAGGGGTTTGAAGAGACCCAGTACTTC
clonotype285	1	0.00138122	TRB:CASSFQGQGTQETQYF	TRB:TGCGCCAGCAGTTTTCAAGGACAGGGGACCCAAGAGACCCAGTACTTC
clonotype284	1	0.00138122	TRA:CAVEDIGFGNVLHC;TRB:CASSTPLFRGSNTIYF	TRA:TGTGCTGTGGAGGACATAGGCTTTGGGAATGTGCTGCATTGC;TRB:TGTGCCAGTAGTACCCCCCTGTTCCGGGGGAGCAACACCATATATTTT
clonotype287	1	0.00138122	TRA:CAVWNSGNTPLVF;TRB:CASSLGSGGHRGYTF	TRA:TGTGCTGTCTGGAATTCAGGAAACACACCTCTTGTCTTT;TRB:TGTGCCAGCAGCTTAGGGTCAGGGGGTCATAGAGGCTACACCTTC
clonotype286	1	0.00138122	TRA:CIVSRMGGADGLTF;TRB:CASSEIYEQYF	TRA:TGCATCGTCAGCCGAATGGGAGGTGCTGACGGACTCACCTTT;TRB:TGCGCCAGCAGTGAGATCTACGAGCAGTACTTC
clonotype663	1	0.00138122	TRB:CASRSLGLDTGELFF	TRB:TGTGCCAGCAGGTCCTTGGGTCTCGACACCGGGGAGCTGTTTTTT
clonotype662	1	0.00138122	TRB:CASRTSGRAQETQYF	TRB:TGTGCCAGCAGAACTAGCGGGAGGGCCCAAGAGACCCAGTACTTC
clonotype548	1	0.00138122	TRB:CASSLETLYYNEQFF	TRB:TGCGCCAGCAGCTTGGAGACTCTTTATTACAATGAGCAGTTCTTC
clonotype660	1	0.00138122	TRA:CATVRGGATNKLIF;TRB:CSAEGNWREGGDTQYF	TRA:TGTGCTACGGTGAGGGGTGGTGCTACAAACAAGCTCATCTTT;TRB:TGCAGTGCAGAGGGTAATTGGCGGGAAGGAGGAGATACGCAGTATTTT
clonotype667	1	0.00138122	TRB:CSAISPLVNTEAFF	TRB:TGCAGTGCTATTTCTCCTTTGGTGAACACTGAAGCTTTCTTT
clonotype666	1	0.00138122	TRB:CASSSGSTDTQYF	TRB:TGTGCTAGTAGTAGCGGTAGCACAGATACGCAGTATTTT
clonotype665	1	0.00138122	TRA:CAVNNAGNMLTF;TRB:CASSRTSGRSNEQFF	TRA:TGTGCTGTGAATAATGCAGGCAACATGCTCACCTTT;TRB:TGTGCCAGCAGCCGGACTAGCGGGAGAAGCAATGAGCAGTTCTTC
clonotype664	1	0.00138122	TRA:CAASDGGEGTGTYKYIF;TRB:CASSLAGYGYTF	TRA:TGTGCAGCAAGCGATGGGGGCGAGGGGACAGGAACCTACAAATACATCTTT;TRB:TGTGCCAGCAGCTTGGCGGGGTATGGCTACACCTTC
clonotype542	1	0.00138122	TRB:CASSLGGGTEAFF	TRB:TGTGCCAGCAGCCTGGGGGGGGGGACTGAAGCTTTCTTT
clonotype543	1	0.00138122	TRA:CAVRPTTGGSYIPTF;TRB:CASSYPRGSLNTEAFF	TRA:TGTGCTGTGAGGCCCACGACAGGAGGAAGCTACATACCTACATTT;TRB:TGTGCCAGCAGTTACCCCCGGGGATCCCTGAACACTGAAGCTTTCTTT
clonotype540	1	0.00138122	TRA:CAATRSQGNLIF;TRB:CASSLLAGGSYNEQFF	TRA:TGTGCAGCAACCCGAAGCCAAGGAAATCTCATCTTT;TRB:TGCGCCAGCAGCTTACTAGCGGGAGGAAGCTACAATGAGCAGTTCTTC
clonotype668	1	0.00138122	TRA:CAVGGMDSSYKLIF;TRB:CSPYPTSGRAEGDTQYF	TRA:TGTGCTGTGGGGGGGATGGATAGCAGCTATAAATTGATCTTC;TRB:TGCAGTCCCTATCCCACCAGCGGGAGGGCCGAGGGAGATACGCAGTATTTT
clonotype546	1	0.00138122	TRA:CIVRVASGNQFYF	TRA:TGCATCGTCAGAGTCGCTTCCGGTAACCAGTTCTATTTT
clonotype547	1	0.00138122	TRA:CAARRGGKLIF;TRB:CASSSTQAGGTYEQYF	TRA:TGTGCAGCCCGGCGCGGCGGAAAGCTTATCTTC;TRB:TGTGCCAGCAGTAGCACCCAAGCCGGAGGCACTTACGAGCAGTACTTC
clonotype544	1	0.00138122	TRB:CASSEVQGLYYGYTF	TRB:TGTGCCAGCAGTGAAGTTCAGGGTCTCTACTATGGCTACACCTTC
clonotype545	1	0.00138122	TRB:CAISSGTANTEAFF	TRB:TGTGCCATCAGTTCCGGGACAGCGAACACTGAAGCTTTCTTT
clonotype283	1	0.00138122	TRA:CAVQASESSASKIIF;TRB:CASSSTEGRYNYGYTF	TRA:TGTGCTGTGCAGGCAAGTGAGAGCAGTGCTTCCAAGATAATCTTT;TRB:TGTGCCAGCAGCTCCACGGAAGGTCGTTATAACTATGGCTACACCTTC
clonotype369	1	0.00138122	TRA:CARHSSASKIIF;TRB:CAWSPSNTEAFF	TRA:TGTGCTCGGCACAGCAGTGCTTCCAAGATAATCTTT;TRB:TGTGCCTGGAGTCCCAGTAACACTGAAGCTTTCTTT
clonotype148	1	0.00138122	TRB:CSARDRGIAANRDTQYF	TRB:TGCAGTGCTAGAGATCGGGGCATAGCGGCGAACAGGGATACGCAGTATTTT
clonotype149	1	0.00138122	TRA:CALSEEETSGSRLTF;TRB:CASSTISGGINNEQFF	TRA:TGTGCTCTGAGTGAGGAAGAAACCAGTGGCTCTAGGTTGACCTTT;TRB:TGTGCCAGCAGTACCATTTCGGGAGGGATCAACAATGAGCAGTTCTTC
clonotype146	1	0.00138122	TRA:CAAFNLNDYKLSF;TRB:CASSSGTQLGSTIYF	TRA:TGTGCAGCCTTTAACCTTAACGACTACAAGCTCAGCTTT;TRB:TGCGCCAGCAGCTCCGGGACACAACTTGGAAGCACCATATATTTT
clonotype147	1	0.00138122	TRA:CVVVNQGGKLIF;TRB:CASSEIRAGNQPQHF	TRA:TGTGTGGTCGTGAACCAGGGAGGAAAGCTTATCTTC;TRB:TGTGCCAGCAGTGAAATAAGGGCGGGCAATCAGCCCCAGCATTTT
clonotype144	1	0.00138122	TRA:CATVLFSGGYNKLIF;TRB:CASSSGRGRGGENIQYF	TRA:TGTGCTACGGTCCTGTTTTCTGGTGGCTACAATAAGCTGATTTTT;TRB:TGTGCCAGCAGCTCCGGGCGCGGGAGGGGGGGGGAAAACATTCAGTACTTC
clonotype145	1	0.00138122	TRB:CASSLSDRGEAFF	TRB:TGTGCCAGCAGCCTGTCGGACAGGGGTGAAGCTTTCTTT
clonotype142	1	0.00138122	TRB:CASTLGVQSSDTQYF	TRB:TGTGCCAGCACCCTGGGCGTACAATCTTCAGATACGCAGTATTTT
clonotype143	1	0.00138122	TRA:CAVSDRRASKIIF;TRB:CAISVHATSGSTNEQFF	TRA:TGTGCTGTGAGTGATCGCCGTGCTTCCAAGATAATCTTT;TRB:TGTGCCATCAGTGTCCATGCTACTAGCGGGAGTACCAATGAGCAGTTCTTC
clonotype140	1	0.00138122	TRA:CAARGGSGNTGKLIF	TRA:TGTGCTGCTCGGGGGGGCTCTGGCAACACAGGCAAACTAATCTTT
clonotype141	1	0.00138122	TRA:CAVLKAAGNKLTF;TRB:CSARGLWGASYNEQFF;TRB:CASSDTLDRVGKNIQYF	TRA:TGTGCAGTGCTCAAAGCTGCAGGCAACAAGCTAACTTTT;TRB:TGCAGTGCTAGAGGCCTTTGGGGGGCCTCTTACAATGAGCAGTTCTTC;TRB:TGTGCCAGCAGTGACACCCTGGACAGGGTGGGCAAAAACATTCAGTACTTC
clonotype661	1	0.00138122	TRA:CAVRPGGNYGQNFVF;TRB:CSAPGQGRNTQYF	TRA:TGTGCTGTGAGACCGGGGGGGAACTATGGTCAGAATTTTGTCTTT;TRB:TGCAGTGCTCCGGGACAGGGTAGGAATACGCAGTATTTT
clonotype549	1	0.00138122	TRA:CAVQARDNFNKFYF	TRA:TGTGCTGTGCAGGCGCGAGACAACTTCAACAAATTTTACTTT
clonotype49	1	0.00138122	TRA:CALRMGFQKLVF;TRB:CASSPNLAGVEPSYNEQFF	TRA:TGTGCTCTGAGGATGGGCTTTCAGAAACTTGTATTT;TRB:TGTGCCAGCAGTCCAAATCTAGCGGGGGTGGAACCCTCCTACAATGAGCAGTTCTTC
clonotype669	1	0.00138122	TRA:CAENPYNNNDMRF;TRB:CASSLRQGLHNEQFF	TRA:TGTGCAGAGAACCCGTACAATAACAATGACATGCGCTTT;TRB:TGTGCCAGCAGCTTAAGACAGGGTCTGCACAATGAGCAGTTCTTC
clonotype129	1	0.00138122	TRA:CAVGEGNAGKSTF;TRB:CSSGDYSTDTQYF	TRA:TGTGCTGTGGGAGAGGGCAATGCAGGCAAATCAACCTTT;TRB:TGCAGCTCTGGGGACTACAGCACAGATACGCAGTATTTT
clonotype541	1	0.00138122	TRB:CASSFGLAGEEQETQYF	TRB:TGCGCCAGCAGCTTCGGACTAGCGGGAGAGGAGCAAGAGACCCAGTACTTC
clonotype124	1	0.00138122	TRB:CASSQEEADWEENIQYF	TRB:TGCGCCAGCAGCCAAGAGGAGGCGGACTGGGAGGAAAACATTCAGTACTTC
clonotype125	1	0.00138122	TRB:CSARPTQGSGSPLHF	TRB:TGCAGTGCTAGACCCACTCAGGGCAGTGGTTCACCCCTCCACTTT
clonotype126	1	0.00138122	TRB:CASSLNPVASEQYF;TRB:CASSPGGYQETQYF	TRB:TGTGCCAGCAGCTTAAATCCAGTGGCCTCCGAGCAGTACTTC;TRB:TGTGCCAGCAGTCCGGGGGGGTACCAAGAGACCCAGTACTTC
clonotype655	1	0.00138122	TRA:CVVSGMDSSYKLIF;TRB:CAGGRTNTEAFF;TRB:CASSFRRERNEQFF	TRA:TGTGTGGTGAGCGGGATGGATAGCAGCTATAAATTGATCTTC;TRB:TGCGCCGGTGGCAGGACGAACACTGAAGCTTTCTTT;TRB:TGTGCCAGCAGTTTTCGGCGGGAGAGAAATGAGCAGTTCTTC
clonotype652	1	0.00138122	TRB:CASSDSSGSTDTQYF	TRB:TGTGCCAGCAGTGACTCTAGCGGGAGCACAGATACGCAGTATTTT
clonotype653	1	0.00138122	TRA:CAVSPDSNYQLIW;TRB:CAISERGDSYTEAFF	TRA:TGTGCTGTCAGTCCGGATAGCAACTATCAGTTAATCTGG;TRB:TGTGCCATCAGTGAGAGAGGGGACAGTTACACTGAAGCTTTCTTT
clonotype86	1	0.00138122	TRA:CAVSPASNYQLIW;TRB:CAISPSGGAETQYF	TRA:TGTGCTGTGTCTCCGGCTAGCAACTATCAGTTAATCTGG;TRB:TGTGCCATCAGTCCTAGCGGGGGGGCAGAGACCCAGTACTTC
clonotype87	1	0.00138122	TRA:CAVKNTGFQKLVF;TRB:CASSFEVGETQYF	TRA:TGTGCCGTGAAGAACACAGGCTTTCAGAAACTTGTATTT;TRB:TGTGCCAGCAGCTTCGAGGTAGGAGAGACCCAGTACTTC
clonotype84	1	0.00138122	TRA:CAPTGGSYIPTF;TRB:CASSLAGGTGELFF	TRA:TGTGCCCCAACGGGAGGAAGCTACATACCTACATTT;TRB:TGCGCCAGCAGCTTGGCAGGGGGCACCGGGGAGCTGTTTTTT
clonotype85	1	0.00138122	TRA:CATVNSGAGSYQLTF;TRB:CAISAGTPEQYF	TRA:TGTGCTACGGTAAACTCTGGGGCTGGGAGTTACCAACTCACTTTC;TRB:TGTGCCATCAGCGCAGGGACTCCCGAGCAGTACTTC
clonotype82	1	0.00138122	TRA:CAVRVSTGTASKLTF;TRB:CASSPTGTGGRNEQFF	TRA:TGTGCTGTGAGAGTCTCGACCGGCACTGCCAGTAAACTCACCTTT;TRB:TGTGCCAGCTCACCCACCGGGACAGGGGGCCGGAATGAGCAGTTCTTC
clonotype122	1	0.00138122	TRB:CASISREGGYTF	TRB:TGTGCCAGCATATCGAGGGAGGGTGGCTACACCTTC
clonotype80	1	0.00138122	TRA:CAVPRGYGGSQGNLIF;TRB:CASSLSRDSYNEQFF	TRA:TGTGCTGTCCCGCGCGGCTATGGAGGAAGCCAAGGAAATCTCATCTTT;TRB:TGTGCCAGCAGCTTATCCAGGGACAGCTACAATGAGCAGTTCTTC
clonotype222	1	0.00138122	TRB:CAISDPGRGNTQYF	TRB:TGTGCCATCAGTGACCCCGGGAGGGGTAATACGCAGTATTTT
clonotype123	1	0.00138122	TRB:CSAGQSGSSEQYF	TRB:TGCAGTGCTGGGCAAAGCGGGAGTTCCGAGCAGTACTTC
clonotype221	1	0.00138122	TRA:CAVLWTGGFKTIF;TRB:CASSSDSSSYNEQFF	TRA:TGTGCTGTGTTGTGGACTGGAGGCTTCAAAACTATCTTT;TRB:TGCGCCAGCAGCTCTGACTCGAGCTCCTACAATGAGCAGTTCTTC
clonotype88	1	0.00138122	TRB:CASSSYNEQFF	TRB:TGCGCCAGCAGCAGCTACAATGAGCAGTTCTTC
clonotype89	1	0.00138122	TRA:CAMSADPPGGYNKLIF;TRB:CASRAGETQYF	TRA:TGTGCAATGAGCGCAGATCCCCCTGGTGGCTACAATAAGCTGATTTTT;TRB:TGTGCCAGCCGTGCAGGGGAGACCCAGTACTTC
clonotype68	1	0.00138122	TRA:CALSSQGAQKLVF;TRB:CASSLQSGPSYNEQFF	TRA:TGTGCTCTGAGTTCTCAGGGAGCCCAGAAGCTGGTATTT;TRB:TGCGCCAGCAGCTTGCAAAGCGGCCCCTCCTACAATGAGCAGTTCTTC
clonotype69	1	0.00138122	TRA:CAASSQGGSEKLVF;TRB:CASSLGVSSYNEQFF	TRA:TGTGCAGCAAGCAGTCAGGGCGGATCTGAAAAGCTGGTCTTT;TRB:TGTGCCAGCAGCTTAGGTGTTAGCTCCTACAATGAGCAGTTCTTC
clonotype225	1	0.00138122	TRB:CASSYTEGTISYEQYF	TRB:TGTGCCAGCAGTTACACCGAAGGGACTATCTCCTACGAGCAGTACTTC
clonotype60	1	0.00138122	TRA:CAVRRGNQGGKLIF	TRA:TGTGCTGTGAGGCGGGGTAACCAGGGAGGAAAGCTTATCTTC
clonotype61	1	0.00138122	TRB:CASSLEGLPNEKLFF	TRB:TGCGCCAGCAGCTTGGAAGGGTTACCTAATGAAAAACTGTTTTTT
clonotype62	1	0.00138122	TRB:CASSSGLAGDETPYNEQFF	TRB:TGCGCCAGCAGCTCAGGACTAGCGGGAGACGAGACCCCCTACAATGAGCAGTTCTTC
clonotype224	1	0.00138122	TRA:CAVQYNYTGANSKLTF;TRA:CAYRSRYAGGTSYGKLTF;TRB:CASRDAGLQAFF	TRA:TGTGCTGTGCAGTATAATTATACTGGAGCCAATAGTAAGCTGACATTT;TRA:TGTGCTTATAGGAGCCGGTATGCTGGTGGTACTAGCTATGGAAAGCTGACATTT;TRB:TGTGCCAGCAGGGATGCTGGGCTACAAGCTTTCTTT
clonotype64	1	0.00138122	TRB:CASSLITGDTPYNEQFF	TRB:TGTGCCAGCAGCTTAATAACAGGGGATACTCCCTACAATGAGCAGTTCTTC
clonotype65	1	0.00138122	TRA:CVVSAGGAAGNKLTF;TRB:CASSSPPDTQYF	TRA:TGTGTGGTGAGCGCCGGGGGGGCTGCAGGCAACAAGCTAACTTTT;TRB:TGTGCCAGCAGCTCACCCCCAGATACGCAGTATTTT
clonotype66	1	0.00138122	TRB:CATSAVEPTTRLSNEKLFF	TRB:TGTGCCACCAGCGCTGTGGAACCAACCACTCGCTTGTCTAATGAAAAACTGTTTTTT
clonotype67	1	0.00138122	TRB:CASSPPLMGGRARADTQYF	TRB:TGTGCCAGCAGCCCACCCCTCATGGGGGGGAGGGCTCGAGCAGATACGCAGTATTTT
clonotype326	1	0.00138122	TRB:CAISGGTGSYNEQFF	TRB:TGTGCCATCAGTGGAGGGACAGGCTCCTACAATGAGCAGTTCTTC
clonotype327	1	0.00138122	TRA:CAASASNARLMF;TRB:CASSPGDSNEQYF	TRA:TGTGCAGCAAGCGCGTCGAATGCCAGACTCATGTTT;TRB:TGTGCCAGCAGCCCCGGGGACAGTAACGAGCAGTACTTC
clonotype324	1	0.00138122	TRA:CAARRPGSYQLTF	TRA:TGTGCAGCAAGGAGGCCTGGGAGTTACCAACTCACTTTC
clonotype325	1	0.00138122	TRB:CASWPVNTEAFF	TRB:TGTGCCAGCTGGCCAGTGAACACTGAAGCTTTCTTT
clonotype322	1	0.00138122	TRB:CASSLRTSARNEQFF	TRB:TGTGCCAGCAGCTTAAGGACTAGCGCAAGGAATGAGCAGTTCTTC
clonotype323	1	0.00138122	TRB:CSVGQSKGIQYF	TRB:TGCAGCGTGGGACAATCCAAGGGCATTCAGTACTTC
clonotype320	1	0.00138122	TRA:CAGHRVGSNYKLTF	TRA:TGTGCAGGACATAGGGTTGGCAGCAACTATAAACTGACATTT
clonotype321	1	0.00138122	TRA:CALSDLAGGTSYGKLTF;TRB:CAWRGLSNQPQHF	TRA:TGTGCTCTGAGTGATCTGGCTGGTGGTACTAGCTATGGAAAGCTGACATTT;TRB:TGTGCCTGGAGGGGACTTTCCAATCAGCCCCAGCATTTT
clonotype245	1	0.00138122	TRB:CASSYPDRDEQYF	TRB:TGTGCCAGCAGTTACCCGGACAGGGACGAGCAGTACTTC
clonotype244	1	0.00138122	TRA:CAYVSFNQFYF;TRB:CASSATGRPWETQYF	TRA:TGTGCTTATGTGAGCTTTAACCAGTTCTATTTT;TRB:TGTGCCAGCAGTGCCACAGGGAGACCTTGGGAGACCCAGTACTTC
clonotype247	1	0.00138122	TRA:CAVSGGSYIPTF;TRB:CASSFMETQYF	TRA:TGTGCTGTGTCAGGAGGAAGCTACATACCTACATTT;TRB:TGTGCCAGCAGCTTCATGGAGACCCAGTACTTC
clonotype246	1	0.00138122	TRA:CILLRGTSYGKLTF;TRB:CASTPNEGQGANTGELFF	TRA:TGCATCCTGCTCCGGGGTACTAGCTATGGAAAGCTGACATTT;TRB:TGTGCCAGCACTCCGAACGAAGGACAGGGCGCGAACACCGGGGAGCTGTTTTTT
clonotype241	1	0.00138122	TRA:CATVSRSGLTF;TRB:CASSTRDRGSYNEQFF	TRA:TGTGCTACGGTTTCGAGGAGCGGACTCACCTTT;TRB:TGTGCCAGCAGCACCCGGGACAGGGGATCCTACAATGAGCAGTTCTTC
clonotype240	1	0.00138122	TRA:CALSVLWTSYGKLTF	TRA:TGTGCTCTGAGTGTGTTATGGACTAGCTATGGAAAGCTGACATTT
clonotype328	1	0.00138122	TRB:CASSFRAGGSAYEQYF	TRB:TGTGCCAGCAGTTTTCGGGCAGGGGGTTCTGCCTACGAGCAGTACTTC
clonotype329	1	0.00138122	TRB:CASRATSGRVYEQFF	TRB:TGTGCCAGCAGGGCTACTAGCGGGAGAGTGTATGAGCAGTTCTTC
clonotype508	1	0.00138122	TRA:CSPNTGNQFYF;TRB:CASSIKGGSPLHF	TRA:TGTTCACCGAACACCGGTAACCAGTTCTATTTT;TRB:TGTGCCAGTAGTATTAAGGGGGGTTCACCCCTCCACTTT
clonotype112	1	0.00138122	TRB:CSVERGFVGGGLGQETQYF	TRB:TGCAGCGTTGAGAGAGGGTTCGTTGGGGGCGGCCTAGGGCAAGAGACCCAGTACTTC
clonotype182	1	0.00138122	TRA:CLVGEGGKLIF;TRB:CASSLRERLAGVVDHEQYF	TRA:TGCCTCGTGGGTGAGGGCGGAAAGCTTATCTTC;TRB:TGCGCCAGCAGCTTGAGGGAGCGACTAGCGGGAGTGGTAGACCACGAGCAGTACTTC
clonotype183	1	0.00138122	TRA:CAVRDTIGFGNVLHC;TRB:CASSYMGGSYTEAFF	TRA:TGTGCTGTGAGAGACACGATAGGCTTTGGGAATGTGCTGCATTGC;TRB:TGTGCCAGCAGCTATATGGGGGGCTCGTACACTGAAGCTTTCTTT
clonotype180	1	0.00138122	TRB:CASSQERGTLQETQYF	TRB:TGTGCCAGCAGCCAAGAGAGAGGGACCCTACAAGAGACCCAGTACTTC
clonotype181	1	0.00138122	TRB:CASSLASQTGIRRGYTF	TRB:TGCGCCAGCAGCTTGGCCTCCCAGACAGGGATTCGGCGAGGCTACACCTTC
clonotype186	1	0.00138122	TRA:CAPNFGNEKLTF;TRB:CASSYRQTNEKLFF	TRA:TGTGCACCGAACTTTGGAAATGAGAAATTAACCTTT;TRB:TGTGCCAGCAGTTATCGGCAGACTAATGAAAAACTGTTTTTT
clonotype187	1	0.00138122	TRB:CSARARTGSTEAFF	TRB:TGCAGTGCTAGAGCTCGGACAGGGAGCACTGAAGCTTTCTTT
clonotype184	1	0.00138122	TRB:CASSPIAGVVNEQFF	TRB:TGTGCCAGTAGTCCCATAGCGGGAGTGGTGAATGAGCAGTTCTTC
clonotype185	1	0.00138122	TRA:CAENGSNDYKLSF;TRB:CASSRRTDQETQYF	TRA:TGTGCAGAGAATGGGTCTAACGACTACAAGCTCAGCTTT;TRB:TGTGCCAGCAGTCGTCGGACGGACCAAGAGACCCAGTACTTC
clonotype119	1	0.00138122	TRA:CAVYSGAGSYQLTF;TRB:CASSQGRPYTDTQYF	TRA:TGTGCTGTTTACTCTGGGGCTGGGAGTTACCAACTCACTTTC;TRB:TGTGCCAGCAGCCAGGGCCGCCCATACACAGATACGCAGTATTTT
clonotype188	1	0.00138122	TRA:CVVSDSNQFYF;TRB:CASSQVIGGRYEQYF	TRA:TGTGTTGTGAGTGACAGTAACCAGTTCTATTTT;TRB:TGTGCCAGCAGCCAAGTCATTGGGGGCAGGTACGAGCAGTACTTC
clonotype189	1	0.00138122	TRA:CAVRSPGGSGNTGKLIF;TRB:CASSYTSGSYEQYF	TRA:TGTGCTGTGAGATCCCCCGGGGGCTCTGGCAACACAGGCAAACTAATCTTT;TRB:TGTGCCAGCAGTTACACTAGCGGGAGCTACGAGCAGTACTTC
clonotype118	1	0.00138122	TRA:CAVRDIDGRAGNNRKLIW	TRA:TGTGCTGTGAGAGACATAGACGGGCGTGCTGGCAACAACCGTAAGCTGATTTGG
clonotype432	1	0.00138122	TRA:CATDAGNQFYF;TRB:CASSLLHRGEQYF	TRA:TGTGCTACGGACGCCGGTAACCAGTTCTATTTT;TRB:TGTGCCAGCAGTTTACTACATAGGGGCGAGCAGTACTTC
clonotype433	1	0.00138122	TRA:CAFMKRGPNDMRF	TRA:TGTGCTTTCATGAAGCGGGGGCCAAATGACATGCGCTTT
clonotype430	1	0.00138122	TRB:CSALAGGDSETQYF	TRB:TGCAGTGCTCTGGCGGGGGGAGACTCGGAGACCCAGTACTTC
clonotype431	1	0.00138122	TRB:CASSPSTDTQYF	TRB:TGTGCCAGCAGCCCCAGTACAGATACGCAGTATTTT
clonotype436	1	0.00138122	TRA:CVVNDYGGSQGNLIF;TRB:CAWSVGTGVNEQFF	TRA:TGTGTGGTGAACGATTATGGAGGAAGCCAAGGAAATCTCATCTTT;TRB:TGTGCCTGGAGTGTAGGGACGGGGGTGAATGAGCAGTTCTTC
clonotype437	1	0.00138122	TRA:CAARRIQGAQKLVF;TRB:CASSMAANTEAFF	TRA:TGTGCAGCAAGGAGAATTCAGGGAGCCCAGAAGCTGGTATTT;TRB:TGTGCCAGCAGTATGGCAGCGAACACTGAAGCTTTCTTT
clonotype434	1	0.00138122	TRA:CVVSEGTGNQFYF;TRB:CATSRGDHRSTQYF	TRA:TGTGTTGTGAGTGAAGGAACCGGTAACCAGTTCTATTTT;TRB:TGTGCCACCAGCAGGGGGGACCACCGCAGCACCCAGTACTTC
clonotype435	1	0.00138122	TRA:CIVRGNSGNTPLVF;TRB:CSAAAQGGGRRFSYEQYF	TRA:TGCATCGTCAGAGGGAATTCAGGAAACACACCTCTTGTCTTT;TRB:TGCAGTGCGGCGGCGCAGGGCGGCGGGAGGAGGTTTTCCTACGAGCAGTACTTC
clonotype438	1	0.00138122	TRB:CSARPGLAGVYEQYF	TRB:TGCAGTGCTAGGCCGGGTCTAGCGGGTGTTTACGAGCAGTACTTC
clonotype439	1	0.00138122	TRB:CACTQGSYEQYF	TRB:TGTGCCTGTACTCAGGGATCCTACGAGCAGTACTTC
clonotype618	1	0.00138122	TRA:CIVSYGGATNKLIF;TRB:CASSQVRNIQYF	TRA:TGCATCGTCTCTTATGGTGGTGCTACAAACAAGCTCATCTTT;TRB:TGTGCCAGCAGCCAAGTTAGAAACATTCAGTACTTC
clonotype619	1	0.00138122	TRA:CAESNDAGNMLTF	TRA:TGTGCAGAGAGTAATGATGCAGGCAACATGCTCACCTTT
clonotype612	1	0.00138122	TRA:CALEFSGGYNKLIF;TRB:CASSFSGRVYEQYF	TRA:TGTGCTCTAGAGTTTTCTGGTGGCTACAATAAGCTGATTTTT;TRB:TGTGCCAGCAGCTTTAGCGGGAGGGTATACGAGCAGTACTTC
clonotype613	1	0.00138122	TRB:CASSQDRGNEQFF;TRB:CASSPRGGGYGYTF	TRB:TGTGCCAGCAGCCAGGACAGGGGCAATGAGCAGTTCTTC;TRB:TGTGCCAGCAGCCCCAGGGGAGGGGGCTATGGCTACACCTTC
clonotype610	1	0.00138122	TRB:CSASIGGRSVKTQYF	TRB:TGCAGTGCTAGTATCGGGGGAAGATCGGTGAAGACCCAGTACTTC
clonotype611	1	0.00138122	TRA:CAVEAWRGDSGGSNYKLTF;TRB:CASSYLTGTSGQETQYF	TRA:TGTGCCGTGGAGGCGTGGAGGGGAGATAGTGGAGGTAGCAACTATAAACTGACATTT;TRB:TGTGCCAGCAGTTACCTGACCGGGACTAGCGGACAAGAGACCCAGTACTTC
clonotype616	1	0.00138122	TRB:CASRPNAWGETQYF	TRB:TGTGCCAGCAGGCCGAACGCCTGGGGGGAGACCCAGTACTTC
clonotype617	1	0.00138122	TRA:CAFNSDSWGKFQF;TRB:CSAYFGTTMNTEAFF	TRA:TGTGCCTTTAACTCTGACAGCTGGGGGAAATTCCAGTTT;TRB:TGCAGTGCGTACTTTGGAACTACCATGAACACTGAAGCTTTCTTT
clonotype614	1	0.00138122	TRA:CAETAGGSYIPTF;TRB:CASSSTRGGNTGELFF	TRA:TGTGCTGAGACGGCAGGAGGAAGCTACATACCTACATTT;TRB:TGCGCCAGCAGCTCCACCCGGGGGGGGAACACCGGGGAGCTGTTTTTT
clonotype615	1	0.00138122	TRB:CSAQSTDGGYTF	TRB:TGCAGTGCCCAATCGACGGATGGAGGCTACACCTTC
clonotype115	1	0.00138122	TRA:CAVRDMGTGGFKTIF;TRB:CSAIVSGSEADTQYF	TRA:TGTGCTGTGAGAGACATGGGTACTGGAGGCTTCAAAACTATCTTT;TRB:TGCAGTGCTATAGTAAGCGGGAGTGAGGCAGATACGCAGTATTTT
clonotype114	1	0.00138122	TRB:CSAAVSGSESDTQYF	TRB:TGCAGTGCTGCCGTTAGCGGGAGTGAGTCAGATACGCAGTATTTT
clonotype117	1	0.00138122	TRA:CAVMDSSYKLIF;TRB:CASSELRGPNEKLFF	TRA:TGTGCTGTGATGGATAGCAGCTATAAATTGATCTTC;TRB:TGTGCCAGCAGTGAACTCAGGGGGCCTAATGAAAAACTGTTTTTT
clonotype116	1	0.00138122	TRB:CATHTNTGELFF	TRB:TGCGCCACCCACACAAACACCGGGGAGCTGTTTTTT
clonotype111	1	0.00138122	TRA:CVVITPTGTASKLTF;TRB:CASSSGTGDVAQPQHF	TRA:TGTGTGGTGATCACCCCTACCGGCACTGCCAGTAAACTCACCTTT;TRB:TGTGCCAGCAGCTCCGGGACAGGGGACGTTGCCCAGCCCCAGCATTTT
clonotype110	1	0.00138122	TRA:CAMMPSSGSRLTF;TRB:CAGSPTGSQETQYF	TRA:TGTGCAATGATGCCGTCCAGTGGCTCTAGGTTGACCTTT;TRB:TGTGCCGGATCTCCGACAGGGAGCCAAGAGACCCAGTACTTC
clonotype113	1	0.00138122	TRB:CATSMGGTGELFF	TRB:TGTGCCACCTCCATGGGGGGCACCGGGGAGCTGTTTTTT
clonotype509	1	0.00138122	TRB:CASSEGTNEQYF	TRB:TGCGCCAGCAGTGAGGGGACCAACGAGCAGTACTTC
clonotype506	1	0.00138122	TRA:CAASGIGSNFGNEKLTF;TRB:CSAGEGVVAFF	TRA:TGTGCAGCAAGCGGCATTGGGTCTAACTTTGGAAATGAGAAATTAACCTTT;TRB:TGCAGTGCCGGGGAAGGGGTCGTGGCTTTCTTT
clonotype507	1	0.00138122	TRA:CIVRVAEAGGTSYGKLTF;TRB:CASSRLAGGGDTQYF	TRA:TGCATCGTCAGAGTCGCGGAGGCTGGTGGTACTAGCTATGGAAAGCTGACATTT;TRB:TGTGCCAGCTCCCGACTAGCGGGAGGAGGAGATACGCAGTATTTT
clonotype504	1	0.00138122	TRA:CAVSDPYSSASKIIF;TRB:CASSGQLTGLNTEAFF	TRA:TGTGCTGTGAGTGATCCGTACAGCAGTGCTTCCAAGATAATCTTT;TRB:TGTGCCAGCAGCGGACAGTTGACAGGGTTGAACACTGAAGCTTTCTTT
clonotype505	1	0.00138122	TRA:CALSDPYGGATNKLIF;TRB:CAISDFPSRDTQETQYF	TRA:TGTGCTCTGAGTGATCCTTATGGTGGTGCTACAAACAAGCTCATCTTT;TRB:TGTGCCATCAGTGATTTCCCTTCGCGGGACACCCAAGAGACCCAGTACTTC
clonotype502	1	0.00138122	TRA:CAEPRGGSTGRRALTF;TRB:CASSLGTGHEQYF	TRA:TGTGCAGAGCCTAGAGGAGGGAGCACGGGCAGGAGAGCACTTACTTTT;TRB:TGTGCCAGCAGCCTCGGGACAGGCCACGAGCAGTACTTC
clonotype503	1	0.00138122	TRB:CASSSGQGATNEKLFF	TRB:TGTGCCAGCTCATCCGGACAGGGTGCAACTAATGAAAAACTGTTTTTT
clonotype500	1	0.00138122	TRA:CAVLDSNYQLIW;TRB:CSARREAGDSYEQYF	TRA:TGTGCTGTGTTGGATAGCAACTATCAGTTAATCTGG;TRB:TGCAGTGCTAGAAGGGAAGCGGGAGACTCCTACGAGCAGTACTTC
clonotype501	1	0.00138122	TRB:CASSASGERAGGPEETQYF	TRB:TGTGCCAGCAGCGCCTCAGGGGAGAGAGCGGGAGGGCCCGAAGAGACCCAGTACTTC
clonotype28	1	0.00138122	TRA:CAVSTTGTASKLTF;TRB:CASETAYYGYTF	TRA:TGTGCTGTGAGCACCACCGGCACTGCCAGTAAACTCACCTTT;TRB:TGTGCCAGCGAAACGGCTTACTATGGCTACACCTTC
clonotype29	1	0.00138122	TRA:CAASMEYGNKLVF;TRB:CASSGHSGPYSYEQYF	TRA:TGTGCAGCAAGCATGGAATATGGAAACAAACTGGTCTTT;TRB:TGTGCCAGCAGTGGACATAGCGGTCCTTACTCCTACGAGCAGTACTTC
clonotype201	1	0.00138122	TRA:CAASTAYKLSF;TRB:CASSSDIGNEQFF	TRA:TGTGCAGCAAGTACGGCCTACAAGCTCAGCTTT;TRB:TGTGCCAGCAGCTCCGACATCGGCAATGAGCAGTTCTTC
clonotype200	1	0.00138122	TRA:CAVNAGTGGFKTIF;TRB:CSATGSAGNTIYF	TRA:TGTGCCGTGAACGCGGGAACTGGAGGCTTCAAAACTATCTTT;TRB:TGCAGCGCTACAGGGAGCGCTGGAAACACCATATATTTT
clonotype203	1	0.00138122	TRA:CAASGGSNYKLTF;TRB:CAWSVGGTLVEQFF	TRA:TGTGCAGCAAGTGGAGGTAGCAACTATAAACTGACATTT;TRB:TGTGCCTGGAGTGTAGGTGGGACCCTCGTTGAGCAGTTCTTC
clonotype202	1	0.00138122	TRB:CASSLLTSGRLYEQYF	TRB:TGTGCCAGCAGTTTACTCACTAGCGGGAGGCTCTACGAGCAGTACTTC
clonotype205	1	0.00138122	TRA:CIHIAGGTSYGKLTF;TRB:CASSPSPSYEQYF	TRA:TGCATCCATATTGCTGGTGGTACTAGCTATGGAAAGCTGACATTT;TRB:TGTGCCAGCAGCCCCTCGCCATCCTACGAGCAGTACTTC
clonotype204	1	0.00138122	TRA:CIVRVATRAAGNKLTF;TRB:CASRRTGGLDEQYF	TRA:TGCATCGTCAGAGTCGCGACCCGGGCTGCAGGCAACAAGCTAACTTTT;TRB:TGTGCCAGCAGGCGGACAGGGGGGTTAGACGAGCAGTACTTC
clonotype207	1	0.00138122	TRA:CAGEGFQIAGNMLTF;TRA:CAFMKRGPNDMRF;TRB:CASSHSGSIGDTQYF	TRA:TGTGCAGGAGAGGGGTTTCAAATTGCAGGCAACATGCTCACCTTT;TRA:TGTGCTTTCATGAAGCGGGGGCCAAATGACATGCGCTTT;TRB:TGTGCCAGCAGTCACAGCGGGAGCATAGGAGATACGCAGTATTTT
clonotype206	1	0.00138122	TRA:CGADTGGNEKLTF;TRB:CSARDGTYHNGQYF	TRA:TGTGGAGCAGACACCGGAGGAAATGAGAAATTAACCTTT;TRB:TGCAGTGCTAGAGACGGGACCTATCACAACGGGCAGTACTTC
clonotype209	1	0.00138122	TRA:CIVRVPANFGNEKLTF;TRB:CASSPRPSGRALRNEQFF	TRA:TGCATCGTCAGAGTCCCAGCTAACTTTGGAAATGAGAAATTAACCTTT;TRB:TGTGCCAGCAGTCCGCGACCCAGCGGGAGGGCCCTGAGAAATGAGCAGTTCTTC
clonotype208	1	0.00138122	TRA:CAVRAYGGSQGNLIF;TRB:CASCPEPQDEQFF	TRA:TGTGCTGTGAGGGCTTATGGAGGAAGCCAAGGAAATCTCATCTTT;TRB:TGTGCCAGCTGCCCGGAGCCGCAAGATGAGCAGTTCTTC
clonotype394	1	0.00138122	TRA:CAVGATVTGGGNKLTF;TRB:CASSPPPSGGGADTQYF	TRA:TGTGCTGTGGGTGCTACGGTCACGGGAGGAGGAAACAAACTCACCTTT;TRB:TGCGCCAGCAGCCCTCCCCCTAGCGGGGGAGGAGCAGATACGCAGTATTTT
clonotype405	1	0.00138122	TRB:CASSLRQGNTEAFF	TRB:TGTGCCAGCAGCCTAAGACAGGGAAACACTGAAGCTTTCTTT
clonotype380	1	0.00138122	TRA:CAASANAGGTSYGKLTF;TRB:CASSRRLAGVRGGELFF	TRA:TGTGCAGCAAGCGCCAATGCTGGTGGTACTAGCTATGGAAAGCTGACATTT;TRB:TGTGCCAGCAGTCGCCGACTAGCGGGAGTTCGGGGCGGGGAGCTGTTTTTT
clonotype591	1	0.00138122	TRA:CVVNGGNNARLMF;TRB:CAKGQYNEQFF	TRA:TGTGTGGTGAACGGCGGGAACAATGCCAGACTCATGTTT;TRB:TGTGCCAAGGGACAGTACAATGAGCAGTTCTTC
clonotype382	1	0.00138122	TRA:CVVKGTYKYIF;TRB:CAISELSGGGIGELFF	TRA:TGTGTGGTGAAGGGAACCTACAAATACATCTTT;TRB:TGTGCCATCAGCGAGCTCTCAGGGGGAGGTATCGGGGAGCTGTTTTTT
clonotype383	1	0.00138122	TRA:CAFRAYNTDKLIF;TRB:CASSSRGANTEAFF	TRA:TGTGCTTTCAGGGCGTATAACACCGACAAGCTCATCTTT;TRB:TGTGCCAGCAGTTCCAGGGGAGCGAACACTGAAGCTTTCTTT
clonotype384	1	0.00138122	TRA:CAVMDSNYQLIW;TRB:CASSQDRGTSNEQFF	TRA:TGTGCTGTGATGGATAGCAACTATCAGTTAATCTGG;TRB:TGTGCCAGCAGCCAAGATCGAGGGACTAGCAATGAGCAGTTCTTC
clonotype385	1	0.00138122	TRB:CASSQDDGAGSGNEQFF	TRB:TGCGCCAGCAGCCAAGATGATGGAGCCGGTTCCGGCAATGAGCAGTTCTTC
clonotype386	1	0.00138122	TRA:CAASGGAQKLVF;TRB:CASSPGQGDGYTF	TRA:TGTGCAGCAAGCGGGGGAGCCCAGAAGCTGGTATTT;TRB:TGTGCCAGCAGCCCAGGACAGGGAGATGGCTACACCTTC
clonotype387	1	0.00138122	TRB:CSARLAENEQFF	TRB:TGCAGTGCTAGACTAGCGGAGAATGAGCAGTTCTTC
clonotype388	1	0.00138122	TRA:CAVLDSNYQLIW;TRB:CASSDSTDSLANEQFF	TRA:TGTGCTGTTCTGGATAGCAACTATCAGTTAATCTGG;TRB:TGTGCCAGCAGTGACTCTACGGACTCACTCGCGAATGAGCAGTTCTTC
clonotype389	1	0.00138122	TRA:CAVRDLGNNAGNMLTF	TRA:TGTGCTGTGAGAGACCTGGGTAATAATGCAGGCAACATGCTCACCTTT
clonotype527	1	0.00138122	TRB:CSATVEDTQYF	TRB:TGCAGTGCTACCGTGGAGGATACGCAGTATTTT
clonotype476	1	0.00138122	TRB:CASAPTRLETQYF	TRB:TGTGCCAGCGCCCCGACTAGATTGGAGACCCAGTACTTC
clonotype477	1	0.00138122	TRA:CALTPNNAGNMLTF;TRB:CASSPGTSGGPYNEQFF	TRA:TGTGCTCTGACCCCAAATAATGCAGGCAACATGCTCACCTTT;TRB:TGTGCCAGCAGCCCCGGGACTAGCGGGGGCCCCTACAATGAGCAGTTCTTC
clonotype474	1	0.00138122	TRA:CAETSSGGYNKLIF;TRB:CSVKDRGVEQYF	TRA:TGTGCAGAGACTTCTTCTGGTGGCTACAATAAGCTGATTTTT;TRB:TGCAGCGTTAAGGACAGGGGGGTCGAGCAGTACTTC
clonotype475	1	0.00138122	TRA:CALSGPSTQGGSEKLVF;TRB:CASSRGLAYTDTQYF;TRB:CASPSPGRNSEQFF	TRA:TGTGCTCTGAGTGGCCCCTCAACTCAGGGCGGATCTGAAAAGCTGGTCTTT;TRB:TGTGCCAGCAGCAGGGGACTAGCTTACACAGATACGCAGTATTTT;TRB:TGTGCCAGCCCTTCCCCCGGTCGAAATAGTGAGCAGTTCTTC
clonotype472	1	0.00138122	TRA:CAMSAGGFQKLVF;TRB:CASSHLQASPSTDTQYF	TRA:TGTGCAATGAGCGCGGGAGGCTTTCAGAAACTTGTATTT;TRB:TGTGCCAGCAGCCACCTTCAAGCGTCCCCAAGCACAGATACGCAGTATTTT
clonotype473	1	0.00138122	TRA:CGAEGNSGAGSYQLTF;TRB:CASSYLTGPYGYTF	TRA:TGTGGAGCAGAAGGGAACTCTGGGGCTGGGAGTTACCAACTCACTTTC;TRB:TGTGCCAGCAGCTACCTAACAGGACCCTATGGCTACACCTTC
clonotype470	1	0.00138122	TRA:CAGPRSGTYKYIF;TRB:CASSQDPPRGAGQPQHF	TRA:TGTGCTGGACCCCGCTCAGGAACCTACAAATACATCTTT;TRB:TGCGCCAGCAGCCAAGATCCCCCAAGGGGCGCGGGGCAGCCCCAGCATTTT
clonotype471	1	0.00138122	TRA:CAARSAGNNRKLIW;TRB:CASRGTSLRNEQFF	TRA:TGTGCAGCAAGATCCGCTGGCAACAACCGTAAGCTGATTTGG;TRB:TGTGCCAGCAGAGGGACTAGCCTCCGCAATGAGCAGTTCTTC
clonotype375	1	0.00138122	TRA:CIVRAENSGGSNYKLTF;TRB:CSARDGNTIYF	TRA:TGCATCGTCAGAGCCGAGAATAGTGGAGGTAGCAACTATAAACTGACATTT;TRB:TGCAGTGCTAGGGATGGAAACACCATATATTTT
clonotype374	1	0.00138122	TRA:CALDDYKLSF;TRB:CSALSASGTDTQYF	TRA:TGTGCTCTGGACGACTACAAGCTCAGCTTT;TRB:TGCAGTGCCCTTTCGGCTAGCGGAACAGATACGCAGTATTTT
clonotype377	1	0.00138122	TRB:CSANWSPSVVNEQFF	TRB:TGCAGTGCTAATTGGTCGCCGAGCGTCGTGAATGAGCAGTTCTTC
clonotype376	1	0.00138122	TRA:CAVRRSGYSTLTF;TRB:CSARGTSPGADTQYF	TRA:TGTGCTGTGAGGCGTTCAGGATACAGCACCCTCACCTTT;TRB:TGCAGTGCTAGAGGAACTTCGCCCGGCGCAGATACGCAGTATTTT
clonotype371	1	0.00138122	TRB:CSARVRGDTQYF;TRB:CASHPVSEAFF	TRB:TGCAGTGCTAGGGTACGAGGGGATACGCAGTATTTT;TRB:TGCGCCAGCCACCCAGTCTCTGAAGCTTTCTTT
clonotype370	1	0.00138122	TRA:CATEGQKLLF;TRB:CASSLGGGAAGTDTQYF	TRA:TGTGCTACGGAGGGCCAGAAGCTGCTCTTT;TRB:TGTGCCAGCAGTTTAGGCGGAGGCGCGGCTGGGACAGATACGCAGTATTTT
clonotype373	1	0.00138122	TRB:CATNSGTGGSETQYF	TRB:TGTGCCACAAATTCCGGGACAGGGGGTTCAGAGACCCAGTACTTC
clonotype479	1	0.00138122	TRA:CAVDEGDIKQNFVF;TRB:CASSFQTDTQYF;TRB:CATSRDLTLSTDTQYF	TRA:TGTGCCGTGGACGAGGGGGATATAAAGCAGAATTTTGTCTTT;TRB:TGCGCCAGCAGCTTTCAGACAGATACGCAGTATTTT;TRB:TGTGCCACCAGCAGAGACCTCACGCTAAGCACAGATACGCAGTATTTT
clonotype274	1	0.00138122	TRA:CIAQGGNTGGFKTIF;TRB:CASTISLGSYNEQFF	TRA:TGCATCGCCCAGGGGGGAAATACTGGAGGCTTCAAAACTATCTTT;TRB:TGTGCCAGCACCATTTCACTAGGCTCCTACAATGAGCAGTTCTTC
clonotype275	1	0.00138122	TRA:CAVRGNQAGTALIF;TRB:CASTQLREKLFF	TRA:TGTGCCGTGCGGGGGAACCAGGCAGGAACTGCTCTGATCTTT;TRB:TGTGCCAGCACTCAGCTTCGGGAAAAACTGTTTTTT
clonotype276	1	0.00138122	TRA:CALREGFQKLVF;TRB:CASRGNTGELFF	TRA:TGTGCTCTAAGGGAAGGCTTTCAGAAACTTGTATTT;TRB:TGCGCCAGCAGGGGTAACACCGGGGAGCTGTTTTTT
clonotype277	1	0.00138122	TRB:CASSVVFGSYNEQFF	TRB:TGTGCCAGCAGCGTAGTATTCGGCTCCTACAATGAGCAGTTCTTC
clonotype270	1	0.00138122	TRB:CASSLYIAGGTGELFF	TRB:TGTGCCAGCAGCTTATATATAGCGGGAGGAACCGGGGAGCTGTTTTTT
clonotype271	1	0.00138122	TRA:CAGVRGFGNVLHC	TRA:TGTGCAGGAGTTCGAGGCTTTGGGAATGTGCTGCATTGC
clonotype272	1	0.00138122	TRB:CASSLDRGRTGELFF	TRB:TGTGCCAGCAGCTTGGATAGGGGGCGCACCGGGGAGCTGTTTTTT
clonotype598	1	0.00138122	TRA:CAVRDKGSGGSYIPTF;TRB:CASSDQASGRAFRTDTQYF	TRA:TGTGCTGTGAGAGACAAGGGCTCAGGAGGAAGCTACATACCTACATTT;TRB:TGTGCCAGCAGCGATCAAGCTAGCGGGAGGGCCTTTCGCACAGATACGCAGTATTTT
clonotype278	1	0.00138122	TRB:CSSRQGHGYTF	TRB:TGCAGTAGCCGACAGGGGCATGGCTACACCTTC
clonotype279	1	0.00138122	TRA:CATAPMDSSYKLIF;TRB:CAWSNKGYSNQPQHF	TRA:TGTGCTACGGCCCCGATGGATAGCAGCTATAAATTGATCTTC;TRB:TGTGCCTGGAGTAATAAGGGATATAGCAATCAGCCCCAGCATTTT
clonotype555	1	0.00138122	TRB:CASSTIQGGGETQYF	TRB:TGCGCCAGCAGTACCATCCAAGGAGGGGGAGAGACCCAGTACTTC
clonotype554	1	0.00138122	TRA:CAVSRRDTNAGKSTF;TRB:CASSLSGQGSYNEQFF	TRA:TGTGCTGTGAGTCGTAGAGACACCAATGCAGGCAAATCAACCTTT;TRB:TGTGCCAGCAGTCTCTCGGGACAGGGCTCCTACAATGAGCAGTTCTTC
clonotype557	1	0.00138122	TRB:CASSEVGGRQGDEQFF	TRB:TGTGCCAGCAGTGAAGTCGGGGGTCGGCAGGGGGATGAGCAGTTCTTC
clonotype556	1	0.00138122	TRB:CSAKPGAGHSYNEQFF	TRB:TGCAGTGCAAAGCCTGGGGCGGGCCACTCCTACAATGAGCAGTTCTTC
clonotype551	1	0.00138122	TRA:CAVTGGGNKLTF;TRA:CAVMDSNYQLIW	TRA:TGTGCTGTCACGGGAGGAGGAAACAAACTCACCTTT;TRA:TGTGCTGTCATGGATAGCAACTATCAGTTAATCTGG
clonotype550	1	0.00138122	TRB:CASSLEVAEDNEQFF	TRB:TGCGCCAGCAGCTTGGAAGTAGCGGAGGACAATGAGCAGTTCTTC
clonotype553	1	0.00138122	TRB:CASSIAGHGTDTQYF	TRB:TGTGCCAGCAGCATAGCGGGACATGGCACAGATACGCAGTATTTT
clonotype552	1	0.00138122	TRB:CASSSPGGTGELFF	TRB:TGTGCCAGCAGTTCTCCGGGAGGCACCGGGGAGCTGTTTTTT
clonotype494	1	0.00138122	TRA:CAVEPNDYKLSF;TRB:CASTRAGANSPLHF	TRA:TGTGCTGTGGAGCCTAACGACTACAAGCTCAGCTTT;TRB:TGTGCCAGCACCCGGGCAGGTGCAAATTCACCCCTCCACTTT
clonotype495	1	0.00138122	TRA:CAVQNSGNTPLVF;TRB:CSARDRTVNTEAFF	TRA:TGTGCTGTGCAGAATTCAGGAAACACACCTCTTGTCTTT;TRB:TGCAGTGCTAGAGACCGGACAGTGAACACTGAAGCTTTCTTT
clonotype496	1	0.00138122	TRA:CVGGDSSYKLIF;TRB:CASSPGLAGDRETQYF	TRA:TGTGTTGGAGGGGATAGCAGCTATAAATTGATCTTC;TRB:TGCGCCAGTTCACCGGGACTAGCGGGAGACCGGGAGACCCAGTACTTC
clonotype497	1	0.00138122	TRA:CAFILYSGGGADGLTF;TRB:CSASETVWDTEAFF	TRA:TGTGCTTTCATCTTGTATTCAGGAGGAGGTGCTGACGGACTCACCTTT;TRB:TGCAGTGCTTCCGAGACAGTATGGGACACTGAAGCTTTCTTT
clonotype490	1	0.00138122	TRA:CALSRNTDKLIF;TRB:CASSPHSGTGGETQYF	TRA:TGTGCTCTGAGTCGTAACACCGACAAGCTCATCTTT;TRB:TGTGCCAGCAGTCCGCATTCCGGGACTGGGGGGGAGACCCAGTACTTC
clonotype491	1	0.00138122	TRB:CASSRSQGGTGELFF	TRB:TGTGCCAGCAGCAGGTCCCAGGGTGGCACCGGGGAGCTGTTTTTT
clonotype492	1	0.00138122	TRA:CAVIRSWGGSQGNLIF;TRB:CASGGTARNEKLFF	TRA:TGTGCTGTCATACGGTCCTGGGGAGGAAGCCAAGGAAATCTCATCTTT;TRB:TGTGCTAGTGGTGGGACGGCCCGTAATGAAAAACTGTTTTTT
clonotype493	1	0.00138122	TRA:CAEVAGGSYIPTF;TRB:CASSPPGAGYGYTF	TRA:TGTGCAGAGGTAGCAGGAGGAAGCTACATACCTACATTT;TRB:TGTGCCAGCTCACCCCCCGGGGCTGGATATGGCTACACCTTC
clonotype159	1	0.00138122	TRA:CAERGGGSYIPTF;TRB:CASSPSTSTDTQYF	TRA:TGTGCAGAGAGGGGAGGAGGAAGCTACATACCTACATTT;TRB:TGTGCCAGCAGCCCTTCTACTAGCACAGATACGCAGTATTTT
clonotype158	1	0.00138122	TRA:CAMTDTGRRALTF;TRA:CALTGANNLFF;TRB:CASQSSVGNTF	TRA:TGTGCAATGACCGACACGGGCAGGAGAGCACTTACTTTT;TRA:TGTGCTCTAACTGGGGCAAACAACCTCTTCTTT;TRB:TGTGCCAGCCAGTCTTCTGTGGGGAACACCTTC
clonotype151	1	0.00138122	TRA:CAGARRGGTSYGKLTF;TRB:CSARQDAIHQRGNQPQHF	TRA:TGTGCAGGAGCTAGGCGCGGTGGTACTAGCTATGGAAAGCTGACATTT;TRB:TGCAGTGCTAGGCAAGATGCTATCCACCAACGGGGGAATCAGCCCCAGCATTTT
clonotype150	1	0.00138122	TRB:CASRRYEGQGSYEQYF	TRB:TGTGCCAGCAGGCGATACGAGGGACAGGGATCCTACGAGCAGTACTTC
clonotype153	1	0.00138122	TRB:CASSSHRSGSSYNEQFF	TRB:TGTGCCAGCAGCTCGCACCGTAGCGGAAGCTCCTACAATGAGCAGTTCTTC
clonotype152	1	0.00138122	TRA:CAAGTGGATNKLIF;TRB:CASSQYRPAGREQFF	TRA:TGTGCTGCGGGGACCGGTGGTGCTACAAACAAGCTCATCTTT;TRB:TGCGCCAGCAGCCAATACCGACCCGCGGGTCGGGAGCAGTTCTTC
clonotype155	1	0.00138122	TRA:CLVGDPPGNTPLVF;TRA:CAVYSGAGSYQLTF;TRB:CASSQGRPYTDTQYF	TRA:TGCCTCGTGGGTGACCCACCAGGAAACACACCTCTTGTCTTT;TRA:TGTGCTGTTTACTCTGGGGCTGGGAGTTACCAACTCACTTTC;TRB:TGTGCCAGCAGCCAGGGCCGCCCATACACAGATACGCAGTATTTT
clonotype154	1	0.00138122	TRA:CALTHTGGFKTIF;TRB:CASSLAAGAPNTGELFF	TRA:TGTGCTCTGACCCATACTGGAGGCTTCAAAACTATCTTT;TRB:TGCGCCAGCAGCTTGGCCGCCGGGGCCCCTAACACCGGGGAGCTGTTTTTT
clonotype157	1	0.00138122	TRA:CAAPTGEGSQGNLIF;TRA:CATDAAGANNLFF;TRB:CASSLFRTETGYTF	TRA:TGTGCAGCCCCCACGGGGGAAGGAAGCCAAGGAAATCTCATCTTT;TRA:TGTGCTACGGACGCGGCTGGGGCAAACAACCTCTTCTTT;TRB:TGCGCCAGCAGCCTGTTCCGGACAGAGACCGGCTACACCTTC
clonotype156	1	0.00138122	TRA:CALRSFGNEKLTF;TRB:CASSSPNEQFF	TRA:TGTGCTCTAAGAAGCTTTGGAAATGAGAAATTAACCTTT;TRB:TGTGCCAGCAGTTCCCCTAATGAGCAGTTCTTC
clonotype489	1	0.00138122	TRB:CSVHYLASPPGRPGTDTQYF	TRB:TGCAGCGTCCACTATCTAGCGAGCCCGCCCGGACGGCCCGGCACAGATACGCAGTATTTT
clonotype308	1	0.00138122	TRA:CVVNTNDYKLSF;TRB:CASSIHRAWDTEAFF	TRA:TGTGTGGTGAACACTAACGACTACAAGCTCAGCTTT;TRB:TGTGCCAGTAGTATACACAGGGCTTGGGACACTGAAGCTTTCTTT
clonotype351	1	0.00138122	TRA:CLVGVEGGSGGSYIPTF;TRB:CAISDPTIPSTQNTGELFF	TRA:TGCCTCGTGGGTGTTGAGGGGGGCTCAGGAGGAAGCTACATACCTACATTT;TRB:TGTGCCATCAGTGACCCAACTATTCCCTCTACCCAGAACACCGGGGAGCTGTTTTTT
clonotype309	1	0.00138122	TRA:CAVGTSGTYKYIF;TRB:CASSLPGRQGAIGDTEAFF	TRA:TGTGCTGTGGGTACCTCAGGAACCTACAAATACATCTTT;TRB:TGTGCCAGCAGCCTACCCGGTCGACAGGGGGCTATAGGAGACACTGAAGCTTTCTTT
clonotype350	1	0.00138122	TRA:CAVNLGGSNYKLTF;TRB:CATRTSGGNNEQFF	TRA:TGTGCCGTGAATCTCGGAGGTAGCAACTATAAACTGACATTT;TRB:TGTGCCACCAGGACTAGCGGGGGAAACAATGAGCAGTTCTTC
clonotype469	1	0.00138122	TRB:CASSPPGQGGEQYF	TRB:TGTGCCAGCAGTCCGCCGGGACAGGGGGGCGAGCAGTACTTC
clonotype128	1	0.00138122	TRA:CAVGAEKGTYKYIF;TRB:CASSLAGGASYEQYF	TRA:TGTGCTGTGGGTGCTGAAAAAGGAACCTACAAATACATCTTT;TRB:TGTGCCAGCAGCTTAGCAGGGGGCGCTTCCTACGAGCAGTACTTC
clonotype359	1	0.00138122	TRA:CALPFTGGGNKLTF;TRB:CASSLGRQETQYF	TRA:TGTGCCTTACCCTTCACGGGAGGAGGAAACAAACTCACCTTT;TRB:TGTGCCAGCAGCTTGGGCAGGCAAGAGACCCAGTACTTC
clonotype658	1	0.00138122	TRA:CAASIGNQGGKLIF;TRB:CASSNRLRVTEAFF	TRA:TGTGCAGCAAGCATAGGGAACCAGGGAGGAAAGCTTATCTTC;TRB:TGTGCCAGTAGTAACCGCCTACGGGTTACTGAAGCTTTCTTT
clonotype659	1	0.00138122	TRB:CASSSSGTGEWFDEQFF	TRB:TGTGCCAGCAGCTCAAGCGGAACAGGCGAATGGTTCGATGAGCAGTTCTTC
clonotype656	1	0.00138122	TRB:CASSQRTSGELDTQYF	TRB:TGTGCCAGCAGCCAAAGGACTAGCGGGGAGTTAGATACGCAGTATTTT
clonotype657	1	0.00138122	TRB:CASSGRTGPSLDQPQHF	TRB:TGTGCCAGCAGTGGAAGGACAGGTCCTTCTCTCGATCAGCCCCAGCATTTT
clonotype654	1	0.00138122	TRA:CAMREGRNTGNQFYF;TRB:CANPMRASGYNEQFF	TRA:TGTGCAATGAGAGAGGGTCGGAACACCGGTAACCAGTTCTATTTT;TRB:TGTGCCAACCCGATGCGGGCTAGCGGGTACAATGAGCAGTTCTTC
clonotype127	1	0.00138122	TRA:CAGEGFQIAGNMLTF;TRB:CASSHSGSIGDTQYF	TRA:TGTGCAGGAGAGGGGTTTCAAATTGCAGGCAACATGCTCACCTTT;TRB:TGTGCCAGCAGTCACAGCGGGAGCATAGGAGATACGCAGTATTTT
clonotype120	1	0.00138122	TRB:CASSSSRVESYEQYF	TRB:TGTGCCAGCAGCTCCTCTCGGGTCGAGTCCTACGAGCAGTACTTC
clonotype121	1	0.00138122	TRB:CSATYGGEGNEQFF	TRB:TGCAGTGCCACTTATGGAGGCGAGGGCAATGAGCAGTTCTTC
clonotype650	1	0.00138122	TRA:CAVMDSSYKLIF;TRB:CASSDSGGSYNEQFF	TRA:TGTGCTGTGATGGATAGCAGCTATAAATTGATCTTC;TRB:TGTGCCAGCAGTGACTCGGGAGGCTCCTACAATGAGCAGTTCTTC
clonotype651	1	0.00138122	TRB:CAWSGETGIYGYTF	TRB:TGTGCCTGGAGTGGGGAGACAGGAATCTATGGCTACACCTTC
clonotype486	1	0.00138122	TRA:CVVSAIGYQKVTF;TRB:CASSLGTSSYNEQFF	TRA:TGTGTGGTGAGCGCGATAGGTTACCAGAAAGTTACCTTT;TRB:TGTGCCAGCAGCTTAGGGACTAGCTCCTACAATGAGCAGTTCTTC
clonotype676	1	0.00138122	TRA:CVVSFKAAGNKLTF;TRB:CSAQRGSDTQYF	TRA:TGTGTGGTGAGTTTCAAAGCTGCAGGCAACAAGCTAACTTTT;TRB:TGCAGTGCCCAGAGGGGATCAGATACGCAGTATTTT
clonotype578	1	0.00138122	TRB:CASSLASGSLEQYF	TRB:TGTGCCAGCAGCTTAGCTAGCGGGAGTCTGGAGCAGTACTTC
clonotype678	1	0.00138122	TRA:CALSEEPNFGNEKLTF;TRB:CASSLVNRAKFNYGYTF	TRA:TGTGCTCTGAGTGAGGAACCCAACTTTGGAAATGAGAAATTAACCTTT;TRB:TGTGCCAGCAGCTTAGTTAACCGGGCGAAGTTTAACTATGGCTACACCTTC
clonotype679	1	0.00138122	TRA:CAMRAMYSSASKIIF;TRB:CASSTATGEAEQFF	TRA:TGTGCAATGAGAGCCATGTACAGCAGTGCTTCCAAGATAATCTTT;TRB:TGTGCCAGCAGCACTGCGACAGGGGAGGCTGAGCAGTTCTTC
clonotype238	1	0.00138122	TRB:CASSLDRNYGYTF	TRB:TGTGCCAGCTCACTAGACAGGAACTATGGCTACACCTTC
clonotype239	1	0.00138122	TRB:CASNPGRGAEKLFF	TRB:TGTGCCAGCAACCCGGGCAGGGGGGCTGAAAAACTGTTTTTT
clonotype59	1	0.00138122	TRB:CASSLGGSHSYNEQFF	TRB:TGCGCCAGCAGCTTAGGCGGGAGCCATTCCTACAATGAGCAGTTCTTC
clonotype58	1	0.00138122	TRA:CAVAASGGSYIPTF;TRB:CASSTWEEEDTQYF	TRA:TGTGCTGTGGCTGCATCAGGAGGAAGCTACATACCTACATTT;TRB:TGTGCCAGCAGCACTTGGGAGGAAGAAGATACGCAGTATTTT
clonotype55	1	0.00138122	TRA:CAVRDSNYQLIW;TRA:CAVSVLSGGYNKLIF;TRB:CASSLDYEQYF;TRB:CASSDSERNEQFF	TRA:TGTGCTGTGAGAGATAGCAACTATCAGTTAATCTGG;TRA:TGTGCTGTGAGTGTCCTTTCTGGTGGCTACAATAAGCTGATTTTT;TRB:TGTGCCAGCAGCTTGGACTACGAGCAGTACTTC;TRB:TGTGCCAGCAGTGACTCGGAGCGCAATGAGCAGTTCTTC
clonotype54	1	0.00138122	TRB:CASTLRQGAGEAFF	TRB:TGTGCCAGCACGTTGAGACAGGGGGCGGGTGAAGCTTTCTTT
clonotype57	1	0.00138122	TRB:CASSGTGTDTQYF	TRB:TGTGCCAGCAGTGGGACAGGCACAGATACGCAGTATTTT
clonotype56	1	0.00138122	TRA:CAVGARDNFNKFYF;TRB:CASQRAGANNEQFF	TRA:TGTGCTGTGGGTGCGCGGGACAACTTCAACAAATTTTACTTT;TRB:TGTGCCAGTCAGAGAGCGGGAGCTAACAATGAGCAGTTCTTC
clonotype51	1	0.00138122	TRB:CASSALSVGGGEQYF	TRB:TGTGCCAGCAGTGCCCTCAGCGTGGGGGGAGGCGAGCAGTACTTC
clonotype50	1	0.00138122	TRA:CAMSHSGNTPLVF;TRB:CSARRILELNTEAFF	TRA:TGTGCAATGAGTCATTCAGGAAACACACCTCTTGTCTTT;TRB:TGCAGTGCTAGACGGATCCTCGAGCTGAACACTGAAGCTTTCTTT
clonotype53	1	0.00138122	TRA:CAVNMINNARLMF	TRA:TGTGCCGTGAACATGATTAACAATGCCAGACTCATGTTT
clonotype52	1	0.00138122	TRB:CSVEVRRTEAFF	TRB:TGCAGCGTTGAGGTCCGGAGAACTGAAGCTTTCTTT
clonotype331	1	0.00138122	TRA:CAVQGTGFGNVLHC;TRB:CASSYPRQGWDTEAFF	TRA:TGTGCTGTGCAGGGCACGGGCTTTGGGAATGTGCTGCATTGC;TRB:TGTGCCAGCAGTTACCCCAGACAGGGGTGGGACACTGAAGCTTTCTTT
clonotype330	1	0.00138122	TRA:CAYMEGSARQLTF;TRB:CASGNRLGYRTEAFF	TRA:TGTGCTTATATGGAGGGTTCTGCAAGGCAACTGACCTTT;TRB:TGCGCCAGCGGAAATAGACTCGGATATAGGACTGAAGCTTTCTTT
clonotype333	1	0.00138122	TRA:CAASAGVTGGTSYGKLTF;TRB:CASTVGVPGELFF	TRA:TGTGCAGCAAGCGCGGGAGTTACTGGTGGTACTAGCTATGGAAAGCTGACATTT;TRB:TGTGCCAGCACTGTCGGAGTCCCCGGGGAGCTGTTTTTT
clonotype332	1	0.00138122	TRA:CVVSYSGSARQLTF	TRA:TGTGTGGTCTCATATTCTGGTTCTGCAAGGCAACTGACCTTT
clonotype335	1	0.00138122	TRA:CAYTNGGGSNYKLTF;TRB:CASSSLAGVDFMTGELFF	TRA:TGTGCTTATACCAATGGGGGAGGTAGCAACTATAAACTGACATTT;TRB:TGTGCCAGTAGTAGTCTAGCGGGAGTCGATTTTATGACCGGGGAGCTGTTTTTT
clonotype334	1	0.00138122	TRA:CAALGRGGNKLTF;TRB:CASSTGTSAYNEQFF	TRA:TGTGCAGCCCTAGGGAGAGGAGGAAACAAACTCACCTTT;TRB:TGTGCCAGCAGCACAGGGACTAGCGCATACAATGAGCAGTTCTTC
clonotype337	1	0.00138122	TRA:CAMRETSFSGGYNKLIF;TRB:CASSLADLNTEAFF	TRA:TGTGCAATGAGAGAGACCTCGTTTTCTGGTGGCTACAATAAGCTGATTTTT;TRB:TGCGCCAGCAGCTTGGCGGACCTGAACACTGAAGCTTTCTTT
clonotype336	1	0.00138122	TRA:CAVRDRTGGYNKLIF;TRB:CASSRGLAEYNEQFF	TRA:TGTGCTGTGAGAGACAGGACTGGTGGCTACAATAAGCTGATTTTT;TRB:TGTGCCAGCAGCCGCGGACTAGCGGAATACAATGAGCAGTTCTTC
clonotype339	1	0.00138122	TRA:CAVEGTGGFKTIF	TRA:TGTGCTGTGGAGGGTACTGGAGGCTTCAAAACTATCTTT
clonotype338	1	0.00138122	TRB:CSPRASGVLYNEQFF	TRB:TGCAGCCCCAGGGCTAGCGGGGTCCTTTACAATGAGCAGTTCTTC
clonotype232	1	0.00138122	TRA:CAMGGGSYIPTF;TRB:CSARDTGRPYNSPLHF	TRA:TGTGCAATGGGGGGAGGAAGCTACATACCTACATTT;TRB:TGCAGTGCTAGAGACACAGGGAGACCCTATAATTCACCCCTCCACTTT
clonotype233	1	0.00138122	TRB:CSANSGSADTQYF	TRB:TGCAGTGCTAATAGCGGGAGCGCAGATACGCAGTATTTT
clonotype234	1	0.00138122	TRA:CVGNSGAGSYQLTF;TRB:CASSFQVGLAGLGEQYF	TRA:TGTGTTGGAAACTCTGGGGCTGGGAGTTACCAACTCACTTTC;TRB:TGTGCCAGCAGCTTCCAGGTGGGGCTAGCGGGATTAGGCGAGCAGTACTTC
clonotype235	1	0.00138122	TRB:CASSIHRAWDTEAFF	TRB:TGTGCCAGTAGTATACACAGGGCTTGGGACACTGAAGCTTTCTTT
clonotype236	1	0.00138122	TRA:CAASIRTDKLIF;TRB:CSVTKAGGYGYTF	TRA:TGTGCAGCAAGTATTCGGACCGACAAGCTCATCTTT;TRB:TGCAGCGTTACCAAGGCAGGGGGATATGGCTACACCTTC
clonotype237	1	0.00138122	TRA:CALAARSGNTGKLIF;TRB:CASSFKSRDTQYF	TRA:TGTGCTCTAGCTGCACGCTCTGGCAACACAGGCAAACTAATCTTT;TRB:TGTGCCAGCAGCTTTAAAAGTCGAGATACGCAGTATTTT
clonotype230	1	0.00138122	TRA:CIVRVAYQTGANNLFF;TRB:CSVPGGNYGYTF	TRA:TGCATCGTCAGAGTCGCCTATCAAACTGGGGCAAACAACCTCTTCTTT;TRB:TGCAGCGTTCCCGGGGGGAACTATGGCTACACCTTC
clonotype231	1	0.00138122	TRA:CAVRLGTSGSRLTF	TRA:TGTGCTGTGAGGCTAGGGACCAGTGGCTCTAGGTTGACCTTT
clonotype223	1	0.00138122	TRA:CATPASRNTPLVF;TRB:CASSEGQGFYGYTF	TRA:TGTGCTACGCCTGCCTCCAGGAACACACCTCTTGTCTTT;TRB:TGTGCCAGCAGTGAGGGACAGGGATTCTATGGCTACACCTTC
clonotype199	1	0.00138122	TRA:CAPKDSNYQLIW;TRB:CASSFGAKGYEQYF	TRA:TGTGCACCCAAGGATAGCAACTATCAGTTAATCTGG;TRB:TGTGCCAGCAGCTTCGGGGCCAAGGGATACGAGCAGTACTTC
clonotype198	1	0.00138122	TRB:CASSPRTGGGTEAFF	TRB:TGTGCCAGTAGTCCTCGGACAGGGGGAGGGACTGAAGCTTTCTTT
clonotype195	1	0.00138122	TRA:CAVPSYNTDKLIF;TRB:CASSPPLYKGAHEQFF	TRA:TGTGCTGTCCCATCTTATAACACCGACAAGCTCATCTTT;TRB:TGTGCCAGCTCACCACCTTTGTATAAGGGGGCCCATGAGCAGTTCTTC
clonotype194	1	0.00138122	TRA:CAYRRGGGGADGLTF;TRB:CASRDPSLEQYF	TRA:TGTGCTTATAGGAGAGGTGGGGGAGGTGCTGACGGACTCACCTTT;TRB:TGTGCCAGCAGGGACCCTAGTCTCGAGCAGTACTTC
clonotype197	1	0.00138122	TRA:CAASQRYNFNKFYF;TRB:CASSPPGTDDEQYF	TRA:TGTGCAGCAAGCCAAAGATACAACTTCAACAAATTTTACTTT;TRB:TGTGCCAGCAGTCCCCCCGGGACAGACGACGAGCAGTACTTC
clonotype196	1	0.00138122	TRA:CAAKDPGGYQKVTF;TRB:CSASMAWNLYEQYF	TRA:TGTGCAGCAAAGGATCCTGGGGGTTACCAGAAAGTTACCTTT;TRB:TGCAGTGCTAGCATGGCTTGGAACCTCTACGAGCAGTACTTC
clonotype191	1	0.00138122	TRA:CAFMLDTGRRALTF;TRB:CASSEGTSGRQTEETQYF	TRA:TGTGCTTTCATGCTCGACACGGGCAGGAGAGCACTTACTTTT;TRB:TGTGCCAGCAGCGAAGGGACTAGCGGGAGACAAACCGAAGAGACCCAGTACTTC
clonotype190	1	0.00138122	TRA:CIVRVRKGNAGNMLTF;TRB:CASSEAKRNIQYF	TRA:TGCATCGTCAGAGTCAGAAAGGGTAATGCAGGCAACATGCTCACCTTT;TRB:TGTGCCAGCAGTGAGGCGAAACGAAACATTCAGTACTTC
clonotype193	1	0.00138122	TRA:CAVNGNQFYF;TRB:CASSQGAGLGEKLFF	TRA:TGTGCTGTCAACGGTAACCAGTTCTATTTT;TRB:TGTGCCAGCAGCCAAGGGGCAGGGCTGGGAGAAAAACTGTTTTTT
clonotype192	1	0.00138122	TRA:CAFSMEYGNKLVF;TRB:CASGTETGLTDTQYF	TRA:TGTGCCTTCTCCATGGAATATGGAAACAAACTGGTCTTT;TRB:TGTGCCAGCGGTACCGAGACAGGACTCACAGATACGCAGTATTTT
clonotype586	1	0.00138122	TRA:CAPPGGSYIPTF;TRB:CASSLVGQQEETQYF	TRA:TGTGCTCCGCCAGGAGGAAGCTACATACCTACATTT;TRB:TGCGCCAGCAGCTTGGTGGGACAGCAAGAAGAGACCCAGTACTTC
clonotype587	1	0.00138122	TRB:CASSGLTEAFF	TRB:TGTGCCAGCAGCGGCCTGACTGAAGCTTTCTTT
clonotype584	1	0.00138122	TRA:CAAVGSGNTGKLIF;TRB:CASSVSGRIYNEQFF	TRA:TGTGCAGCAGTGGGCTCTGGCAACACAGGCAAACTAATCTTT;TRB:TGTGCCAGCAGTGTAAGCGGGAGGATTTACAATGAGCAGTTCTTC
clonotype585	1	0.00138122	TRB:CASSSGEGTDTQYF	TRB:TGTGCCAGCAGTAGCGGGGAGGGAACAGATACGCAGTATTTT
clonotype582	1	0.00138122	TRB:CASSQERLAWGTDTQYF	TRB:TGTGCCAGCAGCCAAGAGCGGCTAGCGTGGGGCACAGATACGCAGTATTTT
clonotype583	1	0.00138122	TRB:CASSQEGGRGTQYF	TRB:TGTGCCAGCAGCCAAGAGGGAGGGCGCGGTACGCAGTATTTT
clonotype580	1	0.00138122	TRB:CASSAFLTTSEQYF	TRB:TGTGCCAGCAGCGCCTTCCTGACTACCAGCGAGCAGTACTTC
clonotype581	1	0.00138122	TRA:CALSADRGSTLGRLYF;TRB:CASSPQVTGGREQYF	TRA:TGTGCTCTCTCGGCCGACAGAGGCTCAACCCTGGGGAGGCTATACTTT;TRB:TGTGCCAGCTCACCACAGGTGACAGGGGGTCGGGAGCAGTACTTC
clonotype425	1	0.00138122	TRA:CIVRVAGTGGFKTIF;TRB:CSAGAASGQPSYEQYF	TRA:TGCATCGTCAGAGTCGCGGGGACTGGAGGCTTCAAAACTATCTTT;TRB:TGCAGTGCTGGGGCGGCTAGCGGGCAACCATCCTACGAGCAGTACTTC
clonotype424	1	0.00138122	TRB:CATEYQETQYF	TRB:TGTGCCACAGAGTACCAAGAGACCCAGTACTTC
clonotype427	1	0.00138122	TRB:CASSLREFSGNTIYF	TRB:TGTGCCAGCAGCTTACGGGAGTTCTCTGGAAACACCATATATTTT
clonotype426	1	0.00138122	TRA:CAISGSSASKIIF;TRB:CASSLARFAGTGAEAFF	TRA:TGTGCAATATCGGGCAGCAGTGCTTCCAAGATAATCTTT;TRB:TGCGCCAGCAGCTTGGCTAGATTCGCAGGGACGGGGGCTGAAGCTTTCTTT
clonotype421	1	0.00138122	TRB:CASSSRGRLNQPQHF	TRB:TGTGCCAGCAGTTCCAGGGGGCGACTGAACCAGCCCCAGCATTTT
clonotype420	1	0.00138122	TRA:CAVSDPESSYKLIF;TRB:CASTIEGGGYTF	TRA:TGTGCTGTGAGTGATCCCGAGAGCAGCTATAAATTGATCTTC;TRB:TGTGCCAGTACCATCGAGGGCGGTGGCTACACCTTC
clonotype588	1	0.00138122	TRA:CAVLGMNQAGTALIF;TRB:CASSRDRVNTEAFF	TRA:TGTGCCGTGCTCGGAATGAACCAGGCAGGAACTGCTCTGATCTTT;TRB:TGTGCCAGTAGTAGAGACAGGGTGAACACTGAAGCTTTCTTT
clonotype589	1	0.00138122	TRA:CALSEIGSGGSNYKLTF;TRB:CAISESLAGARNEQFF	TRA:TGTGCTCTGAGTGAGATAGGTAGTGGAGGTAGCAACTATAAACTGACATTT;TRB:TGTGCCATCAGTGAGTCTCTAGCGGGAGCAAGGAATGAGCAGTTCTTC
clonotype344	1	0.00138122	TRA:CAVSFSGSARQLTF;TRB:CASSPGTSQETQYF	TRA:TGTGCTGTGAGTTTTTCTGGTTCTGCAAGGCAACTGACCTTT;TRB:TGTGCCAGCAGCCCAGGGACTAGCCAAGAGACCCAGTACTTC
clonotype345	1	0.00138122	TRA:CAGSNFGNEKLTF;TRB:CASSLQGNTEAFF	TRA:TGTGCAGGATCTAACTTTGGAAATGAGAAATTAACCTTT;TRB:TGTGCCAGCAGCCTACAGGGGAACACTGAAGCTTTCTTT
clonotype346	1	0.00138122	TRB:CASSYSGEMNTEAFF	TRB:TGTGCCAGCAGTTACTCCGGTGAAATGAACACTGAAGCTTTCTTT
clonotype347	1	0.00138122	TRA:CAVRSTGFQKLVF;TRB:CASSPTGTRDEKLFF	TRA:TGTGCTGTGAGATCAACAGGCTTTCAGAAACTTGTATTT;TRB:TGTGCCAGCAGTCCCACCGGGACAAGAGATGAAAAACTGTTTTTT
clonotype340	1	0.00138122	TRA:CALSEPGRGGSQGNLIF;TRB:CAWSSRYNQPQHF	TRA:TGTGCTCTGAGTGAGCCCGGAAGGGGAGGAAGCCAAGGAAATCTCATCTTT;TRB:TGTGCCTGGAGTAGCCGATACAATCAGCCCCAGCATTTT
clonotype341	1	0.00138122	TRA:CAVNLRSAGNKLTF;TRB:CASSSEGDYGYTF	TRA:TGTGCCGTGAATCTAAGGTCTGCAGGCAACAAGCTAACTTTT;TRB:TGCGCCAGCAGCTCCGAGGGGGACTATGGCTACACCTTC
clonotype342	1	0.00138122	TRA:CVVNKAGNTPLVF;TRB:CASGSGRRRTGELFF	TRA:TGTGTGGTGAACAAGGCAGGAAACACACCTCTTGTCTTT;TRB:TGTGCCAGCGGTAGCGGGAGGCGGCGGACCGGGGAGCTGTTTTTT
clonotype343	1	0.00138122	TRA:CAENTGRRALTF;TRB:CASRGRTDEQYF	TRA:TGTGCAGAGAACACGGGCAGGAGAGCACTTACTTTT;TRB:TGTGCCAGCAGGGGTAGGACTGACGAGCAGTACTTC
clonotype348	1	0.00138122	TRA:CALYNFNKFYF;TRB:CASSPGQGLANVLTF	TRA:TGTGCCCTATACAACTTCAACAAATTTTACTTT;TRB:TGTGCCAGCTCACCTGGACAGGGGTTGGCCAACGTCCTGACTTTC
clonotype349	1	0.00138122	TRA:CACTNRDDKIIF	TRA:TGTGCTTGTACTAACAGAGATGACAAGATCATCTTT
clonotype605	1	0.00138122	TRA:CAVRDSNYQLIW;TRB:CASSDSTGGYNEQFF	TRA:TGTGCTGTGAGAGATAGCAACTATCAGTTAATCTGG;TRB:TGTGCCAGCAGTGACTCGACAGGGGGCTACAATGAGCAGTTCTTC
clonotype604	1	0.00138122	TRA:CAVRRGGSEKLVF	TRA:TGTGCTGTGAGGCGAGGCGGATCTGAAAAGCTGGTCTTT
clonotype607	1	0.00138122	TRB:CASSPHRNEQFF	TRB:TGTGCCAGTAGTCCGCACCGTAATGAGCAGTTCTTC
clonotype606	1	0.00138122	TRA:CAVLDSNYQLIW;TRB:CASSPAGPEGTDTQYF	TRA:TGTGCTGTGCTGGATAGCAACTATCAGTTAATCTGG;TRB:TGTGCCAGCAGCCCCGCGGGACCCGAAGGGACAGATACGCAGTATTTT
clonotype568	1	0.00138122	TRA:CAGFGNQFYF;TRB:CASSYSWDYGYTF	TRA:TGTGCAGGATTCGGTAACCAGTTCTATTTT;TRB:TGTGCCAGCAGTTACTCTTGGGACTATGGCTACACCTTC
clonotype600	1	0.00138122	TRB:CASSEGQGGDEQYF	TRB:TGCGCCAGCAGCGAGGGACAGGGAGGGGACGAGCAGTACTTC
clonotype603	1	0.00138122	TRA:CALSEGGGFKTIF;TRB:CSARAGRDAPGYEQYF	TRA:TGTGCTCTGAGTGAAGGAGGAGGCTTCAAAACTATCTTT;TRB:TGCAGTGCTAGAGCCGGGAGGGACGCCCCAGGCTACGAGCAGTACTTC
clonotype602	1	0.00138122	TRA:CALGRTGNQFYF;TRB:CASSTEGSRSPLHF	TRA:TGTGCTCTGGGTCGAACCGGTAACCAGTTCTATTTT;TRB:TGTGCCAGCAGTACGGAGGGGTCGCGTTCACCCCTCCACTTT
clonotype564	1	0.00138122	TRA:CAVYYTSGTYKYIF;TRB:CASSSGGGGRWNTEAFF	TRA:TGTGCTGTCTATTATACCTCAGGAACCTACAAATACATCTTT;TRB:TGTGCCAGCAGTTCTGGGGGGGGAGGACGGTGGAACACTGAAGCTTTCTTT
clonotype565	1	0.00138122	TRA:CALVHGSGNTGKLIF;TRB:CASSPPGDRVLNTEAFF	TRA:TGTGCTCTAGTTCATGGCTCTGGCAACACAGGCAAACTAATCTTT;TRB:TGTGCCAGCTCACCACCTGGGGACAGGGTATTGAACACTGAAGCTTTCTTT
clonotype566	1	0.00138122	TRA:CIVTSRGARLMF	TRA:TGCATCGTCACTAGTCGCGGGGCCAGACTCATGTTT
clonotype567	1	0.00138122	TRA:CAYISQGAQKLVF;TRB:CASSLIGTGGEQYF	TRA:TGTGCTTATATTTCCCAGGGAGCCCAGAAGCTGGTATTT;TRB:TGTGCCAGCAGCTTGATTGGGACAGGGGGCGAGCAGTACTTC
clonotype609	1	0.00138122	TRA:CGAQGGNARLMF;TRB:CASSQGAVPYTEAFF	TRA:TGTGGCGCGCAAGGGGGGAATGCCAGACTCATGTTT;TRB:TGTGCCAGCAGCCAAGGGGCAGTACCTTACACTGAAGCTTTCTTT
clonotype608	1	0.00138122	TRB:CASSLGRADYGYTF	TRB:TGTGCCAGCAGCTTAGGCAGGGCGGACTATGGCTACACCTTC
clonotype562	1	0.00138122	TRA:CAVDNNAGNMLTF;TRB:CASSGGRLGGNQPQHF	TRA:TGTGCCGTCGATAATAATGCAGGCAACATGCTCACCTTT;TRB:TGTGCCAGTAGTGGGGGCAGGTTAGGGGGAAATCAGCCCCAGCATTTT
clonotype563	1	0.00138122	TRA:CAVGDYGGSQGNLIF;TRB:CASNELMGAPIDQETQYF;TRB:CASSAFRDRGHSNQPQHF	TRA:TGTGCTGTGGGGGATTATGGAGGAAGCCAAGGAAATCTCATCTTT;TRB:TGCGCCAGCAATGAACTTATGGGGGCCCCTATAGATCAAGAGACCCAGTACTTC;TRB:TGTGCCAGCAGCGCCTTTCGGGACAGGGGGCATAGCAATCAGCCCCAGCATTTT
clonotype160	1	0.00138122	TRA:CAVNSLNSGYSTLTF;TRA:CAENQAGTALIF;TRB:CASSESGSSEAFF	TRA:TGTGCCGTGAACTCCCTGAATTCAGGATACAGCACCCTCACCTTT;TRA:TGTGCTGAGAACCAGGCAGGAACTGCTCTGATCTTT;TRB:TGCGCCAGCAGTGAGTCGGGTAGTAGTGAAGCTTTCTTT
clonotype161	1	0.00138122	TRB:CASSPPSGSSYEQYF	TRB:TGTGCCAGCAGCCCCCCATCCGGGAGCTCCTACGAGCAGTACTTC
clonotype162	1	0.00138122	TRB:CASSLSTSRYYEQYF	TRB:TGTGCCAGCAGTTTATCGACTAGCCGGTACTACGAGCAGTACTTC
clonotype163	1	0.00138122	TRA:CAVELGTYKYIF;TRB:CASSPGQGWKPLHF	TRA:TGTGCCGTGGAATTGGGAACCTACAAATACATCTTT;TRB:TGTGCCAGCAGCCCGGGACAGGGGTGGAAACCCCTCCACTTT
clonotype164	1	0.00138122	TRA:CVVSATSGTYKYIF;TRB:CASSIQGRNQPQHF;TRB:CAARAGGGLAGSYEQYF	TRA:TGTGTTGTGAGCGCAACATCAGGAACCTACAAATACATCTTT;TRB:TGTGCCAGTAGTATCCAGGGTCGCAATCAGCCCCAGCATTTT;TRB:TGTGCCGCCCGCGCAGGGGGCGGCCTTGCCGGCTCCTACGAGCAGTACTTC
clonotype165	1	0.00138122	TRA:CAFMKHRGDDKIIF;TRB:CAWSVTVSGNTIYF	TRA:TGTGCTTTCATGAAGCATAGGGGAGATGACAAGATCATCTTT;TRB:TGTGCCTGGAGTGTAACAGTTTCTGGAAACACCATATATTTT
clonotype166	1	0.00138122	TRA:CAGLWGGGADGLTF;TRB:CASSPRQGGTDTQYF	TRA:TGTGCAGGCCTTTGGGGAGGAGGTGCTGACGGACTCACCTTT;TRB:TGTGCCAGCAGTCCTAGACAGGGGGGCACAGATACGCAGTATTTT
clonotype167	1	0.00138122	TRA:CAASSSAGTGNQFYF;TRB:CASSLSSHHTGELFF	TRA:TGTGCAGCAAGTAGCTCCGCGGGCACCGGTAACCAGTTCTATTTT;TRB:TGTGCCAGCAGCTTGAGCAGTCATCACACCGGGGAGCTGTTTTTT
clonotype511	1	0.00138122	TRA:CAVRTTEGAQKLVF;TRB:CASSRRRPSTDTQYF	TRA:TGTGCTGTGAGAACTACGGAGGGAGCCCAGAAGCTGGTATTT;TRB:TGTGCCAGCAGCCGCAGGCGCCCTAGCACAGATACGCAGTATTTT
clonotype169	1	0.00138122	TRB:CASSPLQNYGYTF	TRB:TGTGCCAGTAGTCCACTCCAAAACTATGGCTACACCTTC
clonotype513	1	0.00138122	TRB:CSANRQGAFGNTIYF	TRB:TGCAGTGCTAATCGACAGGGGGCCTTTGGAAACACCATATATTTT
clonotype512	1	0.00138122	TRB:CSAEQGFNQPQHF	TRB:TGCAGTGCAGAGCAAGGTTTCAATCAGCCCCAGCATTTT
clonotype515	1	0.00138122	TRA:CAVNAGGYQKVTF;TRB:CASSLLVRGQETQYF	TRA:TGTGCCGTGAATGCGGGGGGTTACCAGAAAGTTACCTTT;TRB:TGTGCTAGCAGCTTATTGGTCAGGGGGCAAGAGACCCAGTACTTC
clonotype514	1	0.00138122	TRB:CASSLRLNTDTQYF;TRB:CASSLAVIAKNIQYF	TRB:TGCGCCAGCAGCCTGCGACTAAACACAGATACGCAGTATTTT;TRB:TGTGCCAGCAGCTTAGCGGTCATAGCCAAAAACATTCAGTACTTC
clonotype517	1	0.00138122	TRB:CASSLGQATDTQYF	TRB:TGTGCCAGCAGTTTGGGGCAGGCAACAGATACGCAGTATTTT
clonotype516	1	0.00138122	TRB:CASFSQGRETQYF	TRB:TGTGCCTCATTTTCCCAGGGTAGAGAGACCCAGTACTTC
clonotype393	1	0.00138122	TRA:CLVVLYSSASKIIF;TRB:CSARVPGTSGGPYEQYF	TRA:TGCCTCGTGGTCCTGTACAGCAGTGCTTCCAAGATAATCTTT;TRB:TGCAGTGCTAGGGTCCCCGGGACTAGCGGGGGGCCCTACGAGCAGTACTTC
clonotype392	1	0.00138122	TRB:CTVRTGTDTQYF	TRB:TGCACCGTACGGACAGGAACAGATACGCAGTATTTT
clonotype391	1	0.00138122	TRB:CSARTGGSYNEQFF	TRB:TGCAGTGCTAGGACCGGAGGCTCCTACAATGAGCAGTTCTTC
clonotype390	1	0.00138122	TRA:CAPGSDGQKLLF;TRB:CASSPSPTYNEQFF	TRA:TGTGCCCCGGGCTCAGATGGCCAGAAGCTGCTCTTT;TRB:TGCGCCAGCAGCCCCTCACCCACGTACAATGAGCAGTTCTTC
clonotype397	1	0.00138122	TRB:CATSDSDFSPGYNEQFF	TRB:TGTGCCACCAGTGATTCCGACTTTAGCCCCGGGTACAATGAGCAGTTCTTC
clonotype396	1	0.00138122	TRB:CASSLPPGQGYEQYF	TRB:TGTGCCAGCAGCCTACCCCCGGGACAGGGGTACGAGCAGTACTTC
clonotype395	1	0.00138122	TRB:CASSLNLPAGLSEQFF	TRB:TGTGCCAGCAGTTTAAACCTGCCGGCAGGACTAAGTGAGCAGTTCTTC
clonotype381	1	0.00138122	TRA:CGTEGVKAAGNKLTF;TRB:CAWSGGSNQPQHF	TRA:TGTGGCACAGAGGGGGTCAAAGCTGCAGGCAACAAGCTAACTTTT;TRB:TGTGCCTGGAGTGGGGGAAGCAATCAGCCCCAGCATTTT
clonotype399	1	0.00138122	TRB:CASSPDRPRVYEQYF	TRB:TGCGCCAGCAGTCCTGACAGGCCGAGGGTCTACGAGCAGTACTTC
clonotype398	1	0.00138122	TRA:CAVVISGGYQKVTF;TRB:CASSPGGGYGGAFF	TRA:TGTGCTGTGGTAATCTCTGGGGGTTACCAGAAAGTTACCTTT;TRB:TGCGCCAGCAGCCCCGGAGGGGGCTATGGTGGAGCTTTCTTT
clonotype461	1	0.00138122	TRA:CAATLNYGGSQGNLIF;TRB:CAISRGGTGGETQYF	TRA:TGTGCTGCCACTTTAAATTATGGAGGAAGCCAAGGAAATCTCATCTTT;TRB:TGTGCCATCAGTCGGGGGGGGACAGGGGGAGAGACCCAGTACTTC
clonotype460	1	0.00138122	TRB:CASSLGADWNTEAFF	TRB:TGTGCCAGCAGCTTGGGGGCAGACTGGAACACTGAAGCTTTCTTT
clonotype463	1	0.00138122	TRA:CAARDGGSQGNLIF;TRB:CASSLKGDYGYTF	TRA:TGTGCAGCAAGGGATGGAGGAAGCCAAGGAAATCTCATCTTT;TRB:TGCGCCAGCAGCTTGAAGGGGGACTATGGCTACACCTTC
clonotype462	1	0.00138122	TRA:CAATGGQNFVF;TRB:CAWSLTAGTYGYTF	TRA:TGTGCAGCAACGGGGGGTCAGAATTTTGTCTTT;TRB:TGTGCCTGGAGCTTAACGGCAGGGACCTATGGCTACACCTTC
clonotype465	1	0.00138122	TRB:CATSRDPAETQYF	TRB:TGTGCCACCAGTAGGGATCCTGCGGAGACCCAGTACTTC
clonotype464	1	0.00138122	TRA:CAPLSDGGSQGNLIF;TRB:CSATDGGDNEKLFF;TRB:CSAALYSLTDTQYF	TRA:TGTGCACCCCTTTCGGATGGAGGAAGCCAAGGAAATCTCATCTTT;TRB:TGCAGTGCAACGGACGGGGGGGATAATGAAAAACTGTTTTTT;TRB:TGCAGTGCTGCCCTGTACAGCCTCACAGATACGCAGTATTTT
clonotype467	1	0.00138122	TRB:CSARTGEVDQPQHF	TRB:TGCAGCGCTCGGACAGGGGAGGTGGATCAGCCCCAGCATTTT
clonotype466	1	0.00138122	TRB:CASSQEKGHLGGYTF	TRB:TGTGCCAGCAGCCAAGAAAAGGGCCATTTGGGGGGCTACACCTTC
clonotype300	1	0.00138122	TRB:CASSQVVETQYF	TRB:TGTGCCAGCAGCCAAGTTGTGGAGACCCAGTACTTC
clonotype468	1	0.00138122	TRA:CAVRSSGSARQLTF;TRB:CSARGLAEVETQYF	TRA:TGTGCCGTGAGGTCTTCTGGTTCTGCAAGGCAACTGACCTTT;TRB:TGCAGTGCTAGGGGACTAGCGGAAGTGGAGACCCAGTACTTC
clonotype302	1	0.00138122	TRB:CASRGTSLRNEQFF	TRB:TGTGCCAGCAGAGGGACTAGCCTCCGCAATGAGCAGTTCTTC
clonotype303	1	0.00138122	TRA:CAVNMPTSGTYKYIF;TRB:CSANPGTSGLDLAYNEQFF	TRA:TGTGCCGTGAACATGCCGACCTCAGGAACCTACAAATACATCTTT;TRB:TGCAGTGCAAACCCCGGGACTAGCGGACTCGACCTCGCCTACAATGAGCAGTTCTTC
clonotype304	1	0.00138122	TRB:CSARVSQGQDSPLHF	TRB:TGCAGTGCTAGAGTATCACAGGGCCAGGATTCACCCCTCCACTTT
clonotype305	1	0.00138122	TRB:CSARMRGYGELFF	TRB:TGCAGTGCTAGGATGCGAGGGTACGGGGAGCTGTTTTTT
clonotype306	1	0.00138122	TRA:CAATLPRNQFYF;TRB:CASSLSGGNGELFF	TRA:TGTGCAGCAACCCTTCCTCGTAACCAGTTCTATTTT;TRB:TGCGCCAGCAGCTTATCAGGGGGCAACGGGGAGCTGTTTTTT
clonotype307	1	0.00138122	TRB:CSGLDATNEKLFF	TRB:TGCAGTGGCCTCGATGCAACTAATGAAAAACTGTTTTTT
clonotype267	1	0.00138122	TRA:CAVIGNNDMRF;TRB:CASSAEGASGGRYEQFF	TRA:TGCGCTGTGATAGGTAACAATGACATGCGCTTT;TRB:TGTGCCAGCAGCGCAGAGGGGGCTAGCGGGGGACGGTATGAGCAGTTCTTC
clonotype266	1	0.00138122	TRB:CASSQERSSYNEQFF	TRB:TGTGCCAGCAGCCAAGAACGGAGCTCCTACAATGAGCAGTTCTTC
clonotype265	1	0.00138122	TRA:CAVRDTGGANNLFF;TRB:CASIRGGSDPNEQFF	TRA:TGTGCTGTGAGAGACACCGGTGGGGCAAACAACCTCTTCTTT;TRB:TGTGCCAGCATAAGGGGCGGGAGCGATCCCAATGAGCAGTTCTTC
clonotype264	1	0.00138122	TRB:CASSLQGNGYTF	TRB:TGTGCCAGCAGCCTACAGGGGAATGGCTACACCTTC
clonotype263	1	0.00138122	TRB:CASSFRRNTEAFF	TRB:TGTGCCAGCAGTTTTCGTAGGAACACTGAAGCTTTCTTT
clonotype262	1	0.00138122	TRB:CASSWQGPYDEQYF	TRB:TGTGCCAGCAGTTGGCAGGGGCCCTACGACGAGCAGTACTTC
clonotype261	1	0.00138122	TRA:CVVSEGGSYIPTF;TRB:CASRAGVPTNEKLFF	TRA:TGTGTGGTGAGCGAAGGAGGAAGCTACATACCTACATTT;TRB:TGTGCCAGCAGGGCAGGGGTTCCAACTAATGAAAAACTGTTTTTT
clonotype260	1	0.00138122	TRA:CAASALYNQGGKLIF;TRB:CASSLDRILTDTQYF	TRA:TGTGCAGCAAGCGCCCTTTATAACCAGGGAGGAAAGCTTATCTTC;TRB:TGTGCCAGCAGCTTGGACCGTATCCTCACAGATACGCAGTATTTT
clonotype269	1	0.00138122	TRA:CAAGGGSASKIIF;TRB:CASSLVGTGESPLHF	TRA:TGTGCAGCAGGGGGGGGCAGTGCTTCCAAGATAATCTTT;TRB:TGCGCCAGCAGCTTGGTCGGGACAGGGGAGTCACCCCTCCACTTT
clonotype268	1	0.00138122	TRB:CASSPDRGIRGYTF	TRB:TGTGCCAGCAGTCCAGACAGGGGGATAAGAGGCTACACCTTC
clonotype520	1	0.00138122	TRB:CASSQTRQGSNTEAFF	TRB:TGTGCCAGCAGCCAAACCCGACAGGGATCGAACACTGAAGCTTTCTTT
clonotype521	1	0.00138122	TRB:CASSPGGTTRDTQYF	TRB:TGTGCCAGCAGCCCAGGGGGGACGACGAGAGATACGCAGTATTTT
clonotype522	1	0.00138122	TRB:CASSGLRTEVGNQPQHF	TRB:TGTGCCAGCAGTGGCTTGCGGACGGAGGTGGGCAATCAGCCCCAGCATTTT
clonotype523	1	0.00138122	TRA:CAATNYNQGGKLIF;TRB:CASSFRGRADTQYF	TRA:TGTGCCGCGACAAATTATAACCAGGGAGGAAAGCTTATCTTC;TRB:TGTGCCAGCAGCTTCAGGGGTCGGGCAGATACGCAGTATTTT
clonotype524	1	0.00138122	TRA:CAMREPHAGGTSYGKLTF;TRB:CASSSWTSGSSYEQYF	TRA:TGTGCAATGAGAGAGCCCCATGCTGGTGGTACTAGCTATGGAAAGCTGACATTT;TRB:TGTGCCAGCAGTTCGTGGACTAGCGGAAGCTCCTACGAGCAGTACTTC
clonotype525	1	0.00138122	TRA:CAAAGNTGKLIF	TRA:TGTGCAGCAGCTGGCAACACAGGCAAACTAATCTTT
clonotype526	1	0.00138122	TRA:CALTDNAGNMLTF;TRB:CASRLGQGAREQFF	TRA:TGTGCTCTGACCGATAATGCAGGCAACATGCTCACCTTT;TRB:TGTGCCAGCAGATTAGGACAGGGGGCTCGTGAGCAGTTCTTC
clonotype488	1	0.00138122	TRA:CAGRSYDKVIF;TRB:CASSGQGIGNSPLHF	TRA:TGTGCAGGACGGTCCTACGACAAGGTGATATTT;TRB:TGTGCCAGCAGTGGACAGGGAATCGGTAATTCACCCCTCCACTTT
clonotype528	1	0.00138122	TRA:CAFKSSGDKLTF;TRB:CASSLYTGAVEKLFF	TRA:TGTGCTTTCAAAAGCAGCGGAGACAAGCTGACTTTT;TRB:TGTGCCAGCAGTTTATATACAGGGGCGGTCGAAAAACTGTTTTTT
clonotype529	1	0.00138122	TRA:CAGSNYGQNFVF;TRB:CASSPDVAGYNEQFF	TRA:TGTGCTGGGAGTAACTATGGTCAGAATTTTGTCTTT;TRB:TGTGCCAGCAGCCCCGACGTAGCGGGGTACAATGAGCAGTTCTTC
clonotype485	1	0.00138122	TRA:CIASGGARLMF;TRB:CASSRQDHGQPQHF	TRA:TGCATCGCCTCAGGAGGGGCCAGACTCATGTTT;TRB:TGTGCCAGTAGTAGACAGGATCACGGTCAGCCCCAGCATTTT
clonotype484	1	0.00138122	TRA:CAVRNSGNTPLVF;TRB:CASSFLRTSGRQTQYF	TRA:TGTGCTGTTCGGAATTCAGGAAACACACCTCTTGTCTTT;TRB:TGTGCCAGCAGTTTTCTGCGGACTAGCGGGAGACAGACCCAGTACTTC
clonotype483	1	0.00138122	TRA:CAVADDYKLSF;TRB:CASSWRTGRGDTQYF	TRA:TGTGCTGTGGCAGACGACTACAAGCTCAGCTTT;TRB:TGTGCCAGCAGCTGGAGGACCGGGCGAGGAGATACGCAGTATTTT
clonotype482	1	0.00138122	TRA:CAASGTGGGADGLTF;TRB:CASSLVGGGETQYF	TRA:TGTGCAGCAAGCGGGACAGGAGGAGGTGCTGACGGACTCACCTTT;TRB:TGTGCCAGCAGCTTAGTGGGAGGGGGAGAGACCCAGTACTTC
clonotype481	1	0.00138122	TRB:CSARGQRSSYNEQFF	TRB:TGCAGTGCTAGAGGTCAGCGGAGCTCCTACAATGAGCAGTTCTTC
clonotype480	1	0.00138122	TRB:CASSSPPPGSGEQFF	TRB:TGTGCCAGCAGTTCCCCCCCGCCAGGGTCCGGTGAGCAGTTCTTC
clonotype301	1	0.00138122	TRA:CAASAIVSNYKLTF	TRA:TGTGCAGCAAGCGCGATAGTAAGCAACTATAAACTGACATTT
clonotype429	1	0.00138122	TRB:CASRAFETEGTEAFF	TRB:TGTGCCAGTAGGGCCTTCGAGACAGAGGGGACTGAAGCTTTCTTT
clonotype428	1	0.00138122	TRA:CAASGNTPLVF;TRB:CASSLVGRETQYF	TRA:TGTGCAGCCTCAGGAAACACACCTCTTGTCTTT;TRB:TGTGCCAGCAGCTTGGTAGGGAGAGAGACCCAGTACTTC
clonotype414	1	0.00138122	TRA:CAENDKGGTSYGKLTF;TRB:CASSSRAGSGTEAFF	TRA:TGTGCAGAGAACGATAAGGGGGGTACTAGCTATGGAAAGCTGACATTT;TRB:TGTGCCAGCAGTTCTAGGGCAGGGTCGGGCACTGAAGCTTTCTTT
clonotype415	1	0.00138122	TRB:CASSWAVRDEQYF	TRB:TGCGCCAGCAGCTGGGCCGTAAGGGACGAGCAGTACTTC
clonotype416	1	0.00138122	TRB:CASSMNPPSEQYF	TRB:TGTGCCAGTAGTATGAACCCGCCCTCCGAGCAGTACTTC
clonotype417	1	0.00138122	TRA:CALDVAGTASKLTF;TRB:CSARTGPDTQYF	TRA:TGTGCTCTAGACGTCGCCGGCACTGCCAGTAAACTCACCTTT;TRB:TGCAGTGCACGGACAGGCCCAGATACGCAGTATTTT
clonotype410	1	0.00138122	TRB:CASSRGLAGFTDTQYF	TRB:TGTGCCAGCAGCCGTGGACTAGCGGGATTCACAGATACGCAGTATTTT
clonotype411	1	0.00138122	TRB:CSARAPGQGRPEQYF	TRB:TGCAGTGCTAGAGCCCCGGGACAGGGGCGCCCCGAGCAGTACTTC
clonotype412	1	0.00138122	TRA:CIVRPTSGSARQLTF;TRB:CASSAPGNTIYF	TRA:TGCATCGTCAGACCAACTTCTGGTTCTGCAAGGCAACTGACCTTT;TRB:TGTGCCAGCAGCGCCCCCGGGAACACCATATATTTT
clonotype413	1	0.00138122	TRA:CAFGAGNQFYF;TRB:CASSLGGSNEQFF	TRA:TGTGCTTTCGGGGCCGGTAACCAGTTCTATTTT;TRB:TGTGCCAGCAGCTTAGGCGGAAGCAATGAGCAGTTCTTC
clonotype418	1	0.00138122	TRA:CAGVIQGAQKLVF;TRB:CSARLQGYTGELFF	TRA:TGTGCAGGCGTTATTCAGGGAGCCCAGAAGCTGGTATTT;TRB:TGCAGTGCCCGCCTACAGGGCTATACCGGGGAGCTGTTTTTT
clonotype419	1	0.00138122	TRA:CVVNIENTGTASKLTF;TRB:CASSSITGDNYNEQFF	TRA:TGTGTGGTGAACATCGAAAATACCGGCACTGCCAGTAAACTCACCTTT;TRB:TGTGCCAGCAGTTCTATAACAGGTGATAACTACAATGAGCAGTTCTTC

## Sheet: P420
clonotype_id	frequency	proportion	cdr3s_aa	cdr3s_nt
clonotype1	3	0.012766	TRA:CAVYSGGGADGLTF;TRB:CASSLQGAKNIQYF	TRA:TGTGCTGTGTATTCAGGAGGAGGTGCTGACGGACTCACCTTT;TRB:TGTGCCAGCAGTTTACAGGGGGCCAAAAACATTCAGTACTTC
clonotype3	2	0.00851064	TRA:CALIQTGGGADGLTF;TRB:CASSRTSGGQETQYF	TRA:TGTGCTCTGATTCAGACAGGAGGAGGTGCTGACGGACTCACCTTT;TRB:TGTGCCAGCAGCCGGACTAGCGGGGGACAAGAGACCCAGTACTTC
clonotype5	2	0.00851064	TRB:CASSLLSGGGGYTF	TRB:TGTGCCAGCAGTTTATTGTCCGGGGGAGGTGGCTACACCTTC
clonotype6	2	0.00851064	TRA:CGTGGNNDMRF;TRB:CASSLDWEGNSPLHF	TRA:TGCGGCACAGGGGGGAACAATGACATGCGCTTT;TRB:TGTGCCAGCAGCTTAGACTGGGAGGGTAATTCACCCCTCCACTTT
clonotype2	2	0.00851064	TRA:CILRVYYGGSQGNLIF;TRB:CASSYVDGLVGQNIQYF	TRA:TGCATCCTGAGGGTCTATTATGGAGGAAGCCAAGGAAATCTCATCTTT;TRB:TGTGCCAGCAGTTACGTCGACGGGTTGGTAGGCCAAAACATTCAGTACTTC
clonotype4	2	0.00851064	TRB:CASSPSSYNEQFF	TRB:TGTGCCAGCAGCCCTAGCTCCTACAATGAGCAGTTCTTC
clonotype220	1	0.00425532	TRA:CVVIPRQGNTGKLIF;TRB:CASSFSGASQPQHF	TRA:TGTGTGGTGATTCCAAGACAGGGCAACACAGGCAAACTAATCTTT;TRB:TGTGCCAGCAGTTTTTCTGGGGCTTCGCAGCCCCAGCATTTT
clonotype227	1	0.00425532	TRA:CAVMDSNYQLIW;TRB:CSARLAGGPETQYF	TRA:TGTGCTGTGATGGATAGCAACTATCAGTTAATCTGG;TRB:TGCAGTGCTAGACTAGCGGGGGGGCCAGAGACCCAGTACTTC
clonotype82	1	0.00425532	TRB:CSVGSSYDGYNEQFF	TRB:TGCAGTGTAGGTTCTAGCTATGACGGCTACAATGAGCAGTTCTTC
clonotype68	1	0.00425532	TRA:CAVGRGNTGFQKLVF;TRB:CSASGVPLGASSNSPLHF	TRA:TGTGCTGTGGGGCGTGGAAACACAGGCTTTCAGAAACTTGTATTT;TRB:TGCAGTGCTAGTGGGGTCCCCCTCGGGGCATCATCTAATTCACCCCTCCACTTT
clonotype69	1	0.00425532	TRA:CATADDMRF;TRB:CSALPMTSGTYTGELFF	TRA:TGTGCTACGGCGGATGACATGCGCTTT;TRB:TGCAGTGCTCTACCCATGACTAGCGGGACCTACACCGGGGAGCTGTTTTTT
clonotype60	1	0.00425532	TRB:CALGVTGANVLTF	TRB:TGTGCCCTAGGGGTCACTGGGGCCAACGTCCTGACTTTC
clonotype61	1	0.00425532	TRA:CAATLNTGFQKLVF;TRA:CALREYGNKLVF;TRB:CASRGPREQYF	TRA:TGTGCAGCAACTCTGAACACAGGCTTTCAGAAACTTGTATTT;TRA:TGTGCTCTAAGGGAATATGGAAACAAGCTGGTCTTT;TRB:TGTGCCAGCAGGGGACCAAGGGAGCAGTACTTC
clonotype62	1	0.00425532	TRA:CIVRVAEDSNYQLIW;TRB:CASSPFGQGAWREFTEQYF	TRA:TGCATCGTCAGAGTCGCGGAGGATAGCAACTATCAGTTAATCTGG;TRB:TGCGCCAGCAGCCCCTTCGGACAGGGGGCCTGGCGGGAGTTTACCGAGCAGTACTTC
clonotype224	1	0.00425532	TRB:CASSHGHRPNYGYTF	TRB:TGTGCCAGCAGCCACGGACACCGGCCTAACTATGGCTACACCTTC
clonotype64	1	0.00425532	TRB:CASSYTSGTDTQYF	TRB:TGTGCCAGCAGTTACACCTCGGGGACAGATACGCAGTATTTT
clonotype65	1	0.00425532	TRB:CSARYGGGPGTDTQYF	TRB:TGCAGTGCTAGATACGGCGGGGGGCCCGGGACAGATACGCAGTATTTT
clonotype66	1	0.00425532	TRB:CASSLTVNTEAFF	TRB:TGTGCCAGCAGTTTGACAGTGAACACTGAAGCTTTCTTT
clonotype67	1	0.00425532	TRB:CASSRRQAPSSYNSPLHF	TRB:TGCGCCAGCAGCCGAAGACAGGCTCCGAGCTCCTATAATTCACCCCTCCACTTT
clonotype139	1	0.00425532	TRA:CAVAVSTLGRLYF;TRB:CASARTGGLGQPQHF	TRA:TGCGCTGTGGCGGTCTCAACCCTGGGGAGGCTATACTTT;TRB:TGTGCCAGCGCGAGGACAGGGGGCTTAGGTCAGCCCCAGCATTTT
clonotype138	1	0.00425532	TRA:CANRGGSNTGKLIF;TRB:CASSLRREFLSGYTF	TRA:TGTGCTAACAGGGGCGGGAGCAACACAGGCAAACTAATCTTT;TRB:TGTGCCAGCAGTCTCAGGAGGGAGTTCCTGAGTGGCTACACCTTC
clonotype137	1	0.00425532	TRA:CAGGNNNDMRF	TRA:TGTGCAGGAGGCAATAACAATGACATGCGCTTT
clonotype136	1	0.00425532	TRA:CAVIDSNYQLIW;TRB:CASSPRTGGHEQYF	TRA:TGTGCTGTGATTGATAGCAACTATCAGTTAATCTGG;TRB:TGTGCCAGCTCACCCCGGACAGGGGGCCACGAGCAGTACTTC
clonotype135	1	0.00425532	TRA:CAVNMNTGFQKLVF;TRB:CASSEAVNNSPLHF	TRA:TGTGCCGTGAACATGAACACAGGCTTTCAGAAACTTGTATTT;TRB:TGTGCCAGCAGTGAGGCAGTTAATAATTCACCCCTCCACTTT
clonotype134	1	0.00425532	TRB:CSVASRYNEQFF	TRB:TGCAGCGTTGCCTCCAGGTACAATGAGCAGTTCTTC
clonotype133	1	0.00425532	TRB:CASSLEPKSYNEQFF	TRB:TGTGCCAGCAGCTTAGAACCAAAATCCTACAATGAGCAGTTCTTC
clonotype132	1	0.00425532	TRA:CAATTNAGGTSYGKLTF;TRB:CASRSGAYNEQFF	TRA:TGTGCAGCAACCACTAATGCTGGTGGTACTAGCTATGGAAAGCTGACATTT;TRB:TGCGCCAGCAGGTCGGGGGCCTACAATGAGCAGTTCTTC
clonotype131	1	0.00425532	TRB:CKGGYFSNQPQHF	TRB:TGCAAAGGGGGATACTTTAGCAATCAGCCCCAGCATTTT
clonotype130	1	0.00425532	TRA:CAVGTPDTGRRALTF	TRA:TGTGCTGTGGGTACTCCGGACACGGGCAGGAGAGCACTTACTTTT
clonotype59	1	0.00425532	TRB:CSARGHEQYF	TRB:TGCAGTGCTAGGGGGCACGAGCAGTACTTC
clonotype58	1	0.00425532	TRA:CVVNPWGSQGNLIF;TRB:CSASGTDNQPQHF;TRB:CASSPQGATNSPLHF	TRA:TGTGTGGTGAACCCCTGGGGAAGCCAAGGAAATCTCATCTTT;TRB:TGCAGTGCGTCCGGGACAGATAATCAGCCCCAGCATTTT;TRB:TGTGCCAGCAGCCCCCAGGGGGCCACGAATTCACCCCTCCACTTT
clonotype55	1	0.00425532	TRA:CAGQLRGGTSYGKLTF;TRB:CASSIRRGETQYF	TRA:TGTGCTGGGCAGCTGCGTGGTGGTACTAGCTATGGAAAGCTGACATTT;TRB:TGTGCCAGTAGTATCCGAAGGGGAGAGACCCAGTACTTC
clonotype54	1	0.00425532	TRB:CSARHNEKLFF	TRB:TGCAGTGCTAGACATAATGAAAAACTGTTTTTT
clonotype57	1	0.00425532	TRA:CAPQGAGGTSYGKLTF;TRB:CASRRGPAGVSGELFF	TRA:TGTGCACCCCAGGGTGCTGGTGGTACTAGCTATGGAAAGCTGACATTT;TRB:TGTGCCAGCAGACGCGGCCCAGCGGGGGTTTCTGGGGAGCTGTTTTTT
clonotype56	1	0.00425532	TRB:CASSLLGAHTDTQYF	TRB:TGTGCCAGCAGCTTATTGGGGGCCCACACAGATACGCAGTATTTT
clonotype51	1	0.00425532	TRA:CAVGDDKIIF;TRB:CASSLYGSSTSTDTQYF	TRA:TGTGCCGTGGGAGATGACAAGATCATCTTT;TRB:TGTGCCAGCAGCTTGTACGGGAGCTCAACTAGCACAGATACGCAGTATTTT
clonotype50	1	0.00425532	TRB:CASSYGGRDERRSYEQYF	TRB:TGTGCCAGCAGTTATGGCGGGAGAGACGAAAGAAGGTCCTACGAGCAGTACTTC
clonotype53	1	0.00425532	TRB:CSARATGTSGTGELFF	TRB:TGCAGTGCTAGAGCTACCGGGACTAGCGGGACCGGGGAGCTGTTTTTT
clonotype52	1	0.00425532	TRA:CAGQLAGGGADGLTF;TRB:CASSWGQGRYYEQYF	TRA:TGTGCTGGGCAGCTTGCAGGAGGAGGTGCTGACGGACTCACCTTT;TRB:TGTGCCAGCAGCTGGGGACAGGGAAGGTACTACGAGCAGTACTTC
clonotype182	1	0.00425532	TRB:CASSGTSGGRYNEQFF	TRB:TGTGCCAGCAGCGGGACTAGCGGGGGGAGGTACAATGAGCAGTTCTTC
clonotype183	1	0.00425532	TRB:CAWSRFLLAGGPTDTQYF	TRB:TGTGCCTGGAGTCGGTTTTTACTAGCGGGAGGGCCAACAGATACGCAGTATTTT
clonotype180	1	0.00425532	TRA:CAVSEKDTGNQFYF;TRB:CASSSSSRGFYGYTF	TRA:TGTGCTGTGAGTGAGAAGGACACCGGTAACCAGTTCTATTTT;TRB:TGTGCCAGCAGCTCTAGTAGCAGGGGTTTCTATGGCTACACCTTC
clonotype181	1	0.00425532	TRB:CASSLESGFYGYTF	TRB:TGTGCCAGCAGCTTAGAGTCAGGGTTCTATGGCTACACCTTC
clonotype186	1	0.00425532	TRA:CAAPGGSSNTGKLIF;TRB:CASSLPTGGSGANVLTF	TRA:TGTGCTGCCCCGGGGGGCTCTAGCAACACAGGCAAACTAATCTTT;TRB:TGTGCCAGCTCACTCCCGACAGGGGGATCTGGGGCCAACGTCCTGACTTTC
clonotype187	1	0.00425532	TRB:CASSLEGLGELFF	TRB:TGTGCCAGCAGCTTAGAAGGATTAGGGGAGCTGTTTTTT
clonotype184	1	0.00425532	TRA:CIVGAGNKLVF;TRB:CASRETGDNEQFF	TRA:TGCATCGTCGGGGCGGGAAACAAGCTGGTCTTT;TRB:TGTGCCAGTAGGGAGACAGGGGACAATGAGCAGTTCTTC
clonotype185	1	0.00425532	TRB:CASSARIGEQFF	TRB:TGTGCCAGCAGTGCCAGGATTGGCGAGCAGTTCTTC
clonotype188	1	0.00425532	TRB:CSARGFGGGPRSPLHF	TRB:TGCAGTGCTAGGGGGTTTGGGGGTGGCCCTCGTTCACCCCTCCACTTT
clonotype189	1	0.00425532	TRA:CAVSEIYGNNRLAF;TRB:CASSLRETQYF	TRA:TGTGCTGTGAGTGAAATTTATGGGAACAACAGACTCGCTTTT;TRB:TGTGCCAGCAGCTTACGGGAGACCCAGTACTTC
clonotype108	1	0.00425532	TRA:CAMSGGSNYKLTF;TRB:CASSPPTSGGFNEQYF	TRA:TGTGCAATGAGTGGAGGTAGCAACTATAAACTGACATTT;TRB:TGTGCCAGCTCACCACCGACCAGCGGGGGGTTCAACGAGCAGTACTTC
clonotype109	1	0.00425532	TRA:CAMREGLQGGSEKLVF	TRA:TGTGCAATGAGAGAGGGCTTGCAGGGCGGATCTGAAAAGCTGGTCTTT
clonotype102	1	0.00425532	TRA:CGAQGWETSGSRLTF;TRB:CAWNRPSPLLYEQYF	TRA:TGTGGAGCCCAGGGGTGGGAAACCAGTGGCTCTAGGTTGACCTTT;TRB:TGTGCCTGGAATCGGCCGAGTCCGCTCTTATACGAGCAGTACTTC
clonotype103	1	0.00425532	TRB:CASSLFGREGADGYTF	TRB:TGTGCCAGCAGCTTGTTTGGCAGGGAGGGGGCGGATGGCTACACCTTC
clonotype100	1	0.00425532	TRA:CATRNAGNNRKLIW;TRB:CASSVTGGTEAFF	TRA:TGTGCTACGCGTAATGCTGGCAACAACCGTAAGCTGATTTGG;TRB:TGTGCCAGCAGCGTGACAGGGGGCACTGAAGCTTTCTTT
clonotype101	1	0.00425532	TRA:CAYRSPYTQGGSEKLVF;TRB:CASNPQGTGNTIYF	TRA:TGTGCTTATAGGAGCCCTTACACTCAGGGCGGATCTGAAAAGCTGGTCTTT;TRB:TGCGCCAGCAATCCCCAGGGAACCGGAAACACCATATATTTT
clonotype106	1	0.00425532	TRB:CASSLGDLANGYTF	TRB:TGTGCCAGCAGCTTGGGGGACTTAGCCAACGGCTACACCTTC
clonotype107	1	0.00425532	TRB:CSAPREGRYNEQFF	TRB:TGCAGTGCTCCCCGAGAGGGGCGGTACAATGAGCAGTTCTTC
clonotype104	1	0.00425532	TRB:CASSEAPTPRGNEQFF	TRB:TGTGCCAGCAGCGAGGCCCCGACACCAAGGGGCAATGAGCAGTTCTTC
clonotype105	1	0.00425532	TRA:CAVSGTSYGKLTF;TRA:CAVVRGSTLGRLYF;TRB:CASSLAWGQSSGANVLTF	TRA:TGTGCTGTGAGTGGTACTAGCTATGGAAAGCTGACATTT;TRA:TGTGCTGTGGTCAGAGGCTCAACCCTGGGGAGGCTATACTTT;TRB:TGTGCCAGCAGCTTAGCTTGGGGGCAGAGCTCTGGGGCCAACGTCCTGACTTTC
clonotype42	1	0.00425532	TRA:CAVSPSGGYNKLIF;TRB:CASSLRVGPGSSYNSPLHF	TRA:TGTGCTGTGAGTCCTTCTGGTGGCTACAATAAGCTGATTTTT;TRB:TGTGCCAGCAGCTTAAGAGTGGGGCCCGGAAGCTCCTATAATTCACCCCTCCACTTT
clonotype43	1	0.00425532	TRB:CASSFSGRPGETQYF	TRB:TGTGCCAGCAGCTTTAGCGGGAGGCCGGGGGAGACCCAGTACTTC
clonotype40	1	0.00425532	TRB:CASSAWEGRTEAFF	TRB:TGTGCCAGCAGTGCCTGGGAGGGGAGGACTGAAGCTTTCTTT
clonotype41	1	0.00425532	TRA:CATDALAGFQKLVF;TRB:CASSQVRARARNEQFF	TRA:TGTGCTACGGACGCACTGGCAGGCTTTCAGAAACTTGTATTT;TRB:TGTGCCAGCAGCCAAGTGAGGGCCAGGGCGAGGAATGAGCAGTTCTTC
clonotype199	1	0.00425532	TRA:CAVDAGNMLTF;TRB:CASTPGQGSYEQYF	TRA:TGTGCTGTGGATGCAGGCAACATGCTCACCTTT;TRB:TGTGCCAGCACTCCGGGACAGGGCTCCTACGAGCAGTACTTC
clonotype198	1	0.00425532	TRA:CAGSDGQKLLF;TRB:CASSTTGGSGEQYF	TRA:TGTGCAGGGTCAGATGGCCAGAAGCTGCTCTTT;TRB:TGTGCCAGCAGTACGACAGGGGGTTCGGGCGAGCAGTACTTC
clonotype44	1	0.00425532	TRB:CSARRSAGGSDNEQFF	TRB:TGCAGTGCTAGGCGGTCGGCGGGAGGGTCGGACAATGAGCAGTTCTTC
clonotype45	1	0.00425532	TRA:CAVIGGSQGNLIF;TRA:CATDAGSSASKIIF;TRB:CASSFSATVAKNIQYF	TRA:TGTGCCGTGATCGGGGGAAGCCAAGGAAATCTCATCTTT;TRA:TGTGCTACGGACGCCGGCAGCAGTGCTTCCAAGATAATCTTT;TRB:TGTGCCAGCAGCTTTTCGGCGACGGTAGCCAAAAACATTCAGTACTTC
clonotype195	1	0.00425532	TRB:CASSQGTGIEQYF	TRB:TGTGCCAGCAGCCAAGGGACAGGGATAGAGCAGTACTTC
clonotype194	1	0.00425532	TRB:CSARPPGGNTDTQYF	TRB:TGCAGTGCTAGACCCCCAGGGGGGAACACAGATACGCAGTATTTT
clonotype48	1	0.00425532	TRB:CAWNASSGRSTGELFF	TRB:TGTGCCTGGAACGCTTCTAGCGGGAGAAGCACCGGGGAGCTGTTTTTT
clonotype196	1	0.00425532	TRB:CSAGDRDTEAFF	TRB:TGCAGTGCTGGAGACAGGGACACTGAAGCTTTCTTT
clonotype191	1	0.00425532	TRB:CASSLTPQGPHEKLFF	TRB:TGCGCCAGCAGCCTTACTCCACAGGGGCCCCATGAAAAACTGTTTTTT
clonotype190	1	0.00425532	TRB:CASSRSTVELNMTYQPQHF	TRB:TGTGCCAGCTCACGGTCGACAGTCGAGCTAAATATGACCTATCAGCCCCAGCATTTT
clonotype193	1	0.00425532	TRB:CASSNRGLRTDTQYF	TRB:TGTGCCAGCAGCAACAGGGGGTTGCGCACAGATACGCAGTATTTT
clonotype192	1	0.00425532	TRA:CALRNYGGSQGNLIF;TRB:CASSYTGVPYNEQFF	TRA:TGTGCTCTGAGGAATTATGGAGGAAGCCAAGGAAATCTCATCTTT;TRB:TGTGCCAGCAGCTATACAGGGGTTCCCTACAATGAGCAGTTCTTC
clonotype228	1	0.00425532	TRB:CASSLKGSPLHF	TRB:TGTGCCAGCAGCTTAAAGGGTTCACCCCTCCACTTT
clonotype9	1	0.00425532	TRA:CVLLWGKLQF;TRB:CASSLSTRGSNQPQHF	TRA:TGTGTTCTCCTCTGGGGGAAATTGCAGTTT;TRB:TGTGCCAGCAGCTTATCGACGAGGGGATCCAATCAGCCCCAGCATTTT
clonotype8	1	0.00425532	TRA:CVVRDTNAGKSTF;TRB:CASSFGQSSYNSPLHF	TRA:TGTGTGGTGCGGGACACCAATGCAGGCAAATCAACCTTT;TRB:TGCGCCAGCAGCTTTGGGCAGAGCTCCTATAATTCACCCCTCCACTTT
clonotype222	1	0.00425532	TRB:CASSLGGYEQYF	TRB:TGTGCCAGCAGCTTAGGGGGCTACGAGCAGTACTTC
clonotype7	1	0.00425532	TRA:CIVRVNTGGFKTIF;TRB:CSARYLPGPSGNTIYF	TRA:TGCATCGTCAGAGTTAATACTGGAGGCTTCAAAACTATCTTT;TRB:TGCAGTGCTAGGTACCTACCTGGTCCCTCTGGAAACACCATATATTTT
clonotype226	1	0.00425532	TRA:CAVRGSNYKLTF;TRB:CASSVGGLQETQYF	TRA:TGTGCTGTCAGAGGTAGCAACTATAAACTGACATTT;TRB:TGTGCCAGCAGCGTAGGGGGACTCCAAGAGACCCAGTACTTC
clonotype225	1	0.00425532	TRB:CSAPGTGDIREQYF	TRB:TGCAGTGCGCCCGGGACAGGGGACATAAGGGAGCAGTACTTC
clonotype115	1	0.00425532	TRA:CAASTGNQFYF;TRB:CASSLGQTGDLIGYTF	TRA:TGTGCAGCAAGCACCGGTAACCAGTTCTATTTT;TRB:TGTGCCAGCAGCTTAGGGCAGACAGGGGACTTGATTGGCTACACCTTC
clonotype114	1	0.00425532	TRA:CAVNRPDGQKLLF;TRB:CASSPIRILGETQYF	TRA:TGTGCCGTGAACAGGCCAGATGGCCAGAAGCTGCTCTTT;TRB:TGTGCCAGCAGTCCTATCCGGATACTCGGAGAGACCCAGTACTTC
clonotype117	1	0.00425532	TRB:CSAETGTGGTGELFF	TRB:TGCAGCGCTGAAACCGGGACAGGGGGCACCGGGGAGCTGTTTTTT
clonotype116	1	0.00425532	TRB:CASSFGMKKGKLFF	TRB:TGCGCCAGCAGCTTCGGGATGAAGAAAGGAAAACTGTTTTTT
clonotype111	1	0.00425532	TRA:CAASKGFGAGSYQLTF;TRB:CSARPGGAAEQYF	TRA:TGTGCAGCAAGCAAGGGCTTTGGGGCTGGGAGTTACCAACTCACTTTC;TRB:TGCAGTGCTAGGCCGGGGGGGGCTGCCGAGCAGTACTTC
clonotype110	1	0.00425532	TRB:CASSSILTDTQYF	TRB:TGTGCCAGCAGCTCCATTCTCACAGATACGCAGTATTTT
clonotype113	1	0.00425532	TRB:CATSRRQPNEQFF	TRB:TGTGCCACCAGCAGAAGACAGCCCAATGAGCAGTTCTTC
clonotype112	1	0.00425532	TRA:CAYYTGANSKLTF;TRB:CSAWSRFDQPQHF	TRA:TGTGCTTATTATACTGGAGCCAATAGTAAGCTGACATTT;TRB:TGCAGTGCTTGGAGTCGGTTCGATCAGCCCCAGCATTTT
clonotype119	1	0.00425532	TRA:CLVGVPGNTGKLIF;TRB:CSGTLGLAESSYNEQFF	TRA:TGCCTCGTGGGTGTACCAGGCAACACAGGCAAACTAATCTTT;TRB:TGCAGTGGAACATTAGGACTAGCGGAAAGCTCCTACAATGAGCAGTTCTTC
clonotype118	1	0.00425532	TRA:CAFMFPGDDKIIF;TRA:CGYAGNMLTF;TRB:CSPERGSASAFF	TRA:TGTGCTTTCATGTTCCCCGGGGATGACAAGATCATCTTT;TRA:TGTGGGTATGCAGGCAACATGCTCACCTTT;TRB:TGCAGCCCCGAGAGGGGTTCAGCTTCGGCTTTCTTT
clonotype37	1	0.00425532	TRA:CAMRDHTGTASKLTF;TRB:CASSFPPSGLPAGYTF	TRA:TGTGCAATGAGAGACCATACCGGCACTGCCAGTAAACTCACCTTT;TRB:TGTGCCAGCAGCTTCCCACCCTCGGGACTGCCCGCTGGCTACACCTTC
clonotype36	1	0.00425532	TRB:CSAVQGARYGYTF	TRB:TGCAGTGCTGTACAGGGGGCGCGGTATGGCTACACCTTC
clonotype35	1	0.00425532	TRB:CASSLRGNTEAFF	TRB:TGTGCCAGCAGCTTACGCGGGAACACTGAAGCTTTCTTT
clonotype34	1	0.00425532	TRA:CLVAMNSGNTPLVF;TRB:CASSLLHGIQETQYF	TRA:TGCCTCGTGGCCATGAATTCAGGAAACACACCTCTTGTCTTT;TRB:TGCGCCAGCAGCTTGTTACACGGAATCCAAGAGACCCAGTACTTC
clonotype33	1	0.00425532	TRA:CALDKSDYKLSF;TRB:CASSQIGQYTEAFF	TRA:TGTGCTCTAGACAAAAGCGACTACAAGCTCAGCTTT;TRB:TGTGCCAGCAGCCAAATCGGACAGTACACTGAAGCTTTCTTT
clonotype32	1	0.00425532	TRB:CASSLGPLAFDEQFF	TRB:TGTGCCAGCAGCCTCGGTCCTCTGGCGTTTGATGAGCAGTTCTTC
clonotype31	1	0.00425532	TRA:CAVNTGGFKTIF;TRB:CATSARQGLSDTQYF	TRA:TGTGCCGTGAATACTGGAGGCTTCAAAACTATCTTT;TRB:TGTGCCACCAGCGCCCGACAAGGATTGTCAGATACGCAGTATTTT
clonotype30	1	0.00425532	TRB:CASSQPSGRHNEQFF	TRB:TGTGCCAGCAGCCAACCTAGCGGGCGACACAATGAGCAGTTCTTC
clonotype39	1	0.00425532	TRB:CASSYTSGPGGTQYF	TRB:TGTGCCAGCAGCTACACTAGCGGCCCAGGGGGTACGCAGTATTTT
clonotype38	1	0.00425532	TRB:CASSLHAGGSYNEQFF	TRB:TGTGCCAGCAGTTTGCATGCGGGAGGGTCGTACAATGAGCAGTTCTTC
clonotype216	1	0.00425532	TRB:CSASRHLGNTQYF	TRB:TGCAGTGCTAGCCGACATTTGGGCAATACGCAGTATTTT
clonotype217	1	0.00425532	TRA:CLVGRNTGGFKTIF;TRB:CASSFGQYGYTF	TRA:TGCCTCGTGGGTCGGAATACTGGAGGCTTCAAAACTATCTTT;TRB:TGTGCCAGCAGCTTCGGACAATATGGCTACACCTTC
clonotype214	1	0.00425532	TRB:CAWKRDSYNEQFF	TRB:TGTGCCTGGAAGCGGGACTCCTACAATGAGCAGTTCTTC
clonotype215	1	0.00425532	TRA:CAMREGYYTGRRALTF;TRB:CATSAKGPGDEQFF	TRA:TGTGCAATGAGAGAGGGCTATTACACGGGCAGGAGAGCACTTACTTTT;TRB:TGTGCCACCAGTGCCAAAGGACCGGGGGATGAGCAGTTCTTC
clonotype212	1	0.00425532	TRA:CVVSPGGSQGNLIF;TRB:CASSYRAGNQPQHF	TRA:TGTGTGGTGAGCCCTGGAGGAAGCCAAGGAAATCTCATCTTT;TRB:TGTGCCAGCAGCTACAGGGCGGGCAATCAGCCCCAGCATTTT
clonotype213	1	0.00425532	TRA:CALRNYGGSQGNLIF;TRB:CASSQGLNTDTQYF	TRA:TGTGCTCTGAGGAATTATGGAGGAAGCCAAGGAAATCTCATCTTT;TRB:TGTGCCAGCAGCCAAGGACTTAACACAGATACGCAGTATTTT
clonotype210	1	0.00425532	TRA:CIVRDKRGDKIIF;TRB:CASSEAGARQETQYF	TRA:TGCATCGTCAGAGATAAAAGGGGAGACAAGATCATCTTT;TRB:TGCGCCAGCAGCGAAGCGGGGGCCCGACAAGAGACCCAGTACTTC
clonotype211	1	0.00425532	TRA:CAVDDAGNMLTF	TRA:TGTGCCGTGGACGATGCAGGCAACATGCTCACCTTT
clonotype218	1	0.00425532	TRA:CAMSSYTDKLIF;TRB:CASSHATGAKNIQYF	TRA:TGTGCAATGAGCTCGTACACCGACAAGCTCATCTTT;TRB:TGTGCCAGCAGTCACGCGACAGGGGCCAAAAACATTCAGTACTTC
clonotype219	1	0.00425532	TRB:CASSISQGTHQPQHF	TRB:TGTGCCAGTAGTATTTCGCAGGGGACCCATCAGCCCCAGCATTTT
clonotype160	1	0.00425532	TRA:CVVRISSGSARQLTF;TRB:CASSFQGAAKNIQYF	TRA:TGTGTTGTGAGGATTTCTTCTGGTTCTGCAAGGCAACTGACCTTT;TRB:TGTGCCAGCAGCTTCCAGGGGGCAGCCAAAAACATTCAGTACTTC
clonotype161	1	0.00425532	TRB:CASSEEGGTGSYEQYF	TRB:TGTGCCAGCAGTGAAGAGGGGGGCACAGGCTCCTACGAGCAGTACTTC
clonotype162	1	0.00425532	TRA:CAMNWFGNEKLTF;TRB:CSAVPDSANEQFF	TRA:TGTGCAATGAATTGGTTTGGAAATGAGAAATTAACCTTT;TRB:TGCAGTGCAGTACCCGACAGCGCAAATGAGCAGTTCTTC
clonotype163	1	0.00425532	TRB:CASSEGLAGAPGEETQYF	TRB:TGCGCCAGCAGCGAAGGACTAGCCGGAGCCCCTGGGGAAGAGACCCAGTACTTC
clonotype164	1	0.00425532	TRA:CAAHTGGFKTIF;TRB:CASSLEASGANVLTF	TRA:TGTGCTGCCCATACTGGAGGCTTCAAAACTATCTTT;TRB:TGTGCCAGCAGTTTAGAAGCCTCTGGGGCCAACGTCCTGACTTTC
clonotype165	1	0.00425532	TRA:CAASKVNTGFQKLVF;TRB:CASSQGGRAGEQYF	TRA:TGTGCAGCAAGTAAGGTGAACACAGGCTTTCAGAAACTTGTATTT;TRB:TGCGCCAGCAGCCAAGGCGGGAGGGCCGGCGAGCAGTACTTC
clonotype166	1	0.00425532	TRA:CAFYTGGFKTIF;TRB:CASSLDGPYEQYF	TRA:TGTGCTTTCTATACTGGAGGCTTCAAAACTATCTTT;TRB:TGTGCCAGCAGCTTAGATGGCCCCTACGAGCAGTACTTC
clonotype167	1	0.00425532	TRA:CILRDANDMRF;TRB:CASSQDKTFDTGELFF	TRA:TGCATCCTGAGAGACGCCAATGACATGCGCTTT;TRB:TGTGCCAGCAGCCAAGATAAAACATTCGACACCGGGGAGCTGTTTTTT
clonotype168	1	0.00425532	TRA:CAGQLDYKLSF;TRB:CASSQARGNQPQHF	TRA:TGTGCTGGGCAGCTCGACTACAAGCTCAGCTTT;TRB:TGTGCCAGCAGCCAAGCCAGGGGCAATCAGCCCCAGCATTTT
clonotype169	1	0.00425532	TRB:CATQLGGNTDTQYF	TRB:TGTGCCACCCAACTAGGGGGTAACACAGATACGCAGTATTTT
clonotype24	1	0.00425532	TRA:CAASNDYKLSF	TRA:TGTGCAGCAAGTAACGACTACAAGCTCAGCTTT
clonotype25	1	0.00425532	TRB:CASSQVPGRNYNEQFF	TRB:TGTGCCAGCAGCCAAGTTCCGGGACGGAACTACAATGAGCAGTTCTTC
clonotype26	1	0.00425532	TRA:CAVQSSGTYKYIF;TRB:CSATNQGQETQYF	TRA:TGTGCTGTGCAGAGCTCAGGAACCTACAAATACATCTTT;TRB:TGCAGTGCGACCAACCAGGGGCAAGAGACCCAGTACTTC
clonotype27	1	0.00425532	TRA:CAVQGNNRLAF;TRB:CASSAGDLYGYTF	TRA:TGTGCTGTGCAGGGGAACAACAGACTCGCTTTT;TRB:TGTGCCAGCAGCGCAGGGGACCTCTATGGCTACACCTTC
clonotype20	1	0.00425532	TRB:CASSLDRSRGGVSGANVLTF	TRB:TGTGCCAGCAGCTTAGACCGGTCGCGGGGGGGGGTCTCTGGGGCCAACGTCCTGACTTTC
clonotype21	1	0.00425532	TRA:CAATMDNYGQNFVF;TRB:CASSLSNYGYTF	TRA:TGTGCAGCAACCATGGATAACTATGGTCAGAATTTTGTCTTT;TRB:TGTGCCAGCAGCTTGAGTAACTATGGCTACACCTTC
clonotype22	1	0.00425532	TRB:CASSSATGGGETQYF	TRB:TGTGCCAGCAGCTCGGCGACTGGCGGGGGAGAGACCCAGTACTTC
clonotype23	1	0.00425532	TRA:CAVSDLGSGNTPLVF;TRB:CASSPTGAGTGELFF	TRA:TGTGCTGTGAGTGATCTGGGTTCAGGAAACACACCTCTTGTCTTT;TRB:TGCGCCAGCAGCCCGACAGGGGCGGGCACCGGGGAGCTGTTTTTT
clonotype28	1	0.00425532	TRA:CIVRRETSYDKVIF;TRB:CAISEWNLDTGELFF	TRA:TGCATCGTCAGGAGGGAAACCTCCTACGACAAGGTGATATTT;TRB:TGTGCCATCAGTGAGTGGAATCTCGACACCGGGGAGCTGTTTTTT
clonotype29	1	0.00425532	TRB:CASSYVDGLVGQNIQYF	TRB:TGTGCCAGCAGTTACGTCGACGGGTTGGTAGGCCAAAACATTCAGTACTTC
clonotype201	1	0.00425532	TRA:CALAGNQFYF;TRB:CSAWRANGYEQYF	TRA:TGTGCTCTGGCCGGTAACCAGTTCTATTTT;TRB:TGCAGTGCCTGGAGGGCCAATGGCTACGAGCAGTACTTC
clonotype200	1	0.00425532	TRB:CASSPLGLWTGELFF	TRB:TGTGCCAGCAGCCCCTTGGGACTGTGGACCGGGGAGCTGTTTTTT
clonotype203	1	0.00425532	TRB:CASSVGGYGYTF	TRB:TGTGCCAGCAGCGTAGGGGGCTATGGCTACACCTTC
clonotype202	1	0.00425532	TRA:CAVRSLDNYGQNFVF	TRA:TGCGCTGTGAGATCACTGGATAACTATGGTCAGAATTTTGTCTTT
clonotype205	1	0.00425532	TRA:CAGGEDSGAGSYQLTF;TRB:CASTWGLAGYTGELFF	TRA:TGTGCAGGAGGAGAAGACTCTGGGGCTGGGAGTTACCAACTCACTTTC;TRB:TGTGCCAGCACTTGGGGACTAGCGGGATACACCGGGGAGCTGTTTTTT
clonotype204	1	0.00425532	TRA:CALSATGANSKLTF;TRB:CAGHRGHTGELFF	TRA:TGTGCTCTGAGTGCTACTGGAGCCAATAGTAAGCTGACATTT;TRB:TGTGCCGGCCACAGGGGGCACACCGGGGAGCTGTTTTTT
clonotype207	1	0.00425532	TRA:CALINAGNNRKLIW;TRB:CASSLLSGGGGYTF	TRA:TGTGCTCTCATTAATGCTGGCAACAACCGTAAGCTGATTTGG;TRB:TGTGCCAGCAGTTTATTGTCCGGGGGAGGTGGCTACACCTTC
clonotype206	1	0.00425532	TRA:CAYRSTNAGKSTF	TRA:TGTGCTTATAGGAGCACCAATGCAGGCAAATCAACCTTT
clonotype209	1	0.00425532	TRA:CALLSNDYKLSF;TRB:CASSLKIGTQETQYF	TRA:TGTGCTCTGCTTTCTAACGACTACAAGCTCAGCTTT;TRB:TGTGCCAGCAGCTTAAAGATCGGCACCCAAGAGACCCAGTACTTC
clonotype208	1	0.00425532	TRA:CAVGGNTPLVF;TRB:CASSFAGGRPSTDTQYF	TRA:TGTGCTGTGGGGGGAAACACACCTCTTGTCTTT;TRB:TGTGCCAGCAGCTTTGCCGGGGGACGACCTAGCACAGATACGCAGTATTTT
clonotype173	1	0.00425532	TRA:CAPYMDSNYQLIW;TRA:CAVMDSNYQLIW;TRB:CASSDTSRDEQFF	TRA:TGTGCCCCCTACATGGATAGCAACTATCAGTTAATCTGG;TRA:TGTGCTGTGATGGATAGCAACTATCAGTTAATCTGG;TRB:TGTGCCAGCAGTGACACTAGCAGGGATGAGCAGTTCTTC
clonotype172	1	0.00425532	TRB:CASSPGTGKANEQFF	TRB:TGTGCCAGCAGCCCGGGGACAGGGAAGGCCAATGAGCAGTTCTTC
clonotype171	1	0.00425532	TRB:CSASPPDGSYEQYF	TRB:TGCAGTGCTAGCCCCCCGGACGGTTCCTACGAGCAGTACTTC
clonotype170	1	0.00425532	TRA:CAMREGYYTGRRALTF;TRB:CASSGTGPNQPQHF	TRA:TGTGCAATGAGAGAGGGGTACTACACGGGCAGGAGAGCACTTACTTTT;TRB:TGTGCCAGCAGTGGGACAGGACCCAATCAGCCCCAGCATTTT
clonotype177	1	0.00425532	TRB:CASRLDRGGGYTF	TRB:TGTGCCAGCAGACTCGACAGGGGAGGAGGCTACACCTTC
clonotype176	1	0.00425532	TRB:CASSRLKGTGISSGANVLTF	TRB:TGCGCCAGCAGCCGCTTAAAGGGGACAGGGATTAGCTCTGGGGCCAACGTCCTGACTTTC
clonotype175	1	0.00425532	TRB:CASTPSGGLVEFF	TRB:TGTGCCAGCACTCCCTCCGGCGGACTAGTGGAGTTCTTC
clonotype174	1	0.00425532	TRB:CASSSPGGQPYGYTF	TRB:TGCGCCAGCAGCTCACCAGGGGGCCAACCCTATGGCTACACCTTC
clonotype122	1	0.00425532	TRB:CSATVGGPGNTIYF	TRB:TGCAGTGCTACGGTCGGGGGCCCTGGAAACACCATATATTTT
clonotype179	1	0.00425532	TRA:CAVGHTGGYQKVTF;TRB:CATSVGTGYSGRVYNEQFF	TRA:TGTGCTGTGGGCCATACTGGGGGTTACCAGAAAGTTACCTTT;TRB:TGTGCCACCAGTGTTGGGACAGGGTATAGCGGGAGGGTTTACAATGAGCAGTTCTTC
clonotype178	1	0.00425532	TRA:CSYILTGGGNKLTF;TRB:CASSQSAQTPLHF	TRA:TGCTCGTATATACTCACGGGAGGAGGAAACAAACTCACCTTT;TRB:TGTGCCAGCAGCCAATCAGCCCAGACACCCCTCCACTTT
clonotype19	1	0.00425532	TRA:CAAIDGFGNEKLTF;TRB:CASSEVRLAARKNIQYF	TRA:TGTGCAGCAATAGATGGCTTTGGAAATGAGAAATTAACCTTT;TRB:TGTGCCAGCAGTGAAGTTAGACTAGCGGCGAGGAAAAACATTCAGTACTTC
clonotype18	1	0.00425532	TRA:CIVRPLGDAGNMLTF	TRA:TGCATCGTCAGGCCTCTCGGGGATGCAGGCAACATGCTCACCTTT
clonotype11	1	0.00425532	TRB:CASSPSGRVREQYF	TRB:TGTGCCAGCAGCCCCAGCGGGAGGGTTCGCGAGCAGTACTTC
clonotype10	1	0.00425532	TRB:CASSLDRELGGELFF	TRB:TGCGCCAGCAGCTTGGACAGGGAGTTGGGCGGGGAGCTGTTTTTT
clonotype13	1	0.00425532	TRB:CASSRTATEAFF	TRB:TGTGCCAGCAGCCGCACAGCCACTGAAGCTTTCTTT
clonotype12	1	0.00425532	TRB:CSARGEGPGETQYF	TRB:TGCAGTGCTAGGGGGGAGGGCCCGGGGGAGACCCAGTACTTC
clonotype15	1	0.00425532	TRB:CASSLSFGETQYF	TRB:TGCGCCAGCAGCTTGTCGTTCGGGGAGACCCAGTACTTC
clonotype14	1	0.00425532	TRA:CAGDRGSTLGRLYF;TRB:CASSQRGTGVDGYTF	TRA:TGTGCAGGAGACAGAGGCTCAACCCTGGGGAGGCTATACTTT;TRB:TGTGCCAGCAGCCAAAGGGGCACGGGGGTGGATGGCTACACCTTC
clonotype17	1	0.00425532	TRA:CAVSSNDYKLSF;TRB:CASSDRGATDTQYF	TRA:TGTGCTGTGAGTTCTAACGACTACAAGCTCAGCTTT;TRB:TGTGCCAGCAGTGATCGGGGGGCCACAGATACGCAGTATTTT
clonotype16	1	0.00425532	TRA:CAESWSGGYQKVTF;TRB:CASRDRGREQYF	TRA:TGTGCAGAGAGTTGGTCTGGGGGTTACCAGAAAGTTACCTTT;TRB:TGTGCCAGCAGGGACAGGGGGCGCGAGCAGTACTTC
clonotype148	1	0.00425532	TRB:CASSQPTSGRAYEQYF	TRB:TGCGCCAGCAGCCAGCCGACTAGCGGGAGGGCCTACGAGCAGTACTTC
clonotype149	1	0.00425532	TRB:CAISESDRGRVEAFF	TRB:TGTGCCATCAGTGAGTCAGACAGGGGGCGAGTTGAAGCTTTCTTT
clonotype146	1	0.00425532	TRA:CAARDGGFKTIF;TRB:CASSYGQGNQPQHF;TRB:CASSLAGENEQFF	TRA:TGTGCAGCAAGGGATGGAGGCTTCAAAACTATCTTT;TRB:TGCGCCAGCAGCTATGGACAGGGAAATCAGCCCCAGCATTTT;TRB:TGTGCCAGCAGCTTGGCGGGGGAAAATGAGCAGTTCTTC
clonotype147	1	0.00425532	TRA:CAVNTNAGKSTF;TRB:CAWSVGSSYEQYF	TRA:TGTGCTGTAAACACCAATGCAGGCAAATCAACCTTT;TRB:TGTGCCTGGAGTGTGGGGAGCTCCTACGAGCAGTACTTC
clonotype144	1	0.00425532	TRA:CALDKGSQGNLIF;TRB:CASSLAPRLSGNTIYF	TRA:TGTGCTCTAGATAAAGGAAGCCAAGGAAATCTCATCTTT;TRB:TGCGCCAGCAGCTTGGCGCCCAGACTCTCTGGAAACACCATATATTTT
clonotype145	1	0.00425532	TRB:CASRVIGTGDNEQYF	TRB:TGTGCCAGCAGAGTAATCGGGACAGGTGATAACGAGCAGTACTTC
clonotype142	1	0.00425532	TRA:CIVRPSSGDDKIIF;TRB:CATSDYSGTAYNEQFF	TRA:TGCATCGTCAGACCTTCCTCCGGGGATGACAAGATCATCTTT;TRB:TGTGCCACCAGTGATTATAGCGGGACTGCCTACAATGAGCAGTTCTTC
clonotype143	1	0.00425532	TRB:CASSPGTSRTDTQYF	TRB:TGTGCCAGCAGTCCCGGGACTAGCCGCACAGATACGCAGTATTTT
clonotype140	1	0.00425532	TRB:CASSPLTGGAFF	TRB:TGTGCCAGCTCACCCCTTACGGGGGGAGCTTTCTTT
clonotype141	1	0.00425532	TRA:CAVDAGTASKLTF	TRA:TGTGCTGTGGATGCCGGCACTGCCAGTAAACTCACCTTT
clonotype46	1	0.00425532	TRB:CSARDGGDLNTEAFF	TRB:TGCAGTGCTAGAGATGGCGGGGATTTGAACACTGAAGCTTTCTTT
clonotype223	1	0.00425532	TRA:CAASPRVWGGKLIF;TRB:CASSTPLQGRGGELFF	TRA:TGTGCAGCAAGCCCGAGGGTTTGGGGAGGAAAGCTTATCTTC;TRB:TGTGCCAGTAGTACCCCCTTACAGGGGCGAGGCGGGGAGCTGTTTTTT
clonotype47	1	0.00425532	TRA:CAFMKHAWNNNDMRF;TRB:CASSQIGGASYNEQFF	TRA:TGTGCTTTCATGAAGCATGCGTGGAATAACAATGACATGCGCTTT;TRB:TGTGCCAGCAGCCAAATCGGAGGAGCGTCCTACAATGAGCAGTTCTTC
clonotype197	1	0.00425532	TRA:CIVRPYQTGANNLFF;TRB:CASSRGRNQPQHF	TRA:TGCATCGTCAGACCCTATCAAACTGGGGCAAACAACCTCTTCTTT;TRB:TGTGCCAGCAGCAGGGGGCGCAATCAGCCCCAGCATTTT
clonotype159	1	0.00425532	TRA:CAASESPGNTPLVF	TRA:TGTGCAGCAAGCGAATCCCCAGGAAACACACCTCTTGTCTTT
clonotype158	1	0.00425532	TRB:CAGQPPGRSPLHF	TRB:TGTGCCGGACAGCCGCCCGGTCGTTCACCCCTCCACTTT
clonotype49	1	0.00425532	TRA:CAAPPRGGSQGNLIF;TRB:CASLWANTEAFF	TRA:TGTGCAGCACCCCCTCGAGGGGGAAGCCAAGGAAATCTCATCTTT;TRB:TGTGCCAGCCTTTGGGCGAACACTGAAGCTTTCTTT
clonotype151	1	0.00425532	TRA:CAVDPLSNDYKLSF;TRB:CAWSSTGGETGWDTEAFF	TRA:TGTGCTGTGGACCCCCTTTCTAACGACTACAAGCTCAGCTTT;TRB:TGTGCCTGGAGCTCGACAGGGGGCGAAACGGGATGGGACACTGAAGCTTTCTTT
clonotype150	1	0.00425532	TRA:CAVRDLSYGNNRLAF;TRB:CASTDRIGNQPQHF	TRA:TGTGCTGTGAGAGATCTATCTTATGGGAACAACAGACTCGCTTTT;TRB:TGTGCCAGCACTGACAGGATTGGTAATCAGCCCCAGCATTTT
clonotype153	1	0.00425532	TRB:CSAPGGPHEQFF	TRB:TGCAGTGCCCCTGGGGGGCCGCATGAGCAGTTCTTC
clonotype152	1	0.00425532	TRB:CASSISGIGSYEQYF	TRB:TGTGCCAGCAGTATTAGCGGGATCGGCTCCTACGAGCAGTACTTC
clonotype155	1	0.00425532	TRA:CAVSGGYNKLIF	TRA:TGCGCTGTTTCTGGTGGCTACAATAAGCTGATTTTT
clonotype154	1	0.00425532	TRA:CAVTRRLTGGGNKLTF;TRB:CASSSRTSGGRTDTQYF	TRA:TGTGCCGTGACTCGAAGGCTCACGGGAGGAGGAAACAAACTCACCTTT;TRB:TGCGCCAGCAGCTCCCGGACTAGCGGGGGGAGGACAGATACGCAGTATTTT
clonotype157	1	0.00425532	TRA:CAAKTGANNLFF;TRB:CSASKGATNTEAFF	TRA:TGTGCTGCGAAAACTGGGGCAAACAACCTCTTCTTT;TRB:TGCAGTGCCTCGAAGGGAGCAACGAACACTGAAGCTTTCTTT
clonotype156	1	0.00425532	TRA:CAVRAPNNNAGNMLTF;TRB:CASSQPQGHSNQPQHF;TRB:CASSYRLPGLAGADTQYF	TRA:TGTGCTGTGAGAGCCCCAAATAATAATGCAGGCAACATGCTCACCTTT;TRB:TGTGCCAGCAGCCAACCGCAGGGGCATAGCAATCAGCCCCAGCATTTT;TRB:TGTGCCAGCAGTTACCGACTGCCGGGACTAGCGGGAGCAGATACGCAGTATTTT
clonotype91	1	0.00425532	TRB:CASSLDRGYGYTF	TRB:TGTGCCAGCAGTCTAGACAGGGGCTATGGCTACACCTTC
clonotype90	1	0.00425532	TRB:CASSEAFGKNIQYF	TRB:TGTGCCAGCAGTGAAGCGTTCGGAAAAAACATTCAGTACTTC
clonotype93	1	0.00425532	TRB:CASSLFAGGETQYF	TRB:TGTGCCAGCAGTTTATTCGCAGGGGGAGAGACCCAGTACTTC
clonotype92	1	0.00425532	TRA:CALRAGGGADGLTF;TRA:CAVVPSGGGADGLTF;TRB:CSARGHTGELFF	TRA:TGTGCTCTGAGGGCAGGAGGAGGTGCTGACGGACTCACCTTT;TRA:TGTGCTGTGGTCCCATCAGGAGGAGGTGCTGACGGACTCACCTTT;TRB:TGCAGTGCTAGGGGACACACCGGGGAGCTGTTTTTT
clonotype95	1	0.00425532	TRA:CAVGLTYGNNRLAF;TRB:CSASARLAGEVDTQYF	TRA:TGTGCTGTGGGTTTGACCTATGGGAACAACAGACTCGCTTTT;TRB:TGCAGTGCTAGTGCCAGACTAGCGGGAGAGGTAGATACGCAGTATTTT
clonotype94	1	0.00425532	TRA:CVVNGGGSYIPTF;TRB:CASSFRNRGLQETQYF	TRA:TGTGTGGTGAATGGAGGAGGAAGCTACATACCTACATTT;TRB:TGTGCCAGCAGTTTCCGGAACAGGGGGCTTCAAGAGACCCAGTACTTC
clonotype97	1	0.00425532	TRB:CATSDYSGTAYNEQFF	TRB:TGTGCCACCAGTGATTATAGCGGGACTGCCTACAATGAGCAGTTCTTC
clonotype96	1	0.00425532	TRA:CAVSDLDTGGFKTIF	TRA:TGTGCTGTGAGTGATCTGGATACTGGAGGCTTCAAAACTATCTTT
clonotype99	1	0.00425532	TRB:CASSLYGENYGYTF	TRB:TGTGCCAGCAGCTTGTACGGGGAAAACTATGGCTACACCTTC
clonotype98	1	0.00425532	TRB:CSPGTSREQYF	TRB:TGCAGCCCCGGGACTAGTCGGGAGCAGTACTTC
clonotype129	1	0.00425532	TRA:CADSYRDDKIIF;TRB:CASSYSAGEQFF	TRA:TGTGCAGACTCCTATAGAGATGACAAGATCATCTTT;TRB:TGTGCCAGCAGTTATTCGGCGGGAGAGCAGTTCTTC
clonotype81	1	0.00425532	TRA:CAVSGASGGYQKVTF;TRB:CATSDYEAQPQHF	TRA:TGTGCTGTGAGTGGGGCTTCTGGGGGTTACCAGAAAGTTACCTTT;TRB:TGTGCCACCAGTGATTATGAGGCTCAGCCCCAGCATTTT
clonotype63	1	0.00425532	TRB:CASSQDKGLAYGYTF	TRB:TGTGCCAGCAGCCAAGATAAAGGACTCGCATATGGCTACACCTTC
clonotype79	1	0.00425532	TRB:CATSRAPTKGDASYEQYF	TRB:TGTGCCACCAGCAGAGCTCCCACGAAGGGGGATGCATCCTACGAGCAGTACTTC
clonotype78	1	0.00425532	TRA:CAGEMSKDNFNKFYF;TRB:CASSLGTSIDEQFF	TRA:TGTGCAGGTGAAATGTCTAAGGACAACTTCAACAAATTTTACTTT;TRB:TGTGCCAGCAGTCTAGGGACTAGTATCGATGAGCAGTTCTTC
clonotype73	1	0.00425532	TRA:CAEKSSNTGKLIF;TRB:CASSQDIAGYNEQFF;TRB:CASSLSRDTDTQYF	TRA:TGTGCAGAGAAGTCTAGCAACACAGGCAAACTAATCTTT;TRB:TGCGCCAGCAGCCAAGATATAGCGGGTTACAATGAGCAGTTCTTC;TRB:TGTGCCAGCAGCTTGAGCAGGGACACAGATACGCAGTATTTT
clonotype72	1	0.00425532	TRA:CAVGFDKLSF;TRB:CASSLLLAGTDTQYF	TRA:TGTGCTGTGGGTTTTGACAAGCTCAGCTTT;TRB:TGTGCCAGCAGTTTATTACTAGCAGGCACAGATACGCAGTATTTT
clonotype71	1	0.00425532	TRA:CAVRRGGSQGNLIF;TRB:CASRLRGQGSYEQYF	TRA:TGTGCTGTGCGGAGGGGAGGAAGCCAAGGAAATCTCATCTTT;TRB:TGTGCCAGCAGGCTACGCGGACAGGGGAGCTACGAGCAGTACTTC
clonotype70	1	0.00425532	TRA:CALSEGTGGFKTIF;TRB:CASSLTGGGNTIYF	TRA:TGTGCTCTGAGTGAAGGGACTGGAGGCTTCAAAACTATCTTT;TRB:TGTGCCAGCAGCTTGACAGGGGGCGGAAACACCATATATTTT
clonotype77	1	0.00425532	TRB:CAISGAPGSGAFF	TRB:TGTGCCATCAGTGGGGCCCCAGGGTCGGGGGCTTTCTTT
clonotype76	1	0.00425532	TRA:CAFKAGKSTF;TRB:CASSPPGQGNEKLFF	TRA:TGTGCTTTTAAAGCAGGCAAATCAACCTTT;TRB:TGTGCCAGCAGCCCCCCGGGACAGGGAAATGAAAAACTGTTTTTT
clonotype75	1	0.00425532	TRB:CASSYLAASTDTQYF	TRB:TGTGCCAGCAGTTACCTAGCGGCTAGCACAGATACGCAGTATTTT
clonotype74	1	0.00425532	TRB:CASSASGSDTDTQYF	TRB:TGTGCCAGCAGTGCTAGCGGGAGCGATACAGATACGCAGTATTTT
clonotype127	1	0.00425532	TRA:CAVNQAGTALIF;TRB:CASRPGQDGSPLHF	TRA:TGTGCCGTTAACCAGGCAGGAACTGCTCTGATCTTT;TRB:TGCGCCAGCAGACCTGGACAGGACGGTTCACCCCTCCACTTT
clonotype221	1	0.00425532	TRB:CASSLLFRGTSAYNEQFF	TRB:TGTGCCAGCAGCTTACTTTTTCGCGGGACTAGCGCCTACAATGAGCAGTTCTTC
clonotype86	1	0.00425532	TRB:CASSLDGGSTDTQYF	TRB:TGTGCCAGCAGCTTAGATGGCGGAAGCACAGATACGCAGTATTTT
clonotype87	1	0.00425532	TRB:CASSRKRDLSYNEQFF	TRB:TGTGCCAGCAGCCGTAAGCGGGACCTCTCCTACAATGAGCAGTTCTTC
clonotype84	1	0.00425532	TRA:CAYKRYGNKLVF;TRB:CASSEVGTGSYNEQFF	TRA:TGTGCTTATAAGCGATATGGAAACAAGCTGGTCTTT;TRB:TGTGCCAGCAGCGAGGTTGGGACAGGGTCCTACAATGAGCAGTTCTTC
clonotype85	1	0.00425532	TRA:CAVRDPYSGTYKYIF;TRA:CAVLPKGSGNTGKLIF;TRB:CASWSSYNEQFF	TRA:TGTGCTGTGAGGGACCCCTACTCAGGAACCTACAAATACATCTTT;TRA:TGTGCTGTTCTCCCAAAGGGCTCTGGCAACACAGGCAAACTAATCTTT;TRB:TGTGCCAGCTGGAGCTCCTACAATGAGCAGTTCTTC
clonotype128	1	0.00425532	TRA:CAVRDTRGYQKVTF;TRB:CSARLAASSYNEQFF	TRA:TGTGCTGTGAGAGACACCCGGGGTTACCAGAAAGTTACCTTT;TRB:TGCAGTGCTAGACTAGCGGCGTCTTCCTACAATGAGCAGTTCTTC
clonotype83	1	0.00425532	TRA:CAVRDRFTGGFKTIF;TRB:CASSVDTGTNSYNEQFF	TRA:TGTGCTGTGAGAGACCGATTTACTGGAGGCTTCAAAACTATCTTT;TRB:TGTGCCAGCAGTGTTGACACCGGGACTAACTCCTACAATGAGCAGTTCTTC
clonotype80	1	0.00425532	TRA:CAGPVMYSGGGADGLTF;TRB:CASSHTGYITDTQYF	TRA:TGTGCTGGTCCTGTCATGTATTCAGGAGGAGGTGCTGACGGACTCACCTTT;TRB:TGTGCCAGTAGCCATACAGGTTACATCACAGATACGCAGTATTTT
clonotype124	1	0.00425532	TRA:CAVSLSLAAGNKLTF;TRB:CASSRGLAGGLSKNIQYF	TRA:TGTGCTGTGAGCCTTTCTTTGGCTGCAGGCAACAAGCTAACTTTT;TRB:TGTGCCAGCAGCCGTGGACTAGCGGGGGGGTTGTCCAAAAACATTCAGTACTTC
clonotype125	1	0.00425532	TRB:CASSAGDLYGYTF	TRB:TGTGCCAGCAGCGCAGGGGACCTCTATGGCTACACCTTC
clonotype126	1	0.00425532	TRB:CASSQGYAGTQETQYF	TRB:TGCGCCAGCAGCCAAGGGTACGCAGGGACCCAAGAGACCCAGTACTTC
clonotype89	1	0.00425532	TRB:CASSPRFGQGDLRSSGNTIYF	TRB:TGTGCCAGCAGCCCGCGATTCGGACAGGGGGATTTACGGAGCTCTGGAAACACCATATATTTT
clonotype120	1	0.00425532	TRB:CSAQLAGGQETQYF	TRB:TGCAGTGCTCAACTAGCGGGGGGTCAAGAGACCCAGTACTTC
clonotype121	1	0.00425532	TRB:CASSLILPSGTDTQYF	TRB:TGTGCCAGCAGCTTAATACTTCCTAGCGGCACAGATACGCAGTATTTT
clonotype88	1	0.00425532	TRB:CSASGGGPSYEQYF	TRB:TGCAGTGCTAGTGGGGGAGGGCCTTCCTACGAGCAGTACTTC
clonotype123	1	0.00425532	TRB:CASGSRLGDAFF	TRB:TGTGCCAGCGGGAGTAGGTTGGGGGACGCTTTCTTT

## Sheet: P431
clonotype_id	frequency	proportion	cdr3s_aa	cdr3s_nt
clonotype1	28	0.0189317	TRA:CAPCGGSQGNLIF;TRB:CASNRGDTEAFF	TRA:TGTGCTCCGTGTGGAGGAAGCCAAGGAAATCTCATCTTT;TRB:TGTGCCAGCAACCGTGGGGACACTGAAGCTTTCTTT
clonotype2	14	0.00946586	TRA:CAVSDSGGYIPTF;TRB:CSAIVDRGGPYGYTF	TRA:TGTGCTGTGAGTGATAGCGGGGGCTACATACCTACATTT;TRB:TGCAGTGCTATTGTTGACAGGGGGGGTCCGTATGGCTACACCTTC
clonotype3	12	0.00811359	TRA:CALETSGSRLTF;TRB:CASSLEVMTEAFF	TRA:TGTGCTTTAGAAACCAGTGGCTCTAGGTTGACCTTT;TRB:TGCGCCAGCAGCTTAGAGGTTATGACTGAAGCTTTCTTT
clonotype4	10	0.00676133	TRB:CASSQEDRQTQYF	TRB:TGTGCCAGCAGCCAAGAGGACAGACAGACCCAGTACTTC
clonotype5	8	0.00540906	TRA:CAMSATRLGQNFVF;TRB:CASSQEDRQTQYF	TRA:TGTGCAATGAGCGCTACGCGGTTAGGTCAGAATTTTGTCTTT;TRB:TGTGCCAGCAGCCAAGAGGACAGACAGACCCAGTACTTC
clonotype6	8	0.00540906	TRA:CAEIMDTGRRALTF;TRB:CAISETLQETQYF	TRA:TGTGCAGAGATTATGGACACGGGCAGGAGAGCACTTACTTTT;TRB:TGTGCCATCAGTGAGACACTCCAAGAGACCCAGTACTTC
clonotype9	7	0.00473293	TRA:CAGDRDGATNKLIF;TRB:CASSPQTGGNTEAFF	TRA:TGTGCAGGAGATCGGGATGGTGCTACAAACAAGCTCATCTTT;TRB:TGCGCCAGCAGTCCTCAAACAGGGGGGAACACTGAAGCTTTCTTT
clonotype8	7	0.00473293	TRA:CACLKSSGDKLTF;TRB:CASSSTPAMDSGANVLTF	TRA:TGTGCTTGCCTGAAAAGCAGCGGAGACAAGCTGACTTTT;TRB:TGTGCCAGCAGCTCCACCCCTGCCATGGACTCTGGGGCCAACGTCCTGACTTTC
clonotype7	7	0.00473293	TRB:CAISETLQETQYF	TRB:TGTGCCATCAGTGAGACACTCCAAGAGACCCAGTACTTC
clonotype10	7	0.00473293	TRB:CSAIVDRGGPYGYTF	TRB:TGCAGTGCTATTGTTGACAGGGGGGGTCCGTATGGCTACACCTTC
clonotype11	6	0.0040568	TRB:CASSFNPRTDSSYNSPLHF	TRB:TGTGCCAGCAGCTTCAACCCCAGGACCGATAGCTCCTATAATTCACCCCTCCACTTT
clonotype13	6	0.0040568	TRA:CAVRDRDYKLSF;TRB:CASSDSSTSGGGTDTQYF	TRA:TGTGCTGTGAGAGATCGGGACTACAAGCTCAGCTTT;TRB:TGTGCCAGCAGTGACTCTTCGACTAGCGGGGGGGGCACAGATACGCAGTATTTT
clonotype12	6	0.0040568	TRA:CAVAVRTAAGNKLTF;TRB:CASSLNTREQFF	TRA:TGTGCTGTGGCCGTCCGGACGGCTGCAGGCAACAAGCTAACTTTT;TRB:TGTGCCAGCAGCTTGAATACGCGTGAGCAGTTCTTC
clonotype19	5	0.00338066	TRA:CAVNGDTGRRALTF;TRB:CSARPPDSNEQFF	TRA:TGTGCCGTGAACGGGGACACGGGCAGGAGAGCACTTACTTTT;TRB:TGCAGTGCTAGACCGCCAGACAGCAATGAGCAGTTCTTC
clonotype18	5	0.00338066	TRA:CAVSVAIKAAGNKLTF;TRB:CASTDVGAGETQYF	TRA:TGTGCTGTGAGTGTCGCGATCAAAGCTGCAGGCAACAAGCTAACTTTT;TRB:TGTGCCAGCACCGACGTGGGGGCTGGCGAGACCCAGTACTTC
clonotype15	5	0.00338066	TRA:CAYRSGVNNARLMF;TRB:CASSQGTGGQPQHF	TRA:TGTGCTTATAGGAGCGGGGTCAACAATGCCAGACTCATGTTT;TRB:TGTGCCAGCAGCCAGGGGACAGGTGGTCAGCCCCAGCATTTT
clonotype14	5	0.00338066	TRA:CALSAYGQNFVF;TRB:CASSDLGEKAFF	TRA:TGTGCTCTAAGTGCATATGGTCAGAATTTTGTCTTT;TRB:TGCGCCAGCAGTGATTTGGGAGAAAAAGCTTTCTTT
clonotype17	5	0.00338066	TRA:CAGGSNYKLTF;TRB:CASSSSGGFQSSGNTIYF	TRA:TGTGCAGGAGGTAGCAACTATAAACTGACATTT;TRB:TGTGCCAGCAGCTCCAGTGGGGGATTTCAGAGCTCTGGAAACACCATATATTTT
clonotype16	5	0.00338066	TRB:CASSDGYGELFF	TRB:TGTGCCAGCAGCGACGGATACGGGGAGCTGTTTTTT
clonotype33	4	0.00270453	TRA:CAVSGGRLMF;TRB:CASTSRHGDSPLHF	TRA:TGTGCTGTGAGTGGCGGCAGACTCATGTTT;TRB:TGTGCCAGCACCTCGAGACATGGAGATTCACCCCTCCACTTT
clonotype32	4	0.00270453	TRA:CAVQVFHTGGFKTIF;TRB:CSANRDRGNSPLHF	TRA:TGTGCTGTCCAGGTATTTCATACTGGAGGCTTCAAAACTATCTTT;TRB:TGCAGTGCGAACCGGGACAGGGGAAATTCACCCCTCCACTTT
clonotype31	4	0.00270453	TRB:CASSLEDKYQFF	TRB:TGTGCCAGCAGCTTAGAGGACAAATACCAGTTCTTC
clonotype30	4	0.00270453	TRA:CAGADTNAGKSTF;TRB:CASSVDTSGGREQFF	TRA:TGTGCAGGAGCGGACACCAATGCAGGCAAATCAACCTTT;TRB:TGTGCCAGCAGCGTAGACACTAGCGGGGGGAGGGAGCAGTTCTTC
clonotype24	4	0.00270453	TRA:CAVNGEYGNKLVF;TRB:CASSDDLSNTEAFF	TRA:TGTGCCGTGAATGGGGAATATGGAAACAAGCTGGTCTTT;TRB:TGCGCCAGCAGTGATGACTTATCTAACACTGAAGCTTTCTTT
clonotype25	4	0.00270453	TRA:CAVRRAGNQFYF;TRB:CASSSTSGGVRETQYF	TRA:TGTGCTGTGAGGCGGGCCGGTAACCAGTTCTATTTT;TRB:TGCGCCAGCAGCTCAACTAGCGGGGGGGTCCGGGAGACCCAGTACTTC
clonotype26	4	0.00270453	TRB:CASSLATDTQYF	TRB:TGTGCCAGCAGTTTAGCAACAGATACGCAGTATTTT
clonotype27	4	0.00270453	TRA:CALSDQFTGNQFYF;TRB:CASSQDRRGHTDTQYF	TRA:TGTGCTCTGAGTGATCAATTCACCGGTAACCAGTTCTATTTT;TRB:TGTGCCAGCAGCCAAGACCGGCGGGGGCACACAGATACGCAGTATTTT
clonotype20	4	0.00270453	TRB:CASRASGAAKNIQYF	TRB:TGTGCCAGCAGGGCTAGCGGGGCCGCCAAAAACATTCAGTACTTC
clonotype21	4	0.00270453	TRB:CASSDSSTSGGGTDTQYF	TRB:TGTGCCAGCAGTGACTCTTCGACTAGCGGGGGGGGCACAGATACGCAGTATTTT
clonotype22	4	0.00270453	TRA:CVVNTVTDKLIF;TRB:CATLAGAGELFF	TRA:TGTGTGGTGAACACCGTCACCGACAAGCTCATCTTT;TRB:TGTGCCACTCTAGCGGGAGCCGGGGAGCTGTTTTTT
clonotype23	4	0.00270453	TRA:CAVRDQDNRKLIW;TRB:CASSPEPGPGGNTIYF	TRA:TGTGCTGTGAGAGATCAGGACAACCGTAAGCTGATTTGG;TRB:TGTGCCAGCAGCCCCGAACCAGGGCCGGGAGGAAACACCATATATTTT
clonotype28	4	0.00270453	TRB:CSAQTGEDHGETQYF	TRB:TGCAGTGCTCAGACGGGAGAGGACCATGGAGAGACCCAGTACTTC
clonotype29	4	0.00270453	TRA:CAYRRGDGATNKLIF;TRB:CSVAGTNEQFF	TRA:TGTGCTTATAGGAGAGGGGATGGTGCTACAAACAAGCTCATCTTT;TRB:TGCAGTGTTGCCGGGACCAATGAGCAGTTCTTC
clonotype42	3	0.0020284	TRA:CAVRDRDYKLSF	TRA:TGTGCTGTGAGAGATCGGGACTACAAGCTCAGCTTT
clonotype43	3	0.0020284	TRB:CASSPTAGTRPTSTDTQYF	TRB:TGTGCCAGCAGCCCTACAGCGGGGACGCGTCCGACAAGCACAGATACGCAGTATTTT
clonotype40	3	0.0020284	TRB:CSATSIWDTQYF	TRB:TGCAGTGCGACTTCGATTTGGGATACGCAGTATTTT
clonotype41	3	0.0020284	TRA:CASNFGNEKLTF;TRB:CASYRANVLTF	TRA:TGTGCCTCTAACTTTGGAAATGAGAAATTAACCTTT;TRB:TGTGCCAGCTACCGGGCCAACGTCCTGACTTTC
clonotype46	3	0.0020284	TRA:CAVQAERLNTGFQKLVF;TRB:CASSLIEGLAQYF	TRA:TGTGCTGTGCAGGCGGAGAGACTGAACACAGGCTTTCAGAAACTTGTATTT;TRB:TGTGCCAGCAGCTTAATTGAAGGGTTAGCCCAGTACTTC
clonotype47	3	0.0020284	TRB:CASSELQGAFDEQYF	TRB:TGCGCCAGCAGTGAGTTGCAGGGGGCTTTCGACGAGCAGTACTTC
clonotype44	3	0.0020284	TRB:CASSLRLAGPASSYNEQFF	TRB:TGTGCCAGCAGTTTAAGGCTAGCGGGGCCCGCCAGCTCCTACAATGAGCAGTTCTTC
clonotype45	3	0.0020284	TRA:CAFIDGNKLVF;TRB:CASIGQGTYEQYF	TRA:TGTGCCTTTATCGATGGAAACAAGCTGGTCTTT;TRB:TGTGCCAGCATAGGACAGGGGACCTACGAGCAGTACTTC
clonotype48	3	0.0020284	TRA:CVSYGQNFVF;TRB:CASSLNSRGVLDTQYF	TRA:TGTGTTTCCTATGGTCAGAATTTTGTCTTT;TRB:TGCGCCAGCAGCTTGAACTCGCGGGGGGTATTAGATACGCAGTATTTT
clonotype49	3	0.0020284	TRA:CAVSEAAGGYQKVTF;TRB:CASSPTAGTRPTSTDTQYF	TRA:TGTGCTGTGAGTGAGGCGGCTGGGGGTTACCAGAAAGTTACCTTT;TRB:TGTGCCAGCAGCCCTACAGCGGGGACGCGTCCGACAAGCACAGATACGCAGTATTTT
clonotype37	3	0.0020284	TRB:CASSVGWGYTGELFF	TRB:TGTGCCAGCAGTGTCGGCTGGGGGTACACCGGGGAGCTGTTTTTT
clonotype36	3	0.0020284	TRA:CAGVDSGGSNYKLTF;TRB:CASSFGPSNYGYTF	TRA:TGTGCAGGAGTCGACAGTGGAGGTAGCAACTATAAACTGACATTT;TRB:TGTGCCAGCAGTTTTGGACCCTCTAACTATGGCTACACCTTC
clonotype35	3	0.0020284	TRB:CATLAGAGELFF	TRB:TGTGCCACTCTAGCGGGAGCCGGGGAGCTGTTTTTT
clonotype34	3	0.0020284	TRA:CLVGPIQGAQKLVF;TRB:CSATSNYGYTF	TRA:TGCCTCGTGGGCCCAATTCAGGGAGCCCAGAAGCTGGTATTT;TRB:TGCAGTGCTACCTCGAACTATGGCTACACCTTC
clonotype39	3	0.0020284	TRA:CAVNKNTDKLIF;TRB:CASSSTSGGSTDTQYF	TRA:TGTGCCGTGAACAAAAACACCGACAAGCTCATCTTT;TRB:TGTGCCAGCAGCTCGACTAGCGGGGGATCCACAGATACGCAGTATTTT
clonotype38	3	0.0020284	TRA:CAVNLKGSGTYKYIF;TRB:CASSPGFGGNTEAFF	TRA:TGTGCCGTGAACCTTAAGGGCTCAGGAACCTACAAATACATCTTT;TRB:TGCGCCAGCAGCCCGGGGTTCGGGGGGAACACTGAAGCTTTCTTT
clonotype58	3	0.0020284	TRA:CAGASASGTYKYIF;TRB:CASSVAVTDTQYF	TRA:TGTGCAGGGGCGTCTGCCTCAGGAACCTACAAATACATCTTT;TRB:TGTGCCAGCAGCGTAGCCGTCACAGATACGCAGTATTTT
clonotype55	3	0.0020284	TRB:CASSLDPGGITDTQYF	TRB:TGTGCCAGCAGCTTAGATCCCGGGGGGATCACAGATACGCAGTATTTT
clonotype54	3	0.0020284	TRB:CASSSTSGGVKETQYF	TRB:TGCGCCAGCAGCTCTACAAGCGGGGGGGTGAAAGAGACCCAGTACTTC
clonotype57	3	0.0020284	TRA:CLVGPYNNNDMRF;TRB:CASSWDRGESQHNEQFF	TRA:TGCCTCGTGGGGCCCTACAATAACAATGACATGCGCTTT;TRB:TGTGCCAGCAGTTGGGACAGGGGGGAGTCCCAACACAATGAGCAGTTCTTC
clonotype56	3	0.0020284	TRA:CALSETTTTDSWGKFQF;TRB:CASSEGSEAFF	TRA:TGTGCTCTGAGTGAGACCACGACAACTGACAGCTGGGGGAAATTCCAGTTT;TRB:TGTGCCAGCAGTGAGGGGTCCGAAGCTTTCTTT
clonotype51	3	0.0020284	TRA:CALKGVNRDDKIIF;TRB:CASSLAFGRPGYTF	TRA:TGTGCTCTGAAAGGGGTGAACAGAGATGACAAGATCATCTTT;TRB:TGTGCCAGCAGCTTAGCGTTTGGGAGGCCTGGCTACACCTTC
clonotype50	3	0.0020284	TRA:CALETSGSRLTF	TRA:TGTGCTTTAGAAACCAGTGGCTCTAGGTTGACCTTT
clonotype53	3	0.0020284	TRB:CASSLDRGRQAYEQYF	TRB:TGTGCCAGCAGTTTAGACCGCGGGCGGCAGGCCTACGAGCAGTACTTC
clonotype52	3	0.0020284	TRB:CASSQDRRGHTDTQYF	TRB:TGTGCCAGCAGCCAAGACCGGCGGGGGCACACAGATACGCAGTATTTT
clonotype130	2	0.00135227	TRA:CAVGAAGTYKYIF;TRB:CASSLDRNYGYTF	TRA:TGTGCTGTGGGTGCAGCAGGAACCTACAAATACATCTTT;TRB:TGTGCCAGCAGCTTGGACAGGAACTATGGCTACACCTTC
clonotype123	2	0.00135227	TRB:CSAREFNTGELFF	TRB:TGCAGTGCTAGAGAATTCAACACCGGGGAGCTGTTTTTT
clonotype91	2	0.00135227	TRA:CAVSGGRLMF	TRA:TGTGCTGTGAGTGGCGGCAGACTCATGTTT
clonotype90	2	0.00135227	TRB:CASSLEVMTEAFF	TRB:TGCGCCAGCAGCTTAGAGGTTATGACTGAAGCTTTCTTT
clonotype93	2	0.00135227	TRB:CSVAGTNEQFF	TRB:TGCAGTGTTGCCGGGACCAATGAGCAGTTCTTC
clonotype92	2	0.00135227	TRA:CAERGGQKLLF;TRB:CSAREQDYATNEKLFF	TRA:TGTGCAGAGAGGGGAGGCCAGAAGCTGCTCTTT;TRB:TGCAGTGCTAGAGAACAGGACTACGCAACTAATGAAAAACTGTTTTTT
clonotype95	2	0.00135227	TRA:CIVRVNFGNEKLTF;TRB:CSAVKGSSNYGYTF	TRA:TGCATCGTCAGAGTAAACTTTGGAAATGAGAAATTAACCTTT;TRB:TGCAGTGCGGTAAAGGGTTCTTCTAACTATGGCTACACCTTC
clonotype94	2	0.00135227	TRA:CAASARTGANNLFF;TRB:CASSLAFGSSYEQYF	TRA:TGTGCAGCAAGCGCGAGGACTGGGGCAAACAACCTCTTCTTT;TRB:TGTGCCAGCAGCTTGGCCTTCGGGAGCTCCTACGAGCAGTACTTC
clonotype97	2	0.00135227	TRB:CASSLGQGHRGTEAFF	TRB:TGTGCCAGCAGCCTTGGACAGGGTCACAGGGGCACTGAAGCTTTCTTT
clonotype96	2	0.00135227	TRA:CALSEKPNSGYALNF;TRB:CASSVGWGYTGELFF	TRA:TGTGCTCTGAGTGAGAAGCCGAATTCCGGGTATGCACTCAACTTC;TRB:TGTGCCAGCAGTGTCGGCTGGGGGTACACCGGGGAGCTGTTTTTT
clonotype99	2	0.00135227	TRB:CASSLARVNEQFF	TRB:TGTGCCAGCAGCTTAGCGCGCGTCAATGAGCAGTTCTTC
clonotype98	2	0.00135227	TRB:CASSFGPSNYGYTF	TRB:TGTGCCAGCAGTTTTGGACCCTCTAACTATGGCTACACCTTC
clonotype79	2	0.00135227	TRB:CASSLDKGGTDTQYF	TRB:TGTGCCAGCAGTTTAGATAAAGGGGGCACAGATACGCAGTATTTT
clonotype78	2	0.00135227	TRA:CAVSDTGRRALTF;TRB:CASSRASVNSPLHF	TRA:TGTGCTGTGTCTGACACGGGCAGGAGAGCACTTACTTTT;TRB:TGTGCCAGCAGCCGGGCCAGTGTTAATTCACCCCTCCACTTT
clonotype73	2	0.00135227	TRB:CASSIRAREPQHF	TRB:TGTGCCAGTAGTATCAGGGCTCGTGAGCCCCAGCATTTT
clonotype72	2	0.00135227	TRA:CAVRSGAGNNRKLIW;TRB:CASSGFNVGEQFF	TRA:TGTGCTGTGCGCAGCGGTGCTGGCAACAACCGTAAGCTGATTTGG;TRB:TGTGCCAGCAGCGGATTCAACGTGGGCGAGCAGTTCTTC
clonotype71	2	0.00135227	TRA:CALDLGGQNFVF;TRB:CASRQAAGKLAGYTF	TRA:TGTGCTCTAGACTTGGGAGGTCAGAATTTTGTCTTT;TRB:TGCGCCAGCCGCCAGGCGGCGGGGAAGTTGGCCGGCTACACCTTC
clonotype70	2	0.00135227	TRA:CAVTSGTYKYIF;TRB:CASSWTSGGVQETQYF	TRA:TGTGCTGTTACCTCAGGAACCTACAAATACATCTTT;TRB:TGCGCCAGCAGCTGGACTAGCGGGGGGGTCCAGGAGACCCAGTACTTC
clonotype77	2	0.00135227	TRB:CASSSTPAMDSGANVLTF	TRB:TGTGCCAGCAGCTCCACCCCTGCCATGGACTCTGGGGCCAACGTCCTGACTTTC
clonotype76	2	0.00135227	TRA:CAASTVTDKLIF;TRB:CASSRSLGETQYF	TRA:TGTGCAGCAAGTACGGTCACCGACAAGCTCATCTTT;TRB:TGTGCCAGCAGCAGGTCCCTTGGGGAGACCCAGTACTTC
clonotype75	2	0.00135227	TRB:CASSLVGVGEQFF	TRB:TGTGCCAGCAGCCTCGTAGGGGTGGGTGAGCAGTTCTTC
clonotype74	2	0.00135227	TRB:CASSLVGTLYNEQFF	TRB:TGCGCCAGCAGCTTGGTAGGGACACTTTACAATGAGCAGTTCTTC
clonotype87	2	0.00135227	TRA:CAASGRDDMRF;TRB:CASRGDTRRTQYF	TRA:TGTGCAGCAAGCGGGCGCGATGACATGCGCTTT;TRB:TGTGCCAGCAGGGGGGACACGAGGCGTACGCAGTATTTT
clonotype108	2	0.00135227	TRB:CASSAAWGANEQFF	TRB:TGTGCCAGCAGCGCCGCCTGGGGTGCCAATGAGCAGTTCTTC
clonotype109	2	0.00135227	TRB:CSATGAGAHDTQYF	TRB:TGCAGTGCTACTGGAGCGGGGGCACATGATACGCAGTATTTT
clonotype102	2	0.00135227	TRA:CVVNIGQKLLF;TRB:CASSLGSHNEQFF	TRA:TGTGTGGTGAACATCGGCCAGAAGCTGCTCTTT;TRB:TGTGCCAGCAGTTTGGGCAGTCACAATGAGCAGTTCTTC
clonotype103	2	0.00135227	TRA:CAYRSAGGNKLVF	TRA:TGTGCTTATAGGAGCGCGGGGGGAAACAAGCTGGTCTTT
clonotype100	2	0.00135227	TRB:CASSMAANTGELFF	TRB:TGTGCCAGTAGTATGGCAGCGAACACCGGGGAGCTGTTTTTT
clonotype101	2	0.00135227	TRA:CVVSANSGNTPLVF;TRB:CASSLDGVLDTQYF	TRA:TGTGTGGTGAGCGCGAATTCAGGAAACACACCTCTTGTCTTT;TRB:TGTGCCAGCAGCTTGGACGGGGTTCTAGATACGCAGTATTTT
clonotype106	2	0.00135227	TRB:CSAFTSGGADEQFF	TRB:TGCAGTGCTTTCACTAGCGGGGGGGCCGATGAGCAGTTCTTC
clonotype107	2	0.00135227	TRB:CASSPDRGPQETQYF	TRB:TGTGCCAGCAGCCCGGACAGGGGACCCCAAGAGACCCAGTACTTC
clonotype104	2	0.00135227	TRA:CAVPGGSYIPTF;TRB:CASSLGTGANEQFF	TRA:TGTGCCGTCCCAGGAGGAAGCTACATACCTACATTT;TRB:TGTGCCAGCAGCTTAGGGACAGGGGCCAATGAGCAGTTCTTC
clonotype105	2	0.00135227	TRA:CAAGGGSQGNLIF;TRB:CASSLAPPNTEAFF	TRA:TGTGCTGCCGGGGGAGGAAGCCAAGGAAATCTCATCTTT;TRB:TGCGCCAGCAGCTTGGCCCCCCCCAACACTGAAGCTTTCTTT
clonotype124	2	0.00135227	TRA:CAERGGQKLLF;TRB:CSAREQDYATNEKLFF;TRB:CASPSPRQYQETQYF	TRA:TGTGCAGAGAGGGGAGGCCAGAAGCTGCTCTTT;TRB:TGCAGTGCTAGAGAACAGGACTACGCAACTAATGAAAAACTGTTTTTT;TRB:TGTGCCAGCCCGTCACCTCGGCAGTACCAAGAGACCCAGTACTTC
clonotype125	2	0.00135227	TRB:CASSLGSHNEQFF	TRB:TGTGCCAGCAGTTTGGGCAGTCACAATGAGCAGTTCTTC
clonotype86	2	0.00135227	TRA:CAMTNTGGFKTIF;TRB:CASSPQAGGGNTIYF	TRA:TGTGCAATGACCAATACTGGAGGCTTCAAAACTATCTTT;TRB:TGTGCCAGCAGCCCCCAGGCCGGGGGCGGAAACACCATATATTTT
clonotype84	2	0.00135227	TRA:CLVGDWTPRAGNMLTF;TRB:CASSYSEGKDEQFF	TRA:TGCCTCGTGGGTGATTGGACCCCTAGGGCAGGCAACATGCTCACCTTT;TRB:TGTGCCAGCAGTTACTCCGAGGGGAAGGATGAGCAGTTCTTC
clonotype85	2	0.00135227	TRB:CASSLGLNTNYGYTF	TRB:TGTGCCAGCAGCTTGGGGCTAAATACTAACTATGGCTACACCTTC
clonotype82	2	0.00135227	TRA:CIGGGATNKLIF;TRB:CASSSTGVSGYTF	TRA:TGCATCGGGGGTGGTGCTACAAACAAGCTCATCTTT;TRB:TGTGCCAGCAGCTCGACAGGGGTGTCTGGCTACACCTTC
clonotype83	2	0.00135227	TRB:CSASTGIRNSPLHF	TRB:TGCAGTGCTAGTACAGGGATAAGGAATTCACCCCTCCACTTT
clonotype80	2	0.00135227	TRB:CASTDVGAGETQYF	TRB:TGTGCCAGCACCGACGTGGGGGCTGGCGAGACCCAGTACTTC
clonotype81	2	0.00135227	TRB:CASSLWTANTGELFF	TRB:TGTGCCAGCAGTTTATGGACAGCGAACACCGGGGAGCTGTTTTTT
clonotype88	2	0.00135227	TRB:CAWSGASGTDTQYF	TRB:TGTGCCTGGAGTGGGGCTAGCGGCACAGATACGCAGTATTTT
clonotype89	2	0.00135227	TRA:CAENQGGKLIF;TRB:CSATWELAGGGETQYF	TRA:TGTGCAGAGAACCAGGGAGGAAAGCTTATCTTC;TRB:TGCAGTGCCACATGGGAACTAGCGGGGGGAGGGGAGACCCAGTACTTC
clonotype68	2	0.00135227	TRB:CASSPDVSIAKNIQYF	TRB:TGTGCCAGCAGCCCCGACGTCTCGATAGCCAAAAACATTCAGTACTTC
clonotype69	2	0.00135227	TRA:CAMRESGAQKLVF;TRB:CSARGGRIIAQPQHF	TRA:TGTGCAATGAGAGAGTCCGGAGCCCAGAAGCTGGTATTT;TRB:TGCAGTGCTAGAGGGGGGCGGATAATTGCTCAGCCCCAGCATTTT
clonotype60	2	0.00135227	TRA:CAAKERGPDGGSQGNLIF;TRA:CAASRGGYSTLTF;TRB:CATSRTATSGELFF	TRA:TGTGCAGCAAAAGAGAGGGGGCCGGATGGAGGAAGCCAAGGAAATCTCATCTTT;TRA:TGTGCAGCAAGCAGAGGAGGATACAGCACCCTCACCTTT;TRB:TGTGCCACCAGCAGGACCGCGACGAGCGGGGAGCTGTTTTTT
clonotype61	2	0.00135227	TRA:CAVQSASGTYKYIF;TRB:CASSQDPGQNTEAFF	TRA:TGTGCTGTGCAGTCTGCCTCAGGAACCTACAAATACATCTTT;TRB:TGCGCCAGCAGCCAAGATCCGGGACAGAACACTGAAGCTTTCTTT
clonotype62	2	0.00135227	TRA:CAVRDEDDYKLSF;TRB:CASSLVGVGEQFF	TRA:TGTGCTGTGAGAGATGAGGACGACTACAAGCTCAGCTTT;TRB:TGTGCCAGCAGCCTCGTAGGGGTGGGTGAGCAGTTCTTC
clonotype63	2	0.00135227	TRA:CATDGSNDYKLSF;TRB:CASSLDLLGETQYF	TRA:TGTGCTACGGACGGCTCTAACGACTACAAGCTCAGCTTT;TRB:TGCGCCAGCAGCTTGGACTTACTAGGCGAGACCCAGTACTTC
clonotype64	2	0.00135227	TRB:CASSPYDTYQPQHF	TRB:TGTGCCAGCAGCCCGTACGACACTTATCAGCCCCAGCATTTT
clonotype65	2	0.00135227	TRA:CAESTSAGKLIF;TRB:CSVGTGGTNEKLFF	TRA:TGTGCAGAGAGTACTTCTGCAGGCAAACTAATCTTT;TRB:TGCAGCGTTGGGACAGGGGGAACTAATGAAAAACTGTTTTTT
clonotype66	2	0.00135227	TRB:CASSGYSSGANVLTF;TRB:CASGIDRSNQPQHF	TRB:TGTGCCAGTAGTGGATACAGCTCTGGGGCCAACGTCCTGACTTTC;TRB:TGTGCTAGTGGGATTGACAGATCCAATCAGCCCCAGCATTTT
clonotype67	2	0.00135227	TRB:CASGPQGSYNEQFF	TRB:TGTGCCAGCGGACCGCAGGGCAGCTACAATGAGCAGTTCTTC
clonotype115	2	0.00135227	TRA:CVVRASGGTSYGKLTF;TRB:CASSLSRSLNTEAFF	TRA:TGTGTGGTGAGGGCTTCTGGTGGTACTAGCTATGGAAAGCTGACATTT;TRB:TGTGCCAGCAGTTTATCACGTTCCCTGAACACTGAAGCTTTCTTT
clonotype114	2	0.00135227	TRB:CSAKRSQAGNTIYF	TRB:TGCAGTGCTAAGCGGTCCCAGGCTGGAAACACCATATATTTT
clonotype117	2	0.00135227	TRA:CARAGNMLTF;TRB:CASSAQPGQSVYTEAFF	TRA:TGTGCGAGGGCAGGCAACATGCTCACCTTT;TRB:TGTGCCAGCAGCGCCCAACCGGGACAGTCCGTGTACACTGAAGCTTTCTTT
clonotype116	2	0.00135227	TRA:CAPCGGSQGNLIF	TRA:TGTGCTCCGTGTGGAGGAAGCCAAGGAAATCTCATCTTT
clonotype111	2	0.00135227	TRA:CAVEDSSYKLIF;TRB:CAISEFSSNATNEKLFF	TRA:TGCGCTGTGGAGGATAGCAGCTATAAATTGATCTTC;TRB:TGTGCCATCAGTGAGTTCTCAAGTAATGCAACTAATGAAAAACTGTTTTTT
clonotype110	2	0.00135227	TRA:CAMREIIRTSYGKLTF;TRB:CASSPHRQIRDTQYF	TRA:TGTGCAATGAGAGAGATAATACGTACTAGCTATGGAAAGCTGACATTT;TRB:TGTGCCAGCAGTCCCCACCGACAGATTCGGGATACGCAGTATTTT
clonotype113	2	0.00135227	TRA:CAYLDNNNDMRF;TRB:CASSLARVNEQFF	TRA:TGTGCTTATTTGGACAATAACAATGACATGCGCTTT;TRB:TGTGCCAGCAGCTTAGCGCGCGTCAATGAGCAGTTCTTC
clonotype112	2	0.00135227	TRA:CAETGLGQKLLF;TRB:CASSRENTEAFF	TRA:TGTGCAGAGACCGGCTTGGGCCAGAAGCTGCTCTTT;TRB:TGCGCCAGCAGCCGAGAAAACACTGAAGCTTTCTTT
clonotype119	2	0.00135227	TRA:CALSGLYNFNKFYF;TRB:CASSRFGETSGVYNEQFF	TRA:TGTGCTCTGAGTGGACTATACAACTTCAACAAATTTTACTTT;TRB:TGTGCCAGCAGCCGCTTCGGAGAGACTAGCGGGGTTTACAATGAGCAGTTCTTC
clonotype118	2	0.00135227	TRB:CASSVDTSGGREQFF	TRB:TGTGCCAGCAGCGTAGACACTAGCGGGGGGAGGGAGCAGTTCTTC
clonotype128	2	0.00135227	TRA:CALSGFNSGYALNF;TRB:CASSQSPRLLNADGELFF	TRA:TGTGCTCTGAGTGGATTTAATTCCGGGTATGCACTCAACTTC;TRB:TGTGCCAGCAGCCAGTCCCCGCGCCTTCTAAACGCCGACGGGGAGCTGTTTTTT
clonotype129	2	0.00135227	TRB:CASSLYGAHDGYTF	TRB:TGTGCCAGCAGCCTCTACGGGGCCCACGATGGCTACACCTTC
clonotype126	2	0.00135227	TRB:CASSQTRVNEQFF	TRB:TGTGCCAGCAGCCAAACCAGGGTCAATGAGCAGTTCTTC
clonotype127	2	0.00135227	TRB:CASKDNPTDTQYF	TRB:TGCGCCAGCAAAGACAACCCCACAGATACGCAGTATTTT
clonotype120	2	0.00135227	TRA:CAVGDNSNYQLIW;TRB:CATSRDYDLLQETQYF	TRA:TGTGCTGTGGGTGATAATAGCAACTATCAGTTAATCTGG;TRB:TGTGCCACCAGCAGAGATTATGACCTCTTGCAAGAGACCCAGTACTTC
clonotype121	2	0.00135227	TRB:CASSDDLSNTEAFF	TRB:TGCGCCAGCAGTGATGACTTATCTAACACTGAAGCTTTCTTT
clonotype122	2	0.00135227	TRB:CSAINQGNEQFF	TRB:TGCAGTGCTATAAATCAGGGGAATGAGCAGTTCTTC
clonotype59	2	0.00135227	TRA:CATDVPPGTYKYIF;TRB:CASSDGYGELFF	TRA:TGTGCTACGGACGTTCCCCCGGGAACCTACAAATACATCTTT;TRB:TGTGCCAGCAGCGACGGATACGGGGAGCTGTTTTTT
clonotype735	1	0.000676133	TRA:CAASISGEGGGADGLTF;TRA:CAVRARGDAGNMLTF;TRB:CASSISGGTQYF	TRA:TGTGCAGCAAGTATATCCGGGGAGGGAGGAGGTGCTGACGGACTCACCTTT;TRA:TGTGCTGTGAGAGCGCGAGGCGATGCAGGCAACATGCTCACCTTT;TRB:TGTGCCAGCAGTATCTCCGGAGGTACGCAGTATTTT
clonotype734	1	0.000676133	TRB:CASSYPRGSNEQYF	TRB:TGTGCCAGCAGTTACCCCCGTGGGTCAAACGAGCAGTACTTC
clonotype737	1	0.000676133	TRB:CSARTGGVGSPLHF	TRB:TGCAGTGCAAGGACAGGGGGTGTGGGTTCACCCCTCCACTTT
clonotype1039	1	0.000676133	TRB:CASSRNQGRNQPQHF	TRB:TGTGCCAGCAGTCGAAACCAGGGACGCAATCAGCCCCAGCATTTT
clonotype638	1	0.000676133	TRB:CASSDLSGGEETQYF	TRB:TGTGCCAGCAGCGACCTGAGCGGGGGGGAAGAGACCCAGTACTTC
clonotype730	1	0.000676133	TRA:CAVQAEGAQKLVF;TRB:CASRATGTPYGYTF	TRA:TGTGCTGTGCAGGCGGAGGGAGCCCAGAAGCTGGTATTT;TRB:TGTGCCAGCAGGGCGACAGGGACCCCCTATGGCTACACCTTC
clonotype733	1	0.000676133	TRA:CATDNSFHGNKLVF;TRB:CASSASRDIGNEQFF	TRA:TGTGCTACGGACAATAGCTTCCATGGAAACAAGCTGGTCTTT;TRB:TGTGCCAGCAGTGCTTCGAGGGACATCGGCAATGAGCAGTTCTTC
clonotype732	1	0.000676133	TRA:CAVSSDQTGANNLFF;TRB:CAISYLGQGYGYTF	TRA:TGTGCTGTGAGCTCCGATCAAACTGGGGCAAACAACCTCTTCTTT;TRB:TGTGCCATCAGTTATCTGGGACAGGGCTATGGCTACACCTTC
clonotype634	1	0.000676133	TRA:CAARGGSNYKLTF;TRB:CASSGESSYEQYF	TRA:TGTGCTGCTCGGGGAGGTAGCAACTATAAACTGACATTT;TRB:TGTGCCAGCAGTGGAGAGAGCTCCTACGAGCAGTACTTC
clonotype635	1	0.000676133	TRA:CAVDQTGANNLFF;TRB:CASSFSGADTQYF	TRA:TGTGCTGTCGATCAAACTGGGGCAAACAACCTCTTCTTT;TRB:TGCGCCAGCAGCTTTAGCGGGGCAGATACGCAGTATTTT
clonotype636	1	0.000676133	TRA:CAVGGSSASKIIF;TRB:CSARDGGAGTNTEAFF	TRA:TGTGCTGTCGGGGGGAGCAGTGCTTCCAAGATAATCTTT;TRB:TGCAGTGCTAGAGATGGGGGGGCAGGGACAAACACTGAAGCTTTCTTT
clonotype637	1	0.000676133	TRA:CAVQVFHTGGFKTIF;TRA:CAVEETVPMDSSYKLIF;TRB:CSANRDRGNSPLHF	TRA:TGTGCTGTCCAGGTATTTCATACTGGAGGCTTCAAAACTATCTTT;TRA:TGTGCTGTGGAGGAAACCGTTCCTATGGATAGCAGCTATAAATTGATCTTC;TRB:TGCAGTGCGAACCGGGACAGGGGAAATTCACCCCTCCACTTT
clonotype739	1	0.000676133	TRA:CAAPERGSYIPTF;TRB:CASSPREGETQYF	TRA:TGTGCTGCCCCGGAGAGAGGAAGCTACATACCTACATTT;TRB:TGTGCCAGCAGTCCCCGAGAGGGAGAGACCCAGTACTTC
clonotype738	1	0.000676133	TRA:CAVKDTDKLIF;TRB:CASSQELGPTDTQYF	TRA:TGTGCTGTGAAGGACACCGACAAGCTCATCTTT;TRB:TGCGCCAGCAGCCAAGAATTAGGGCCCACAGATACGCAGTATTTT
clonotype632	1	0.000676133	TRB:CSARAGTDLGYTF	TRB:TGCAGTGCTAGAGCCGGGACAGATCTTGGCTACACCTTC
clonotype387	1	0.000676133	TRB:CSATDLRLAGGAQYF	TRB:TGCAGTGCTACTGACCTCCGGCTAGCCGGCGGGGCCCAGTACTTC
clonotype736	1	0.000676133	TRA:CAVQGPRDMRF;TRB:CSARTPGLAGYEQFF	TRA:TGTGCTGTGCAGGGCCCGAGAGACATGCGCTTT;TRB:TGCAGTGCTAGAACTCCGGGACTAGCTGGCTATGAGCAGTTCTTC
clonotype588	1	0.000676133	TRA:CAVKDNFNKFYF;TRB:CASSAQGNSPLHF	TRA:TGCGCTGTGAAAGACAACTTCAACAAATTTTACTTT;TRB:TGTGCCAGCAGCGCCCAGGGGAATTCACCCCTCCACTTT
clonotype731	1	0.000676133	TRB:CASSSVGWDSSNTEAFF	TRB:TGTGCCAGCAGTTCTGTGGGGTGGGACAGCTCGAACACTGAAGCTTTCTTT
clonotype422	1	0.000676133	TRA:CAMTSNTGNQFYF;TRA:CVVSPLRLGNEKLTF;TRB:CASSPDGQYAYNEQFF	TRA:TGTGCAATGACCTCGAACACCGGTAACCAGTTCTATTTT;TRA:TGTGTGGTGAGCCCCTTGAGGCTTGGAAATGAGAAATTAACCTTT;TRB:TGTGCCAGCAGTCCCGATGGACAGTACGCCTACAATGAGCAGTTCTTC
clonotype1087	1	0.000676133	TRA:CVVNGEDSSYKLIF	TRA:TGTGTGGTGAACGGGGAGGATAGCAGCTATAAATTGATCTTC
clonotype639	1	0.000676133	TRB:CSARVEGTITEAFF	TRB:TGCAGTGCTAGAGTTGAGGGTACGATCACTGAAGCTTTCTTT
clonotype649	1	0.000676133	TRA:CAVKGSYGGSQGNLIF;TRB:CASSDRQGEGKLFF	TRA:TGTGCCGTGAAGGGTAGTTATGGAGGAAGCCAAGGAAATCTCATCTTT;TRB:TGTGCCAGCAGCGACAGACAGGGGGAGGGAAAACTGTTTTTT
clonotype648	1	0.000676133	TRB:CATSISPPGLAYYNEQFF	TRB:TGTGCCACCAGCATCTCCCCGCCGGGACTAGCGTACTACAATGAGCAGTTCTTC
clonotype139	1	0.000676133	TRA:CRYNDMRF;TRA:CALRADGLTF;TRB:CSVDPGGYNEQFF	TRA:TGTAGGTACAATGACATGCGCTTT;TRA:TGTGCCCTCCGAGCTGACGGACTCACCTTT;TRB:TGCAGCGTTGACCCCGGGGGGTACAATGAGCAGTTCTTC
clonotype138	1	0.000676133	TRA:CAMNGGSYIPTF;TRB:CASSATGVNEQYF	TRA:TGTGCAATGAATGGAGGAAGCTACATACCTACATTT;TRB:TGTGCCAGCAGCGCAACAGGGGTTAACGAGCAGTACTTC
clonotype137	1	0.000676133	TRB:CASSQAGLAGANEQFF	TRB:TGTGCCAGCAGCCAAGCGGGACTAGCGGGGGCAAATGAGCAGTTCTTC
clonotype136	1	0.000676133	TRB:CASSLRTSGYNEQFF	TRB:TGTGCCAGCAGCTTACGGACTAGCGGCTACAATGAGCAGTTCTTC
clonotype643	1	0.000676133	TRB:CASSAGVNTEAFF	TRB:TGTGCCAGCAGCGCGGGGGTGAACACTGAAGCTTTCTTT
clonotype134	1	0.000676133	TRA:CAMRGPGSYQLTF;TRB:CAIGSGGTYEQYV	TRA:TGTGCAATGAGAGGTCCGGGGAGTTACCAACTCACTTTC;TRB:TGTGCCATCGGAAGCGGGGGGACCTACGAGCAGTACGTC
clonotype645	1	0.000676133	TRB:CASSSGGNQPQHF	TRB:TGTGCTAGTTCGAGCGGGGGCAATCAGCCCCAGCATTTT
clonotype132	1	0.000676133	TRB:CASSQEYRGANYGYTF	TRB:TGCGCCAGCAGCCAAGAATATCGGGGAGCTAACTATGGCTACACCTTC
clonotype131	1	0.000676133	TRA:CAENSGSGTYKYIF;TRB:CASSGPGATEAFF	TRA:TGTGCAGAGAATAGCGGCTCAGGAACCTACAAATACATCTTT;TRB:TGTGCCAGCAGTGGGCCGGGAGCCACTGAAGCTTTCTTT
clonotype630	1	0.000676133	TRA:CALPQRSQGNLIF	TRA:TGTGCTCTCCCCCAGAGAAGCCAAGGAAATCTCATCTTT
clonotype581	1	0.000676133	TRA:CAARDTGNQFYF;TRB:CASSVGQQSYNEQFF	TRA:TGTGCAGCAAGGGACACCGGTAACCAGTTCTATTTT;TRB:TGTGCCAGCAGCGTGGGACAGCAATCCTACAATGAGCAGTTCTTC
clonotype631	1	0.000676133	TRA:CALLYTGGGNKLTF;TRB:CSASRQGSYEQYV	TRA:TGTGCTCTTTTGTACACGGGAGGAGGAAACAAACTCACCTTT;TRB:TGCAGTGCTAGCCGTCAGGGGAGCTACGAGCAGTACGTC
clonotype1085	1	0.000676133	TRB:CASSSPWRELFF	TRB:TGTGCCAGCAGCTCCCCTTGGAGGGAGCTGTTTTTT
clonotype472	1	0.000676133	TRA:CAVRHYGGSQGNLIF;TRB:CASSLVVAGPTDTQYF	TRA:TGTGCTGTGAGGCATTATGGAGGAAGCCAAGGAAATCTCATCTTT;TRB:TGTGCCAGCAGCTTAGTGGTAGCGGGGCCCACAGATACGCAGTATTTT
clonotype559	1	0.000676133	TRB:CATSDSTGTYGYTF	TRB:TGTGCCACCAGTGATTCGACAGGTACCTATGGCTACACCTTC
clonotype633	1	0.000676133	TRB:CASRPGGMNTEAFF	TRB:TGCGCCAGCCGGCCGGGGGGGATGAACACTGAAGCTTTCTTT
clonotype837	1	0.000676133	TRA:CLVVNTGGFKTIF;TRB:CASSLAGGRSNTEAFF	TRA:TGCCTCGTGGTTAATACTGGAGGCTTCAAAACTATCTTT;TRB:TGTGCCAGCAGCTTAGCGGGGGGCCGGTCGAACACTGAAGCTTTCTTT
clonotype473	1	0.000676133	TRA:CAVNKNTDKLIF;TRA:CSPIGFGNVLHC;TRB:CASSSTSGGSTDTQYF	TRA:TGTGCCGTGAACAAAAACACCGACAAGCTCATCTTT;TRA:TGTTCCCCGATAGGCTTTGGGAATGTGCTGCATTGC;TRB:TGTGCCAGCAGCTCGACTAGCGGGGGATCCACAGATACGCAGTATTTT
clonotype847	1	0.000676133	TRB:CASSQGTGGQPQHF	TRB:TGTGCCAGCAGCCAGGGGACAGGTGGTCAGCCCCAGCATTTT
clonotype426	1	0.000676133	TRA:CAVRYGNKLVF	TRA:TGTGCTGTGAGGTATGGAAACAAGCTGGTCTTT
clonotype846	1	0.000676133	TRA:CAVRRRTGYALNF;TRB:CSARAPIGRVNTGELFF	TRA:TGTGCTGTGAGGAGGAGGACCGGGTATGCACTCAACTTC;TRB:TGCAGTGCTAGAGCTCCGATTGGGAGGGTTAACACCGGGGAGCTGTTTTTT
clonotype348	1	0.000676133	TRB:CASSLLYKRGPRTTQETQYF	TRB:TGTGCCAGCAGCTTATTATACAAGCGGGGGCCGCGAACGACTCAAGAGACCCAGTACTTC
clonotype920	1	0.000676133	TRA:CALSEANTGNQFYF;TRB:CASRSGVSLRADTQYF	TRA:TGTGCTCTGAGTGAGGCGAACACCGGTAACCAGTTCTATTTT;TRB:TGTGCCAGCAGATCGGGGGTCTCCCTCCGGGCAGATACGCAGTATTTT
clonotype1117	1	0.000676133	TRB:CASRGGLRLEEAFF	TRB:TGTGCCAGCAGGGGAGGGTTGAGGTTGGAAGAGGCTTTCTTT
clonotype429	1	0.000676133	TRB:CASSLAVGNEQYF	TRB:TGTGCCAGCAGCTTAGCTGTGGGAAACGAGCAGTACTTC
clonotype1103	1	0.000676133	TRB:CASSQGEASGGRDTDTQYF	TRB:TGTGCCAGCAGCCAAGGTGAGGCTAGCGGGGGGCGTGACACAGATACGCAGTATTTT
clonotype558	1	0.000676133	TRA:CAASSPLPSNTGKLIF;TRA:CALSLGDKIIF;TRB:CASSESGQWYGYTF	TRA:TGTGCAGCAAGCAGCCCTCTCCCTAGCAACACAGGCAAACTAATCTTT;TRA:TGTGCTCTGAGTTTGGGTGACAAGATCATCTTT;TRB:TGTGCCAGCAGTGAAAGTGGGCAGTGGTATGGCTACACCTTC
clonotype843	1	0.000676133	TRA:CAGGGGGKLIF;TRB:CASSLERQGLDTQYF	TRA:TGTGCAGGAGGGGGGGGAGGAAAGCTTATCTTC;TRB:TGTGCCAGCAGCTTAGAACGACAGGGACTGGATACGCAGTATTTT
clonotype1110	1	0.000676133	TRA:CATRGATNKLIF;TRB:CASSEPRTSGGFTDTQYF	TRA:TGTGCTACACGTGGTGCTACAAACAAGCTCATCTTT;TRB:TGTGCCAGTAGTGAACCTCGGACTAGCGGGGGATTCACAGATACGCAGTATTTT
clonotype946	1	0.000676133	TRB:CASSLVVAGPTDTQYF	TRB:TGTGCCAGCAGCTTAGTGGTAGCGGGGCCCACAGATACGCAGTATTTT
clonotype947	1	0.000676133	TRB:CSASEGGGANVLTF	TRB:TGCAGTGCTAGCGAGGGTGGTGGGGCCAACGTCCTGACTTTC
clonotype944	1	0.000676133	TRB:CASSPGGLVWNEQYF	TRB:TGCGCCAGCAGCCCTGGCGGACTAGTTTGGAACGAGCAGTACTTC
clonotype945	1	0.000676133	TRA:CAASKSGGYNKLIF;TRB:CASRTGTGGWETQYF	TRA:TGTGCAGCAAGTAAGAGTGGTGGCTACAATAAGCTGATTTTT;TRB:TGTGCCAGCAGAACCGGGACAGGGGGTTGGGAGACCCAGTACTTC
clonotype869	1	0.000676133	TRA:CVVSLMDTGRRALTF;TRB:CSAREPGQAAGANVLTF	TRA:TGTGTTGTGAGCCTCATGGACACGGGCAGGAGAGCACTTACTTTT;TRB:TGCAGTGCTAGAGAACCGGGACAGGCGGCTGGGGCCAACGTCCTGACTTTC
clonotype868	1	0.000676133	TRA:CALSDGVTGGGNKLTF;TRB:CASSAGQTTNEKLFF	TRA:TGTGCTCTGAGTGATGGGGTCACGGGAGGAGGAAACAAACTCACCTTT;TRB:TGTGCCAGCAGCGCCGGACAGACAACTAATGAAAAACTGTTTTTT
clonotype940	1	0.000676133	TRA:CIVRVPHTDKLIF;TRA:CAAAGYYGNNRLAF;TRB:CASSGAGLGANVLTF	TRA:TGCATCGTCAGAGTCCCCCACACCGACAAGCTCATCTTT;TRA:TGTGCAGCAGCTGGGTACTATGGGAACAACAGACTCGCTTTT;TRB:TGTGCCAGCTCGGGCGCAGGGCTTGGGGCCAACGTCCTGACTTTC
clonotype941	1	0.000676133	TRB:CASGSLGGAFF	TRB:TGTGCCAGTGGATCCCTCGGAGGAGCTTTCTTT
clonotype865	1	0.000676133	TRA:CAYRSARGEGSQGNLIF;TRB:CASSLRASGNEQFF	TRA:TGTGCTTATAGGAGCGCGAGGGGAGAAGGAAGCCAAGGAAATCTCATCTTT;TRB:TGTGCCAGCAGCTTAAGGGCTAGCGGCAATGAGCAGTTCTTC
clonotype864	1	0.000676133	TRA:CAVTGYKIIF	TRA:TGTGCCGTGACCGGGTACAAGATCATCTTT
clonotype867	1	0.000676133	TRB:CASSPLNSGANVLTF	TRB:TGCGCCAGCAGTCCCCTTAACTCTGGGGCCAACGTCCTGACTTTC
clonotype866	1	0.000676133	TRA:CAADYNNDMRF;TRB:CAWIRLGGETQYF	TRA:TGTGCAGCAGATTATAACAATGACATGCGCTTT;TRB:TGTGCCTGGATAAGACTAGGGGGAGAGACCCAGTACTTC
clonotype861	1	0.000676133	TRB:CASSLLAGDNEQFF	TRB:TGTGCCAGCAGCTTGTTAGCGGGGGACAATGAGCAGTTCTTC
clonotype860	1	0.000676133	TRB:CASSQRRLKNEKLFF	TRB:TGTGCCAGCAGCCAAAGACGGCTAAAAAATGAAAAACTGTTTTTT
clonotype863	1	0.000676133	TRB:CSATWELAGGGETQYF	TRB:TGCAGTGCCACATGGGAACTAGCGGGGGGAGGGGAGACCCAGTACTTC
clonotype949	1	0.000676133	TRA:CGTDDNTNAGKSTF;TRB:CASSSNVGPSSYEQYF	TRA:TGTGGCACAGATGATAACACCAATGCAGGCAAATCAACCTTT;TRB:TGTGCCAGCAGTTCCAACGTAGGCCCCTCCTCCTACGAGCAGTACTTC
clonotype601	1	0.000676133	TRA:CAVGADRDDKIIF;TRB:CASSLTSGPNYEQYF	TRA:TGTGCTGTGGGTGCAGACAGAGATGACAAGATCATCTTT;TRB:TGCGCCAGCAGCTTGACTAGCGGACCCAACTACGAGCAGTACTTC
clonotype1082	1	0.000676133	TRB:CSASDHSGANVLTF	TRB:TGCAGTGCTAGCGATCACTCTGGGGCCAACGTCCTGACTTTC
clonotype229	1	0.000676133	TRA:CAVQHDYKLSF;TRB:CASRGTSGGFDEQYF	TRA:TGTGCTGTTCAGCACGACTACAAGCTCAGCTTT;TRB:TGTGCCAGCAGGGGGACTAGCGGGGGGTTCGACGAGCAGTACTTC
clonotype228	1	0.000676133	TRA:CAAKGTSGTYKYIF;TRB:CASSAGVNTEAFF	TRA:TGTGCAGCAAAAGGGACCTCAGGAACCTACAAATACATCTTT;TRB:TGTGCCAGCAGCGCGGGGGTGAACACTGAAGCTTTCTTT
clonotype226	1	0.000676133	TRA:CAVYNNNDMRF;TRB:CASSPHPTGELFF	TRA:TGTGCTGTGTACAATAACAATGACATGCGCTTT;TRB:TGTGCCAGCAGCCCCCATCCTACCGGGGAGCTGTTTTTT
clonotype1124	1	0.000676133	TRA:CALAHMNRDDKIIF;TRB:CASSLTLAEETQYF	TRA:TGTGCTCTAGCTCACATGAACAGAGATGACAAGATCATCTTT;TRB:TGTGCCAGCAGCTTAACCCTAGCGGAAGAGACCCAGTACTTC
clonotype849	1	0.000676133	TRA:CADLYNTDKLIF;TRB:CASTTTYEGSGYGYTF	TRA:TGTGCAGACCTCTATAACACCGACAAGCTCATCTTT;TRB:TGTGCCAGCACCACTACCTATGAGGGGTCGGGCTATGGCTACACCTTC
clonotype958	1	0.000676133	TRB:CASRGGGNEQFF	TRB:TGTGCCAGTAGGGGAGGGGGCAATGAGCAGTTCTTC
clonotype848	1	0.000676133	TRA:CALDGGGNNRKLIW;TRB:CASSFPKTQETQYF	TRA:TGTGCTCTAGACGGGGGTGGCAACAACCGTAAGCTGATTTGG;TRB:TGTGCCAGCAGTTTTCCCAAGACACAAGAGACCCAGTACTTC
clonotype812	1	0.000676133	TRA:CAVTSGSRLTF;TRB:CASSWTGGGVKNIQYF	TRA:TGTGCTGTGACCAGTGGCTCTAGGTTGACCTTT;TRB:TGCGCCAGCAGCTGGACAGGGGGTGGGGTCAAAAACATTCAGTACTTC
clonotype1127	1	0.000676133	TRA:CALIQNSGYSTLTF;TRB:CASSFLRTGGGYTF	TRA:TGTGCTCTGATCCAGAATTCAGGATACAGCACCCTCACCTTT;TRB:TGTGCCAGCAGCTTCCTTAGGACAGGGGGCGGCTACACCTTC
clonotype814	1	0.000676133	TRA:CALSEGGKNQGGKLIF	TRA:TGTGCTCTGAGTGAGGGAGGGAAGAACCAGGGAGGAAAGCTTATCTTC
clonotype561	1	0.000676133	TRB:CASNDSGQETQYF	TRB:TGTGCCAGCAACGACTCGGGCCAAGAGACCCAGTACTTC
clonotype1081	1	0.000676133	TRB:CASSLGGGEQFF	TRB:TGTGCCAGCAGTTTGGGGGGGGGTGAGCAGTTCTTC
clonotype816	1	0.000676133	TRB:CSARSGASSYEQYF	TRB:TGCAGTGCCAGAAGCGGGGCGAGCTCCTACGAGCAGTACTTC
clonotype1009	1	0.000676133	TRB:CASRRDGFEKLFF	TRB:TGTGCCAGCAGACGGGACGGCTTCGAAAAACTGTTTTTT
clonotype1008	1	0.000676133	TRA:CAAKGSQGNLIF;TRA:CARANAGGTSYGKLTF;TRB:CASSFTTGAGELFF	TRA:TGTGCAGCGAAAGGAAGCCAAGGAAATCTCATCTTT;TRA:TGTGCTCGTGCTAATGCTGGTGGTACTAGCTATGGAAAGCTGACATTT;TRB:TGCGCCAGCAGCTTTACGACAGGGGCCGGGGAGCTGTTTTTT
clonotype1007	1	0.000676133	TRA:CAARRHFNKFYF;TRB:CASRAGYGYTF	TRA:TGTGCAGCTAGAAGGCACTTCAACAAATTTTACTTT;TRB:TGTGCCAGCAGGGCGGGGTATGGCTACACCTTC
clonotype1006	1	0.000676133	TRB:CASSLTSGGAPGELFF	TRB:TGCGCCAGCAGTTTGACTAGCGGGGGGGCCCCCGGGGAGCTGTTTTTT
clonotype1005	1	0.000676133	TRB:CASSPRTDNEQFF	TRB:TGTGCCAGCAGCCCGAGGACTGACAATGAGCAGTTCTTC
clonotype1088	1	0.000676133	TRB:CASSEQGRGELFF	TRB:TGTGCCAGCAGTGAGCAGGGGCGCGGGGAGCTGTTTTTT
clonotype1003	1	0.000676133	TRA:CGDSGAGSYQLTF;TRB:CAGGFGNTEAFF	TRA:TGCGGGGACTCTGGGGCTGGGAGTTACCAACTCACTTTC;TRB:TGTGCCGGCGGTTTTGGGAACACTGAAGCTTTCTTT
clonotype1002	1	0.000676133	TRA:CATDRPGANSKLTF;TRB:CASRATGVSGYTF	TRA:TGTGCTACGGACAGACCCGGAGCCAATAGTAAGCTGACATTT;TRB:TGTGCCAGCAGAGCCACAGGGGTTAGTGGCTACACCTTC
clonotype1001	1	0.000676133	TRB:CATSRDQAPGGETQYF	TRB:TGTGCCACCAGCAGAGATCAAGCGCCGGGGGGGGAGACCCAGTACTTC
clonotype1000	1	0.000676133	TRA:CAVQAPGGSYIPTF;TRB:CSPVSVLVYNEQFF	TRA:TGTGCTGTGCAGGCCCCAGGAGGAAGCTACATACCTACATTT;TRB:TGCAGCCCAGTGTCCGTACTTGTTTACAATGAGCAGTTCTTC
clonotype458	1	0.000676133	TRA:CAASLRGNAGNMLTF;TRB:CAWRARTSGVWADTQYF	TRA:TGTGCAGCAAGCCTACGCGGGAATGCAGGCAACATGCTCACCTTT;TRB:TGTGCCTGGAGGGCGAGGACTAGCGGGGTATGGGCAGATACGCAGTATTTT
clonotype459	1	0.000676133	TRB:CSARLDRGRNEQFF	TRB:TGCAGTGCTAGATTGGACAGAGGCCGGAATGAGCAGTTCTTC
clonotype593	1	0.000676133	TRB:CASSLPGQVPYEQYF	TRB:TGTGCCAGCAGCTTACCGGGACAGGTACCCTACGAGCAGTACTTC
clonotype592	1	0.000676133	TRB:CASNYDPGRGHDSNEKLFF	TRB:TGTGCCAGCAATTACGATCCGGGCAGGGGGCATGATTCGAATGAAAAACTGTTTTTT
clonotype595	1	0.000676133	TRB:CASSQVLRGGTDTQYF	TRB:TGTGCCAGCAGCCAAGTCTTGCGGGGGGGCACAGATACGCAGTATTTT
clonotype594	1	0.000676133	TRB:CASSQSLGPPGLETQYF	TRB:TGTGCCAGCAGCCAAAGCCTTGGACCCCCGGGGTTGGAGACCCAGTACTTC
clonotype597	1	0.000676133	TRB:CASFLGQLDQPQHF	TRB:TGTGCCAGCTTTCTCGGACAGCTCGATCAGCCCCAGCATTTT
clonotype897	1	0.000676133	TRB:CASGGDSNTIYF	TRB:TGTGCCAGCGGAGGGGATTCTAACACCATATATTTT
clonotype898	1	0.000676133	TRB:CASSPFSGAGGRADTQYF;TRB:CASSKQAENYEQYF	TRB:TGCGCCAGCAGCCCTTTTTCGGGAGCGGGGGGCCGGGCAGATACGCAGTATTTT;TRB:TGTGCCAGTAGTAAACAGGCCGAAAACTACGAGCAGTACTTC
clonotype451	1	0.000676133	TRA:CAASALAGTASKLTF;TRB:CATSRSRLAGVNEQFF	TRA:TGTGCAGCAAGCGCGTTGGCCGGCACTGCCAGTAAACTCACCTTT;TRB:TGTGCCACCAGCAGATCTAGACTAGCGGGTGTCAATGAGCAGTTCTTC
clonotype452	1	0.000676133	TRB:CSARDMFENSPLHF	TRB:TGCAGTGCCCGGGACATGTTTGAAAATTCACCCCTCCACTTT
clonotype453	1	0.000676133	TRA:CAVGSGGSNYKLTF;TRB:CASSPSTSGGNEQFF	TRA:TGTGCTGTGGGTAGTGGAGGTAGCAACTATAAACTGACATTT;TRB:TGTGCCAGCAGCCCTAGCACTAGCGGGGGGAATGAGCAGTTCTTC
clonotype454	1	0.000676133	TRA:CLVGGFSGNTPLVF;TRB:CSASMQGANTGELFF	TRA:TGCCTCGTGGGTGGCTTTTCAGGAAACACACCTCTTGTCTTT;TRB:TGCAGTGCTAGTATGCAGGGGGCGAACACCGGGGAGCTGTTTTTT
clonotype455	1	0.000676133	TRA:CATEGKGAQKLVF;TRB:CASSEAGTDGYTF	TRA:TGTGCTACGGAAGGGAAGGGAGCCCAGAAGCTGGTATTT;TRB:TGCGCCAGCAGTGAGGCAGGGACTGATGGCTACACCTTC
clonotype1080	1	0.000676133	TRA:CAVQAQGGSEKLVF;TRB:CSARVSAQTQYF	TRA:TGTGCTGTGCAGGCTCAGGGCGGATCTGAAAAGCTGGTCTTT;TRB:TGCAGTGCGCGGGTATCTGCTCAGACCCAGTACTTC
clonotype457	1	0.000676133	TRB:CASSQEIAGSRYGYTF	TRB:TGCGCCAGCAGCCAAGAGATCGCGGGTTCGAGATATGGCTACACCTTC
clonotype357	1	0.000676133	TRB:CASSLDSNSPLHF	TRB:TGTGCCAGCAGCTTGGACAGCAATTCACCCCTCCACTTT
clonotype356	1	0.000676133	TRB:CAILRGELFF	TRB:TGTGCCATCCTCCGGGGGGAGCTGTTTTTT
clonotype355	1	0.000676133	TRA:CLVGGNNDMRF;TRB:CASSPYTGQLGYTF	TRA:TGCCTCGTGGGTGGTAACAATGACATGCGCTTT;TRB:TGTGCCAGCAGCCCATACACAGGGCAGTTGGGCTACACCTTC
clonotype354	1	0.000676133	TRA:CAGGSNYKLTF;TRB:CASSGETSGGAVTDTQYF	TRA:TGTGCAGGAGGTAGCAACTATAAACTGACATTT;TRB:TGTGCCAGCAGCGGAGAGACTAGCGGGGGGGCCGTCACAGATACGCAGTATTTT
clonotype353	1	0.000676133	TRB:CASSQGIRDREGETQYF	TRB:TGTGCCAGCAGCCAAGGAATCCGCGACAGGGAAGGAGAGACCCAGTACTTC
clonotype352	1	0.000676133	TRA:CLVGDRRTYKYIF;TRB:CASSLVEGSYTEAFF	TRA:TGCCTCGTGGGTGATAGGAGAACCTACAAATACATCTTT;TRB:TGTGCCAGCAGCTTGGTGGAGGGTTCGTACACTGAAGCTTTCTTT
clonotype351	1	0.000676133	TRB:CAISESSFGSLETQYF	TRB:TGTGCCATCAGTGAGTCGTCCTTTGGGAGTCTAGAGACCCAGTACTTC
clonotype350	1	0.000676133	TRA:CVVPLSGGYQKVTF;TRB:CASSSEGASNQPQHF	TRA:TGTGTGGTACCTCTTTCTGGGGGTTACCAGAAAGTTACCTTT;TRB:TGTGCCAGCAGCTCAGAGGGGGCTTCCAATCAGCCCCAGCATTTT
clonotype296	1	0.000676133	TRB:CASSLSLDLYQETQYF	TRB:TGTGCCAGCAGTTTATCCTTGGACCTGTACCAAGAGACCCAGTACTTC
clonotype297	1	0.000676133	TRB:CASSRGRQGVTGELFF	TRB:TGTGCCAGCAGCCGAGGGAGACAGGGGGTGACCGGGGAGCTGTTTTTT
clonotype294	1	0.000676133	TRA:CVVSGSGGYNKLIF;TRB:CASSLYGPPNEQFF	TRA:TGTGTTGTGAGTGGTTCTGGTGGCTACAATAAGCTGATTTTT;TRB:TGTGCCAGCAGCTTGTACGGCCCACCAAATGAGCAGTTCTTC
clonotype295	1	0.000676133	TRA:CASRSYNTDKLIF;TRB:CASSLPGGETQYF	TRA:TGTGCATCCCGATCTTATAACACCGACAAGCTCATCTTT;TRB:TGTGCCAGCAGTTTACCGGGGGGAGAGACCCAGTACTTC
clonotype292	1	0.000676133	TRA:CAASDAGGTSYGKLTF;TRA:CAGASNTGNQFYF;TRB:CASSLERGPFQETQYF	TRA:TGTGCAGCAAGCGATGCTGGTGGTACTAGCTATGGAAAGCTGACATTT;TRA:TGTGCAGGAGCTTCAAACACCGGTAACCAGTTCTATTTT;TRB:TGTGCCAGCAGCTTAGAGCGAGGCCCATTCCAAGAGACCCAGTACTTC
clonotype293	1	0.000676133	TRB:CASSAHEGGDYIQYF	TRB:TGTGCCAGCAGCGCCCACGAGGGGGGGGATTACATTCAGTACTTC
clonotype359	1	0.000676133	TRA:CAASGDFGNEKLTF;TRB:CASSHYSTTTDTQYF	TRA:TGTGCAGCAAGTGGGGACTTTGGAAATGAGAAATTAACCTTT;TRB:TGCGCCAGCAGCCACTACTCCACCACCACAGATACGCAGTATTTT
clonotype358	1	0.000676133	TRA:CAVRDWGGNKLTF;TRB:CASSLNTQETQYF	TRA:TGTGCTGTGAGAGACTGGGGAGGAAACAAACTCACCTTT;TRB:TGTGCTAGCAGCTTAAATACTCAAGAGACCCAGTACTTC
clonotype670	1	0.000676133	TRA:CAMREGERDDKIIF;TRB:CAISQTGRINTEAFF	TRA:TGTGCAATGAGAGAGGGTGAAAGAGATGACAAGATCATCTTT;TRB:TGTGCCATCAGTCAAACGGGACGGATAAACACTGAAGCTTTCTTT
clonotype671	1	0.000676133	TRA:CVVSPRNNARLMF;TRB:CASSGLEMETQYF	TRA:TGTGTGGTGTCCCCCCGGAACAATGCCAGACTCATGTTT;TRB:TGTGCCAGCAGCGGACTAGAGATGGAGACCCAGTACTTC
clonotype672	1	0.000676133	TRB:CSAEGRGTDLNTEAFF	TRB:TGCAGTGCTGAAGGGAGAGGGACGGATTTGAACACTGAAGCTTTCTTT
clonotype673	1	0.000676133	TRA:CAVRDMNYGQNFVF;TRB:CASSRRVGEYNEQFF	TRA:TGTGCTGTGAGAGACATGAACTATGGTCAGAATTTTGTCTTT;TRB:TGTGCCAGCAGTCGTAGGGTCGGAGAATACAATGAGCAGTTCTTC
clonotype674	1	0.000676133	TRA:CALSEVGRKRGKLIF;TRB:CSVRIAGGSEQFF	TRA:TGTGCTCTGAGTGAGGTGGGCCGTAAGAGAGGAAAGCTTATCTTC;TRB:TGCAGCGTCCGAATAGCGGGGGGTTCCGAGCAGTTCTTC
clonotype675	1	0.000676133	TRA:CAMREGLRGSARQLTF;TRB:CASSTGLARIHTGELFF;TRB:CASQGQGSTYEQYV	TRA:TGTGCAATGAGAGAGGGCCTACGCGGTTCTGCAAGGCAACTGACCTTT;TRB:TGTGCCAGCAGCACCGGCCTCGCCCGGATTCACACCGGGGAGCTGTTTTTT;TRB:TGTGCCAGCCAGGGACAGGGAAGCACCTACGAGCAGTACGTC
clonotype579	1	0.000676133	TRA:CALTYFTGSSNTGKLIF;TRB:CASSLSHRNEQFF	TRA:TGTGCTCTGACCTACTTCACCGGCTCTAGCAACACAGGCAAACTAATCTTT;TRB:TGTGCCAGCAGTTTATCGCACCGGAATGAGCAGTTCTTC
clonotype578	1	0.000676133	TRB:CASSLVPGRVETQYF	TRB:TGTGCCAGCAGCCTCGTCCCGGGAAGGGTCGAGACCCAGTACTTC
clonotype678	1	0.000676133	TRA:CALSEADYGGATNKLIF;TRB:CAWSPRIRNQPQHF	TRA:TGTGCTCTGAGTGAGGCCGATTATGGTGGTGCTACAAACAAGCTCATCTTT;TRB:TGTGCCTGGAGTCCACGCATTAGGAATCAGCCCCAGCATTTT
clonotype576	1	0.000676133	TRB:CASSRAGGIRQETQYF	TRB:TGTGCCAGCAGCCGGGCGGGGGGGATAAGACAAGAGACCCAGTACTTC
clonotype575	1	0.000676133	TRA:CAVTSIQGAQKLVF;TRB:CASSEFGRARGETQYF	TRA:TGTGCCGTGACCTCCATTCAGGGAGCCCAGAAGCTGGTATTT;TRB:TGTGCCAGCAGTGAGTTTGGTAGAGCCCGGGGAGAGACCCAGTACTTC
clonotype574	1	0.000676133	TRA:CAVSGLSGSARQLTF;TRB:CASSRTEGAGELFF	TRA:TGTGCTGTGAGTGGTCTTTCTGGTTCTGCAAGGCAACTGACCTTT;TRB:TGTGCCAGCAGCCGGACGGAGGGAGCCGGGGAGCTGTTTTTT
clonotype573	1	0.000676133	TRA:CALSVYNFNKFYF;TRB:CASSTLGTGTNQPQHF	TRA:TGTGCTCTGAGTGTTTACAACTTCAACAAATTTTACTTT;TRB:TGTGCCAGTAGTACCCTTGGGACAGGGACAAATCAGCCCCAGCATTTT
clonotype572	1	0.000676133	TRA:CAVALYNNNDMRF;TRB:CASSLNRGGFTDTQYF	TRA:TGTGCTGTGGCCCTGTACAATAACAATGACATGCGCTTT;TRB:TGTGCCAGCAGCCTAAACAGGGGTGGGTTCACAGATACGCAGTATTTT
clonotype571	1	0.000676133	TRB:CASSQSETEAFF	TRB:TGTGCCAGCAGCCAGAGCGAGACTGAAGCTTTCTTT
clonotype570	1	0.000676133	TRA:CAVTNNDMRF;TRB:CAWSQGVSGDSYNSPLHF	TRA:TGTGCTGTGACCAACAATGACATGCGCTTT;TRB:TGTGCCTGGAGTCAAGGGGTGTCGGGAGACTCCTATAATTCACCCCTCCACTTT
clonotype822	1	0.000676133	TRA:CAVRRIQGAQKLVF;TRB:CARRGREESPLHF	TRA:TGTGCTGTGAGGCGAATTCAGGGAGCCCAGAAGCTGGTATTT;TRB:TGTGCCAGGAGGGGACGCGAAGAGTCACCCCTCCACTTT
clonotype1128	1	0.000676133	TRB:CSASGQETQYF	TRB:TGCAGTGCTAGCGGCCAAGAGACCCAGTACTTC
clonotype243	1	0.000676133	TRA:CALLYNQGGKLIF;TRB:CASRPGGAVDTQYF	TRA:TGTGCTCTGCTTTATAACCAGGGAGGAAAGCTTATCTTC;TRB:TGTGCCAGCAGACCCGGGGGGGCCGTAGATACGCAGTATTTT
clonotype825	1	0.000676133	TRA:CIVRSFGNEKLTF;TRA:CAVVNTGNQFYF;TRB:CASSLDPLARETQYF	TRA:TGCATCGTCAGATCCTTTGGAAATGAGAAATTAACCTTT;TRA:TGTGCTGTGGTCAACACCGGTAACCAGTTCTATTTT;TRB:TGCGCCAGCAGCTTGGACCCCCTAGCGAGGGAGACCCAGTACTTC
clonotype242	1	0.000676133	TRB:CASSLAPFYGYTF	TRB:TGTGCCAGCAGCTTAGCTCCCTTCTATGGCTACACCTTC
clonotype550	1	0.000676133	TRB:CSARGGSNSPLHF	TRB:TGCAGTGCTAGGGGGGGATCTAATTCACCCCTCCACTTT
clonotype1131	1	0.000676133	TRB:CASSYHPTDGQETQYF	TRB:TGTGCCAGCAGTTACCATCCGACGGACGGCCAAGAGACCCAGTACTTC
clonotype689	1	0.000676133	TRA:CAVDPRSNNNDMRF;TRB:CASRVYHPSTDTQYF	TRA:TGTGCCGTGGACCCCCGGTCCAATAACAATGACATGCGCTTT;TRB:TGCGCCAGCAGGGTTTACCACCCTAGCACAGATACGCAGTATTTT
clonotype478	1	0.000676133	TRB:CSAVKGSSNYGYTF	TRB:TGCAGTGCGGTAAAGGGTTCTTCTAACTATGGCTACACCTTC
clonotype1083	1	0.000676133	TRA:CAMSATRLGQNFVF;TRB:CASSQEGLAGVAGEQFF	TRA:TGTGCAATGAGCGCTACGCGGTTAGGTCAGAATTTTGTCTTT;TRB:TGTGCCAGCAGCCAAGAGGGACTAGCGGGGGTCGCGGGGGAGCAGTTCTTC
clonotype685	1	0.000676133	TRA:CARTGTASKLTF;TRB:CASSSDYLSTDTQYF	TRA:TGTGCTCGGACCGGCACTGCCAGTAAACTCACCTTT;TRB:TGTGCCAGCTCATCGGACTATTTGAGCACAGATACGCAGTATTTT
clonotype684	1	0.000676133	TRB:CASSLQGAGEAFF	TRB:TGTGCCAGCAGCTTGCAGGGGGCGGGTGAAGCTTTCTTT
clonotype687	1	0.000676133	TRA:CAARPYNQGGKLIF;TRB:CASGYGPLATDTQYF	TRA:TGTGCAGCCCGTCCCTATAACCAGGGAGGAAAGCTTATCTTC;TRB:TGTGCCAGCGGTTACGGCCCCTTGGCCACAGATACGCAGTATTTT
clonotype686	1	0.000676133	TRA:CALTTPTGNQFYF	TRA:TGTGCTCTGACCACGCCAACCGGTAACCAGTTCTATTTT
clonotype681	1	0.000676133	TRA:CALTGGGNKLTF;TRB:CASSQITGGDTEAFF	TRA:TGTGCCCTTACGGGAGGAGGAAACAAACTCACCTTT;TRB:TGCGCCAGCAGCCAGATAACAGGGGGGGACACTGAAGCTTTCTTT
clonotype680	1	0.000676133	TRA:CAFMTTNYGQNFVF;TRB:CASSPGTANQPQHF	TRA:TGTGCTTTCATGACGACTAACTATGGTCAGAATTTTGTCTTT;TRB:TGTGCCAGCAGTCCCGGGACGGCAAATCAGCCCCAGCATTTT
clonotype683	1	0.000676133	TRB:CASSLVGREDYGYTF	TRB:TGTGCCAGCAGCTTAGTCGGCAGGGAGGACTATGGCTACACCTTC
clonotype682	1	0.000676133	TRA:CAVNRGFQKLVF;TRB:CASSNPGGPDTQYF	TRA:TGCGCTGTGAACCGGGGCTTTCAGAAACTTGTATTT;TRB:TGTGCCAGCAGCAACCCCGGGGGCCCAGATACGCAGTATTTT
clonotype173	1	0.000676133	TRA:CAESTLPRQLTF;TRB:CASSRSTGMNTEAFF	TRA:TGTGCAGAGAGTACCCTCCCCAGGCAACTGACCTTT;TRB:TGTGCCAGCAGTAGATCCACAGGGATGAACACTGAAGCTTTCTTT
clonotype172	1	0.000676133	TRA:CALGNTGFQKLVF;TRB:CASSSRGSGSYEQYF	TRA:TGTGCTCTAGGGAACACAGGCTTTCAGAAACTTGTATTT;TRB:TGTGCCAGCAGCTCGCGAGGTAGCGGCTCCTACGAGCAGTACTTC
clonotype171	1	0.000676133	TRB:CSARDLLNSQGWTEAFF	TRB:TGCAGTGCTAGAGACTTATTAAACTCCCAGGGGTGGACTGAAGCTTTCTTT
clonotype170	1	0.000676133	TRB:CSARDRSGVTTGELFF	TRB:TGCAGTGCTAGAGATCGTAGTGGGGTTACCACCGGGGAGCTGTTTTTT
clonotype177	1	0.000676133	TRA:CAVKAAGNKLTF;TRB:CASSSTSGGVKETQYF	TRA:TGTGCTGTTAAAGCTGCAGGCAACAAGCTAACTTTT;TRB:TGCGCCAGCAGCTCTACAAGCGGGGGGGTGAAAGAGACCCAGTACTTC
clonotype176	1	0.000676133	TRA:CIVRAYRDNYGQNFVF;TRB:CASSVAQGHLALSYNEQFF	TRA:TGCATCGTCAGAGCCTACCGGGATAACTATGGTCAGAATTTTGTCTTT;TRB:TGTGCCAGCAGCGTAGCTCAGGGCCACTTAGCCCTCTCCTACAATGAGCAGTTCTTC
clonotype175	1	0.000676133	TRA:CAVIETSGSRLTF;TRB:CASSLQGYIQYF	TRA:TGTGCTGTGATAGAAACCAGTGGCTCTAGGTTGACCTTT;TRB:TGTGCCAGCAGCTTGCAGGGGTACATTCAGTACTTC
clonotype174	1	0.000676133	TRA:CAYRERASGSRLTF;TRB:CASSLKTGNQETQYF	TRA:TGTGCTTATAGGGAGAGGGCCAGTGGCTCTAGGTTGACCTTT;TRB:TGTGCCAGCAGTCTGAAGACTGGAAACCAAGAGACCCAGTACTTC
clonotype613	1	0.000676133	TRB:CASSLATTSGGAYEQYF	TRB:TGTGCCAGCAGCCTCGCAACAACCAGCGGGGGGGCCTACGAGCAGTACTTC
clonotype179	1	0.000676133	TRA:CAVVGGATNKLIF;TRB:CASSEALQTDEAFF	TRA:TGTGCTGTGGTTGGTGGTGCTACAAACAAGCTCATCTTT;TRB:TGTGCCAGCAGTGAAGCTTTACAGACGGACGAAGCTTTCTTT
clonotype178	1	0.000676133	TRA:CAVRDAKDSWGKLQF;TRB:CSARGLSDTQYF	TRA:TGCGCTGTGAGAGATGCCAAGGACAGCTGGGGGAAATTGCAGTTT;TRB:TGCAGTGCGAGAGGACTATCAGATACGCAGTATTTT
clonotype248	1	0.000676133	TRB:CASSLPDPLAEAFF	TRB:TGTGCCAGCAGCCTACCCGACCCACTGGCTGAAGCTTTCTTT
clonotype981	1	0.000676133	TRA:CIVSRLDSGNTPLVF;TRB:CASSFGPKNIQYF	TRA:TGCATCGTCAGTCGGTTGGATTCAGGAAACACACCTCTTGTCTTT;TRB:TGTGCCAGCAGCTTCGGGCCGAAAAACATTCAGTACTTC
clonotype518	1	0.000676133	TRA:CVVNGRTGRRALTF;TRB:CASSGGIQETQYF	TRA:TGTGTGGTGAACGGAAGGACGGGCAGGAGAGCACTTACTTTT;TRB:TGTGCCAGCAGTGGGGGAATCCAAGAGACCCAGTACTTC
clonotype415	1	0.000676133	TRA:CAFNQAGTALIF;TRB:CASSLGTGTYNEQFF	TRA:TGTGCTTTTAACCAGGCAGGAACTGCTCTGATCTTT;TRB:TGTGCCAGCTCTCTCGGGACAGGAACCTACAATGAGCAGTTCTTC
clonotype708	1	0.000676133	TRB:CASRRTGGTYGYTF	TRB:TGTGCCAGCAGAAGGACAGGGGGAACCTATGGCTACACCTTC
clonotype709	1	0.000676133	TRA:CAVPLNSGGSNYKLTF;TRB:CASSPYDTYQPQHF	TRA:TGTGCTGTCCCCTTGAATAGTGGAGGTAGCAACTATAAACTGACATTT;TRB:TGTGCCAGCAGCCCGTACGACACTTATCAGCCCCAGCATTTT
clonotype704	1	0.000676133	TRA:CAVLRDSNYQLIW;TRB:CASGTGGPGETQYF;TRB:CASSQEHPGHTTPDTQYF	TRA:TGTGCTGTCCTCCGGGATAGCAACTATCAGTTAATCTGG;TRB:TGCGCTTCTGGCACGGGGGGGCCAGGAGAGACCCAGTACTTC;TRB:TGTGCCAGCAGCCAAGAACACCCTGGACATACTACACCAGATACGCAGTATTTT
clonotype705	1	0.000676133	TRB:CASRVAEHQPQHF	TRB:TGCGCCAGCAGGGTGGCAGAACATCAGCCCCAGCATTTT
clonotype706	1	0.000676133	TRA:CAPPEPGSQGNLIF;TRB:CASSSSYNEQFF	TRA:TGTGCTCCGCCGGAACCAGGAAGCCAAGGAAATCTCATCTTT;TRB:TGTGCCAGCAGTTCCTCCTACAATGAGCAGTTCTTC
clonotype707	1	0.000676133	TRA:CAVNMGGGSQGNLIF;TRB:CASSFSEDQPQHF	TRA:TGTGCCGTGAACATGGGGGGAGGAAGCCAAGGAAATCTCATCTTT;TRB:TGTGCCAGCAGTTTTTCCGAAGATCAGCCCCAGCATTTT
clonotype700	1	0.000676133	TRB:CASSSTVSPGNTIYF	TRB:TGTGCCAGCAGTTCTACCGTCTCTCCCGGAAACACCATATATTTT
clonotype701	1	0.000676133	TRA:CALPQRSQGNLIF;TRB:CASSLYGRGGSPLHF	TRA:TGTGCTCTCCCCCAGAGAAGCCAAGGAAATCTCATCTTT;TRB:TGTGCCAGCAGCTTGTACGGGAGAGGGGGATCACCCCTCCACTTT
clonotype702	1	0.000676133	TRB:CASSGGIQETQYF	TRB:TGTGCCAGCAGTGGGGGAATCCAAGAGACCCAGTACTTC
clonotype703	1	0.000676133	TRA:CAVGGSQGNLIF;TRB:CASSSTSTHNYGYTF	TRA:TGTGCTGTCGGAGGAAGCCAAGGAAATCTCATCTTT;TRB:TGTGCCAGCAGTTCCACTTCGACACATAACTATGGCTACACCTTC
clonotype641	1	0.000676133	TRB:CAWGRVRTEGGYGYTF	TRB:TGTGCCTGGGGACGCGTCCGGACGGAGGGGGGATATGGCTACACCTTC
clonotype135	1	0.000676133	TRA:CVVNGRYGGATNKLIF;TRB:CAWSEGYEQYF	TRA:TGTGTGGTGAACGGTCGATATGGTGGTGCTACAAACAAGCTCATCTTT;TRB:TGTGCCTGGAGTGAGGGGTACGAGCAGTACTTC
clonotype1113	1	0.000676133	TRB:CASSTPTRMQPQHF	TRB:TGTGCCAGTAGTACCCCGACAAGGATGCAGCCCCAGCATTTT
clonotype642	1	0.000676133	TRA:CALSELAGANNLFF;TRB:CAISDGGASWTQYF	TRA:TGTGCTCTGAGTGAGTTAGCTGGGGCAAACAACCTCTTCTTT;TRB:TGTGCCATCAGTGACGGGGGGGCCTCTTGGACCCAGTACTTC
clonotype133	1	0.000676133	TRA:CAVSGARTALIF;TRB:CASSFRQQETQYF	TRA:TGTGCTGTGAGTGGGGCGCGAACTGCTCTGATCTTT;TRB:TGTGCCAGCAGTTTCCGGCAACAAGAGACCCAGTACTTC
clonotype644	1	0.000676133	TRA:CAASIGSGYALNF;TRB:CASSLSGGARETQYF	TRA:TGTGCAGCAAGCATTGGTTCCGGGTATGCACTCAACTTC;TRB:TGTGCCAGCAGCTTGAGCGGGGGGGCGAGAGAGACCCAGTACTTC
clonotype779	1	0.000676133	TRA:CLLHTGTASKLTF;TRA:CASRETGNQFYF	TRA:TGTCTTCTGCATACCGGCACTGCCAGTAAACTCACCTTT;TRA:TGTGCTTCTCGGGAAACCGGTAACCAGTTCTATTTT
clonotype778	1	0.000676133	TRA:CVVNKGNMLTF	TRA:TGTGTGGTGAACAAAGGCAACATGCTCACCTTT
clonotype611	1	0.000676133	TRA:CAYSYGQNFVF;TRB:CSATQGPSGKLFF	TRA:TGTGCTTATAGTTATGGTCAGAATTTTGTCTTT;TRB:TGCAGTGCTACTCAGGGCCCATCAGGGAAACTGTTTTTT
clonotype647	1	0.000676133	TRB:CASSQEPAGGLNEQFF	TRB:TGTGCCAGCAGCCAAGAGCCAGCGGGGGGGCTTAATGAGCAGTTCTTC
clonotype771	1	0.000676133	TRB:CASSLSSGGYNEQFF	TRB:TGTGCCAGCAGCTTGTCTAGCGGGGGGTACAATGAGCAGTTCTTC
clonotype770	1	0.000676133	TRA:CALSPLRANSKLTF;TRB:CASRQIVQETQYF	TRA:TGTGCTCTGAGTCCCCTCCGGGCCAATAGTAAGCTGACATTT;TRB:TGTGCCAGCCGGCAGATAGTTCAAGAGACCCAGTACTTC
clonotype773	1	0.000676133	TRB:CSARPPDSNEQFF	TRB:TGCAGTGCTAGACCGCCAGACAGCAATGAGCAGTTCTTC
clonotype772	1	0.000676133	TRA:CVVSDNSGGGADGLTF;TRB:CASSLVSSEAFF	TRA:TGTGTTGTGAGTGATAACTCAGGAGGAGGTGCTGACGGACTCACCTTT;TRB:TGTGCCAGCAGCTTAGTCTCTTCTGAAGCTTTCTTT
clonotype775	1	0.000676133	TRB:CASSLGRGASNSPLHF	TRB:TGTGCCAGCAGCCTAGGACGGGGGGCGAGCAATTCACCCCTCCACTTT
clonotype774	1	0.000676133	TRA:CAYALGHHGSSNTGKLIF;TRB:CAVVAGGAYLNTEAFF	TRA:TGTGCGTATGCCCTGGGCCACCATGGCTCTAGCAACACAGGCAAACTAATCTTT;TRB:TGTGCCGTTGTGGCTGGGGGGGCTTATCTGAACACTGAAGCTTTCTTT
clonotype777	1	0.000676133	TRB:CASSEGSANEKLFF	TRB:TGTGCCAGCAGCGAGGGGTCTGCTAATGAAAAACTGTTTTTT
clonotype776	1	0.000676133	TRA:CAVSLFSGGYQKVTF;TRB:CASSWTGSPLHF	TRA:TGTGCTGTGAGTCTCTTTTCTGGGGGTTACCAGAAAGTTACCTTT;TRB:TGTGCCAGCAGTTGGACAGGGTCACCCCTCCACTTT
clonotype1177	1	0.000676133	TRB:CASSEALAAGAFGNTIYF	TRB:TGTGCCAGCAGTGAAGCCTTGGCGGCAGGCGCCTTTGGAAACACCATATATTTT
clonotype1176	1	0.000676133	TRB:CAWKPQGSFTDTQYF	TRB:TGTGCCTGGAAACCACAGGGGAGTTTCACAGATACGCAGTATTTT
clonotype1175	1	0.000676133	TRA:CATQITGGATNKLIF;TRB:CASSPGTSGGFQETQYF	TRA:TGTGCTACGCAGATTACGGGTGGTGCTACAAACAAGCTCATCTTT;TRB:TGTGCCAGCAGCCCCGGGACTAGCGGGGGGTTCCAAGAGACCCAGTACTTC
clonotype1174	1	0.000676133	TRB:CASTPGVLNTEAFF	TRB:TGTGCCAGTACCCCCGGGGTCTTGAACACTGAAGCTTTCTTT
clonotype1173	1	0.000676133	TRA:CAVIETSGSRLTF;TRB:CASSLEGFKQFF	TRA:TGTGCTGTGATTGAAACCAGTGGCTCTAGGTTGACCTTT;TRB:TGTGCCAGCAGCTTAGAAGGGTTTAAGCAGTTCTTC
clonotype824	1	0.000676133	TRA:CAYRSYLNNAGNMLTF;TRB:CASSEGWGGYNEQFF	TRA:TGTGCTTATAGGAGCTACCTTAATAATGCAGGCAACATGCTCACCTTT;TRB:TGTGCCAGCAGTGAAGGGTGGGGGGGCTACAATGAGCAGTTCTTC
clonotype827	1	0.000676133	TRA:CAVEGFGNVLHC;TRB:CSARDPLVWYTDTQYF	TRA:TGTGCTGTGGAAGGCTTTGGGAATGTGCTGCATTGC;TRB:TGCAGTGCTAGAGACCCACTAGTCTGGTACACAGATACGCAGTATTTT
clonotype1170	1	0.000676133	TRB:CASSLTPGGYEQYF	TRB:TGTGCCAGCAGCTTAACGCCGGGAGGCTACGAGCAGTACTTC
clonotype829	1	0.000676133	TRB:CASSLNSRGVLDTQYF	TRB:TGCGCCAGCAGCTTGAACTCGCGGGGGGTATTAGATACGCAGTATTTT
clonotype828	1	0.000676133	TRB:CASSPHRQIRDTQYF	TRB:TGTGCCAGCAGTCCCCACCGACAGATTCGGGATACGCAGTATTTT
clonotype1178	1	0.000676133	TRB:CASSPTGPKNIQYF	TRB:TGTGCCAGCAGCCCCACTGGACCCAAAAACATTCAGTACTTC
clonotype560	1	0.000676133	TRA:CAVRDNNTDKLIF;TRB:CASSLSGITDTQYF	TRA:TGTGCTGTGAGAGACAATAACACCGACAAGCTCATCTTT;TRB:TGTGCCAGCAGTTTATCGGGGATCACAGATACGCAGTATTTT
clonotype519	1	0.000676133	TRA:CAGPGSGAGSYQLTF;TRB:CASSLGTGTYNEQFF	TRA:TGTGCAGGGCCGGGATCTGGGGCTGGGAGTTACCAACTCACTTTC;TRB:TGTGCCAGCTCTCTCGGGACAGGAACCTACAATGAGCAGTTCTTC
clonotype1172	1	0.000676133	TRB:CSAVLAGLDNEQFF	TRB:TGCAGTGCTGTCCTAGCGGGGCTAGACAATGAGCAGTTCTTC
clonotype161	1	0.000676133	TRA:CGAAGNKLTF	TRA:TGCGGAGCTGCAGGCAACAAGCTAACTTTT
clonotype487	1	0.000676133	TRA:CAVTPPVTYKYIF;TRB:CASSVETPGAEQFF	TRA:TGTGCTGTGACCCCCCCCGTAACCTACAAATACATCTTT;TRB:TGTGCCAGCAGCGTAGAGACCCCTGGCGCTGAGCAGTTCTTC
clonotype1125	1	0.000676133	TRA:CAVKGGSEKLVF;TRB:CASSLTGRSPLHF	TRA:TGTGCTGTGAAGGGCGGATCTGAAAAGCTGGTCTTT;TRB:TGTGCCAGCAGCTTGACAGGGCGCTCACCCCTCCACTTT
clonotype690	1	0.000676133	TRA:CAVSDLRGSQGNLIF;TRB:CASSLKSGGGGGTQYF	TRA:TGTGCTGTGAGTGATCTGCGGGGAAGCCAAGGAAATCTCATCTTT;TRB:TGTGCCAGCAGCTTGAAAAGCGGGGGCGGGGGTGGGACCCAGTACTTC
clonotype479	1	0.000676133	TRA:CALSPTQGGSEKLVF;TRB:CASSLQGGYGYTF	TRA:TGTGCTCTGAGCCCTACTCAGGGCGGATCTGAAAAGCTGGTCTTT;TRB:TGTGCCAGCAGCTTGCAGGGCGGCTATGGCTACACCTTC
clonotype697	1	0.000676133	TRB:CASSRTSGGAEDTQYF	TRB:TGCGCCAGCAGCCGTACTAGCGGGGGGGCCGAGGATACGCAGTATTTT
clonotype1089	1	0.000676133	TRA:CAEQSDNARLMF;TRB:CASSLPVGNTIYF	TRA:TGTGCAGAACAGTCTGACAATGCCAGACTCATGTTT;TRB:TGTGCCAGCAGTTTGCCAGTTGGAAACACCATATATTTT
clonotype919	1	0.000676133	TRA:CALRVIGFGNVLHC;TRB:CASSSEDRELFWGPDTQYF	TRA:TGTGCTCTGAGGGTCATAGGCTTTGGGAATGTGCTGCATTGC;TRB:TGTGCCAGCAGTTCCGAGGACAGGGAACTGTTCTGGGGACCAGATACGCAGTATTTT
clonotype918	1	0.000676133	TRA:CAVVNPYSSASKIIF;TRB:CSARAEGGYGYTF	TRA:TGTGCTGTGGTTAACCCGTACAGCAGTGCTTCCAAGATAATCTTT;TRB:TGCAGTGCTAGAGCGGAGGGGGGGTATGGCTACACCTTC
clonotype1115	1	0.000676133	TRA:CALSSHSGSARQLTF;TRB:CASSVDTSGGREQFF;TRB:CASRQTGDTEAFF	TRA:TGTGCTCTAAGTTCCCACTCTGGTTCTGCAAGGCAACTGACCTTT;TRB:TGTGCCAGCAGCGTAGACACTAGCGGGGGGAGGGAGCAGTTCTTC;TRB:TGTGCCAGCAGGCAGACAGGGGACACTGAAGCTTTCTTT
clonotype915	1	0.000676133	TRA:CAASARAGANNLFF;TRB:CSARFTGSTDTQYF;TRB:CASSLAWGSSYEQYF	TRA:TGTGCAGCAAGCGCGAGGGCTGGGGCAAACAACCTCTTCTTT;TRB:TGCAGTGCTAGATTTACAGGGAGCACAGATACGCAGTATTTT;TRB:TGTGCCAGCAGCTTGGCCTGGGGAAGCTCCTACGAGCAGTACTTC
clonotype914	1	0.000676133	TRA:CATDARTDKIIF;TRB:CASSRGPDKSEAFF	TRA:TGTGCTACGGACGCAAGAACGGACAAGATCATCTTT;TRB:TGTGCCAGCAGCCGAGGTCCCGATAAATCTGAAGCTTTCTTT
clonotype917	1	0.000676133	TRA:CAVGVSNNDMRF;TRB:CAWKSYSYNSPLHF	TRA:TGTGCTGTGGGTGTAAGTAACAATGACATGCGCTTT;TRB:TGTGCCTGGAAGTCCTACTCCTATAATTCACCCCTCCACTTT
clonotype916	1	0.000676133	TRA:CAMSLEGYGGATNKLIF;TRB:CASRPGQYSNQPQHF	TRA:TGTGCAATGAGTTTGGAGGGGTATGGTGGTGCTACAAACAAGCTCATCTTT;TRB:TGTGCCAGCAGACCCGGACAGTATAGCAATCAGCCCCAGCATTTT
clonotype911	1	0.000676133	TRB:CSARGMGGSGGSYNEQFF	TRB:TGCAGTGCTAGAGGAATGGGGGGTAGCGGGGGTTCCTACAATGAGCAGTTCTTC
clonotype910	1	0.000676133	TRA:CAENILWGNTPLVF;TRB:CASSPLKGGAFNEQFF	TRA:TGTGCAGAGAATATATTATGGGGAAACACACCTCTTGTCTTT;TRB:TGTGCCAGCAGCCCCCTAAAGGGGGGGGCTTTTAATGAGCAGTTCTTC
clonotype913	1	0.000676133	TRA:CAATAVNAGGTSYGKLTF;TRB:CASSSDGRGDTEAFF	TRA:TGTGCAGCAACGGCCGTTAATGCTGGTGGTACTAGCTATGGAAAGCTGACATTT;TRB:TGCGCCAGCAGCTCCGACGGAAGGGGGGACACTGAAGCTTTCTTT
clonotype912	1	0.000676133	TRA:CAGTGANNLFF;TRA:CVSTALGNNDMRF;TRB:CSARDTRGYGYTF	TRA:TGTGCGGGAACTGGGGCAAACAACCTCTTCTTT;TRA:TGTGTGTCCACCGCTTTGGGGAACAATGACATGCGCTTT;TRB:TGCAGTGCACGAGACACCCGTGGCTATGGCTACACCTTC
clonotype854	1	0.000676133	TRA:CAENVGGTSYGKLTF;TRB:CASSHPRSGGPAGELFF	TRA:TGTGCAGAGAACGTTGGTGGTACTAGCTATGGAAAGCTGACATTT;TRB:TGTGCCAGCAGCCACCCCCGGAGCGGGGGTCCGGCCGGGGAGCTGTTTTTT
clonotype855	1	0.000676133	TRA:CAASADPQTDSWGKFQF;TRB:CASSFHQGRKLFF	TRA:TGTGCAGCAAGCGCGGATCCACAAACTGACAGCTGGGGGAAATTCCAGTTT;TRB:TGTGCCAGCAGTTTCCATCAGGGACGAAAACTGTTTTTT
clonotype850	1	0.000676133	TRA:CAMYRYSTLTF;TRB:CASLRAISAFF;TRB:CAISESVAGGQMLAKNIQYF	TRA:TGTGCAATGTATAGATACAGCACCCTCACCTTT;TRB:TGTGCCAGCCTTCGGGCCATCTCAGCTTTCTTT;TRB:TGTGCCATCAGTGAGTCAGTAGCGGGGGGCCAAATGTTAGCCAAAAACATTCAGTACTTC
clonotype851	1	0.000676133	TRA:CAMITQGGSEKLVF;TRB:CASSGGVSTDTQYF	TRA:TGTGCAATGATAACTCAGGGCGGATCTGAAAAGCTGGTCTTT;TRB:TGTGCCAGCAGCGGAGGGGTCAGCACAGATACGCAGTATTTT
clonotype852	1	0.000676133	TRB:CASSLAGAITDTQYF	TRB:TGTGCCAGCTCCTTAGCGGGGGCCATCACAGATACGCAGTATTTT
clonotype853	1	0.000676133	TRA:CAASKGHQAGTALIF;TRB:CASTPRSYNSPLHF	TRA:TGTGCAGCAAGTAAGGGGCACCAGGCAGGAACTGCTCTGATCTTT;TRB:TGTGCCAGCACACCCCGCTCCTATAATTCACCCCTCCACTTT
clonotype319	1	0.000676133	TRB:CASSPKGLRYQETQYF	TRB:TGTGCCAGCAGCCCAAAGGGGCTTCGGTACCAAGAGACCCAGTACTTC
clonotype1114	1	0.000676133	TRA:CAVKRNSGYALNF;TRB:CASSFQGAEAFF	TRA:TGCGCTGTGAAACGAAATTCCGGGTATGCACTCAACTTC;TRB:TGTGCCAGCAGCTTCCAGGGGGCTGAAGCTTTCTTT
clonotype1015	1	0.000676133	TRB:CASNSRTNTGELFF	TRB:TGTGCCAGCAATTCCCGCACGAACACCGGGGAGCTGTTTTTT
clonotype313	1	0.000676133	TRA:CALRPSNTGKLIF;TRB:CASSESFGGVTEAFF	TRA:TGTGCTCTAAGGCCTAGCAACACAGGCAAACTAATCTTT;TRB:TGTGCCAGCAGCGAGTCGTTCGGGGGGGTCACTGAAGCTTTCTTT
clonotype312	1	0.000676133	TRA:CALSERGQGAQKLVF;TRB:CASSQVSGFGEAFF	TRA:TGTGCTCTGAGTGAAAGGGGTCAGGGAGCCCAGAAGCTGGTATTT;TRB:TGCGCCAGCAGCCAAGTCTCAGGTTTCGGGGAAGCTTTCTTT
clonotype311	1	0.000676133	TRA:CALSDLRNARLMF;TRB:CASSSLDSSLTGELFF	TRA:TGTGCTCTGAGTGATTTAAGAAATGCCAGACTCATGTTT;TRB:TGCGCCAGCAGCTCCCTAGACTCTTCCCTAACCGGGGAGCTGTTTTTT
clonotype310	1	0.000676133	TRB:CATSWTSGGFTDTQYF	TRB:TGTGCCACCAGCTGGACTAGCGGGGGGTTCACAGATACGCAGTATTTT
clonotype317	1	0.000676133	TRA:CAVSGLKTSYDKVIF;TRB:CSASRLVKRNTEAFF	TRA:TGTGCTGTGAGCGGTTTGAAAACCTCCTACGACAAGGTGATATTT;TRB:TGCAGTGCTAGTCGGCTCGTCAAGAGGAACACTGAAGCTTTCTTT
clonotype316	1	0.000676133	TRA:CAVEVDSNYQLIW;TRB:CASSLGLGVDTQYF	TRA:TGTGCCGTGGAGGTGGATAGCAACTATCAGTTAATCTGG;TRB:TGTGCTAGCAGCTTAGGGCTGGGAGTGGATACGCAGTATTTT
clonotype315	1	0.000676133	TRA:CAVEETVPMDSSYKLIF;TRB:CSANRDRGNSPLHF	TRA:TGTGCTGTGGAGGAAACCGTTCCTATGGATAGCAGCTATAAATTGATCTTC;TRB:TGCAGTGCGAACCGGGACAGGGGAAATTCACCCCTCCACTTT
clonotype314	1	0.000676133	TRB:CASSSLGEETQYF	TRB:TGTGCCAGCAGTTCCCTTGGCGAAGAGACCCAGTACTTC
clonotype252	1	0.000676133	TRA:CAVILNTGKLIF;TRB:CASSPGTANYGYTF	TRA:TGTGCTGTAATCCTCAACACAGGCAAACTAATCTTT;TRB:TGTGCCAGCAGCCCAGGGACAGCCAACTATGGCTACACCTTC
clonotype253	1	0.000676133	TRB:CSARDRRALEQPQHF	TRB:TGCAGTGCTAGAGATCGCAGGGCGTTGGAACAGCCCCAGCATTTT
clonotype250	1	0.000676133	TRA:CATDKKYGNKLVF;TRB:CASSQGGSGGGYEQYF	TRA:TGTGCTACGGACAAGAAATATGGAAACAAGCTGGTCTTT;TRB:TGTGCCAGCAGCCAAGGTGGTTCAGGGGGGGGCTACGAGCAGTACTTC
clonotype251	1	0.000676133	TRA:CAERPTGNQFYF;TRB:CASSSRTGDGYTF	TRA:TGTGCAGAGAGACCAACCGGTAACCAGTTCTATTTT;TRB:TGTGCCAGCAGCTCACGGACAGGAGATGGCTACACCTTC
clonotype256	1	0.000676133	TRA:CALSVYNFNKFYF	TRA:TGTGCTCTGAGTGTTTACAACTTCAACAAATTTTACTTT
clonotype257	1	0.000676133	TRB:CASSSEGTDTQYF	TRB:TGTGCCAGCAGCTCTGAAGGGACAGATACGCAGTATTTT
clonotype254	1	0.000676133	TRA:CAATEGPQFYF;TRA:CAYRSLVQGAQKLVF;TRB:CASSTRRGGFEKLFF	TRA:TGTGCAGCAACCGAAGGGCCCCAGTTCTATTTT;TRA:TGTGCTTATAGGAGCCTGGTTCAGGGAGCCCAGAAGCTGGTATTT;TRB:TGTGCCAGCAGTACCCGACGGGGGGGGTTTGAAAAACTGTTTTTT
clonotype1077	1	0.000676133	TRA:CAFTYNNNDMRF;TRB:CASMAAQETQYF	TRA:TGTGCTTTTACGTACAATAACAATGACATGCGCTTT;TRB:TGCGCCAGCATGGCGGCCCAAGAGACCCAGTACTTC
clonotype258	1	0.000676133	TRB:CAWSVSSGNTIYF	TRB:TGTGCCTGGAGTGTAAGTTCCGGAAACACCATATATTTT
clonotype259	1	0.000676133	TRB:CSASTLAGLYNEQFF	TRB:TGCAGTGCTAGTACTCTAGCGGGACTCTACAATGAGCAGTTCTTC
clonotype980	1	0.000676133	TRA:CAVNINTDKLIF;TRB:CASSLSDEAFF	TRA:TGTGCTGTGAATATTAACACCGACAAGCTCATCTTT;TRB:TGTGCCAGCAGCTTAAGTGACGAAGCTTTCTTT
clonotype533	1	0.000676133	TRB:CASRSSGGAQAYNEQFF	TRB:TGCGCCAGCAGGTCTAGCGGGGGGGCCCAGGCCTACAATGAGCAGTTCTTC
clonotype532	1	0.000676133	TRB:CASSSRPPTGELFF	TRB:TGTGCCAGCAGCTCACGTCCACCCACCGGGGAGCTGTTTTTT
clonotype531	1	0.000676133	TRA:CAEWPRSAAQKLVF	TRA:TGTGCAGAGTGGCCACGGAGTGCGGCCCAGAAGCTGGTATTT
clonotype530	1	0.000676133	TRA:CILRPSSGTYKYIF;TRB:CASNPLGPANIQYF	TRA:TGCATCCTGAGACCGAGCTCAGGAACCTACAAATACATCTTT;TRB:TGTGCCAGCAACCCACTTGGGCCGGCAAACATTCAGTACTTC
clonotype537	1	0.000676133	TRA:CAASLQTGANNLFF;TRB:CASSLVFADTQYF	TRA:TGTGCAGCAAGCCTGCAAACTGGGGCAAACAACCTCTTCTTT;TRB:TGTGCCAGCAGCTTAGTGTTCGCAGATACGCAGTATTTT
clonotype536	1	0.000676133	TRA:CALSNGGSGNTPLVF;TRB:CASSLDPGGITDTQYF	TRA:TGTGCTCTGAGTAATGGCGGTTCAGGAAACACACCTCTTGTCTTT;TRB:TGTGCCAGCAGCTTAGATCCCGGGGGGATCACAGATACGCAGTATTTT
clonotype1171	1	0.000676133	TRB:CASSLVGVGYGYTF	TRB:TGTGCCAGCAGCTTGGTAGGGGTTGGCTATGGCTACACCTTC
clonotype534	1	0.000676133	TRA:CAVLYNQGGKLIF	TRA:TGTGCTGTCCTTTATAACCAGGGAGGAAAGCTTATCTTC
clonotype1072	1	0.000676133	TRB:CSARPSAGVIYNEQFF	TRB:TGCAGTGCTAGACCCTCGGCGGGGGTTATCTACAATGAGCAGTTCTTC
clonotype539	1	0.000676133	TRA:CAPIGFGNVLHC;TRB:CSARTPRSTEAFF	TRA:TGTGCCCCAATAGGCTTTGGGAATGTGCTGCATTGC;TRB:TGCAGTGCCAGAACCCCTCGCAGTACTGAAGCTTTCTTT
clonotype538	1	0.000676133	TRB:CSAARPGSGNTIYF;TRB:CATYQRQGGRDEQFF	TRB:TGCAGTGCTGCCCGCCCCGGGTCCGGAAACACCATATATTTT;TRB:TGTGCCACTTACCAACGACAGGGGGGTCGCGATGAGCAGTTCTTC
clonotype987	1	0.000676133	TRB:CASSRRTGTDQPQHF	TRB:TGCGCCAGCAGCCGCCGGACAGGGACAGATCAGCCCCAGCATTTT
clonotype290	1	0.000676133	TRB:CASSPVQETDTQYF	TRB:TGCGCCAGCAGCCCGGTCCAGGAGACAGATACGCAGTATTTT
clonotype157	1	0.000676133	TRB:CASSGYNSPLHF	TRB:TGTGCCAGCAGCGGTTATAATTCACCCCTCCACTTT
clonotype719	1	0.000676133	TRB:CASSVEPGQGAVQYV	TRB:TGTGCCAGCAGCGTAGAACCGGGACAGGGGGCCGTGCAGTACGTC
clonotype985	1	0.000676133	TRB:CASSQYLNNEQFF	TRB:TGTGCCAGCAGCCAATATTTAAACAATGAGCAGTTCTTC
clonotype858	1	0.000676133	TRB:CSASGTGEGNYGYTF	TRB:TGCAGTGCCTCCGGGACAGGGGAGGGGAACTATGGCTACACCTTC
[truncated: 768 more rows]

## Sheet: P432
clonotype_id	frequency	proportion	cdr3s_aa	cdr3s_nt
[truncated: 1,456 more rows]

## Sheet: P433
clonotype_id	frequency	proportion	cdr3s_aa	cdr3s_nt
[truncated: 993 more rows]

[truncated: 5 more sheets: P452, P455, P456, P457, P459]
